# Supplementary material for: Whole-genome bisulfite sequencing maps from multiple human tissues reveal novel CpG islands associated with tissue-specific regulation
Source: Hum Mol Genet. 2015 Oct 28;25(1):69–82. doi: 10.1093/hmg/ddv449 (PMC4690492; doi:10.1093/hmg/ddv449)
Supplement: Supplementary Data [file supp_ddv449_ddv449supp_table1.txt]

eCGI_id chromosome start end width strand bcell ESC hair neuron placenta colon liver adrenal ovary sperm
1 chr1 181248 181647 400 * 0 0 0 0 1 0 0 0 0 1
2 chr1 778498 779297 800 * 1 1 1 1 1 1 1 1 1 1
3 chr1 827148 827747 600 * 1 1 1 1 1 1 1 1 1 1
4 chr1 869798 870197 400 * 1 1 1 1 1 1 1 1 1 1
5 chr1 904298 904547 250 * 1 1 1 1 1 1 0 0 1 1
6 chr1 904598 904847 250 * 1 1 1 1 1 1 1 1 1 1
7 chr1 905148 905547 400 * 1 1 1 1 1 1 1 1 1 1
8 chr1 909798 910097 300 * 1 0 1 0 1 0 0 1 1 1
9 chr1 910298 910497 200 * 0 0 1 0 1 1 0 0 1 1
10 chr1 912898 913097 200 * 1 0 1 0 0 0 0 0 0 0
11 chr1 919998 920297 300 * 0 0 1 0 1 0 0 0 0 0
12 chr1 923498 924297 800 * 1 1 1 1 1 1 1 1 1 1
13 chr1 924398 924997 600 * 1 1 1 1 1 1 1 1 1 1
14 chr1 925098 925297 200 * 1 1 1 1 1 1 1 1 1 1
15 chr1 925748 926147 400 * 1 1 1 1 1 1 0 1 1 1
16 chr1 935148 935347 200 * 1 0 1 1 1 0 0 1 1 0
17 chr1 935498 935947 450 * 1 1 1 1 1 0 1 1 1 0
18 chr1 940248 940647 400 * 1 1 1 1 1 1 1 1 1 1
19 chr1 940848 941047 200 * 1 1 1 1 1 1 1 1 1 1
20 chr1 941198 941397 200 * 1 1 1 1 1 1 1 1 1 1
21 chr1 941548 942547 1000 * 1 1 1 1 1 1 1 1 1 1
22 chr1 942798 942997 200 * 0 0 1 0 1 1 1 1 1 1
23 chr1 943948 944147 200 * 0 0 0 0 0 0 0 0 1 0
24 chr1 958798 959397 600 * 1 1 1 1 1 1 1 1 1 1
25 chr1 959548 959947 400 * 1 0 1 0 1 0 0 0 1 1
26 chr1 960548 960747 200 * 1 1 1 1 1 1 1 1 1 1
27 chr1 960798 961197 400 * 1 1 1 1 1 1 1 1 1 1
28 chr1 961498 961697 200 * 0 0 0 0 0 0 0 0 0 1
29 chr1 966298 966497 200 * 1 1 1 0 1 1 1 1 1 0
30 chr1 966698 967097 400 * 1 1 1 0 1 1 1 1 1 0
31 chr1 970398 970597 200 * 0 0 1 0 0 0 0 0 1 0
32 chr1 971098 971297 200 * 0 0 1 0 1 0 0 0 1 0
33 chr1 971548 971747 200 * 0 0 0 0 1 0 0 0 0 0
34 chr1 983048 983247 200 * 0 0 0 0 1 0 0 0 0 0
35 chr1 984248 984447 200 * 1 1 1 1 1 1 1 1 1 0
36 chr1 997998 998197 200 * 0 0 0 0 0 0 0 0 0 1
37 chr1 998348 998547 200 * 1 1 1 0 1 0 1 0 1 1
38 chr1 998798 999397 600 * 1 1 1 1 1 1 1 1 1 1
39 chr1 999448 999647 200 * 1 1 1 1 1 1 1 1 1 1
40 chr1 999748 1001247 1500 * 1 1 1 1 1 1 1 1 1 1
41 chr1 1001548 1002147 600 * 1 1 1 1 1 1 1 1 1 1
42 chr1 1006948 1007147 200 * 0 0 1 0 0 0 0 0 0 0
43 chr1 1020148 1020347 200 * 1 1 1 1 1 1 1 1 1 1
44 chr1 1020498 1020697 200 * 1 1 1 1 1 1 1 1 1 1
45 chr1 1022698 1022897 200 * 0 0 0 0 1 0 0 0 0 0
46 chr1 1025098 1025297 200 * 0 0 1 0 1 0 0 0 0 0
47 chr1 1032548 1032747 200 * 0 0 0 0 0 0 0 0 0 1
48 chr1 1032898 1033097 200 * 1 1 1 1 1 1 1 1 1 1
49 chr1 1033698 1034097 400 * 1 1 1 1 1 1 0 1 1 1
50 chr1 1034398 1034797 400 * 0 0 0 1 0 0 0 0 0 1
51 chr1 1039998 1040597 600 * 1 1 1 1 1 1 0 1 1 1
52 chr1 1040748 1040947 200 * 1 1 1 1 1 1 1 1 1 1
53 chr1 1051298 1051497 200 * 0 0 0 0 1 0 0 0 0 0
54 chr1 1058948 1059947 1000 * 1 1 1 1 1 1 1 1 1 1
55 chr1 1060398 1060597 200 * 0 0 0 0 1 0 0 0 0 1
56 chr1 1063948 1064147 200 * 1 1 1 0 1 1 1 1 1 0
57 chr1 1067248 1068047 800 * 0 0 0 0 1 0 0 0 0 1
58 chr1 1068448 1068647 200 * 1 1 1 1 1 1 1 1 1 1
59 chr1 1069098 1069897 800 * 1 1 1 1 1 1 1 1 1 1
60 chr1 1079448 1079647 200 * 1 1 1 1 1 1 1 1 1 0
61 chr1 1110598 1110797 200 * 0 0 0 1 0 0 0 0 0 0
62 chr1 1115798 1115997 200 * 1 1 1 1 1 1 1 1 1 1
63 chr1 1116048 1116847 800 * 1 1 1 1 1 1 1 1 1 1
64 chr1 1117448 1117697 250 * 0 0 0 0 1 0 0 0 0 1
65 chr1 1122098 1122697 600 * 1 1 1 1 1 1 1 1 1 0
66 chr1 1137198 1137547 350 * 1 0 1 1 1 1 0 1 1 1
67 chr1 1142448 1142647 200 * 0 0 0 0 1 0 0 0 0 0
68 chr1 1148498 1148897 400 * 0 0 0 0 1 0 0 0 0 0
69 chr1 1157898 1158097 200 * 1 1 1 1 1 1 0 1 1 1
70 chr1 1162548 1162747 200 * 0 0 1 0 0 0 0 0 0 0
71 chr1 1163598 1163797 200 * 0 0 1 0 0 0 0 0 0 0
72 chr1 1163848 1164247 400 * 0 0 1 0 0 0 0 0 0 0
73 chr1 1164748 1165147 400 * 0 0 1 0 1 0 0 0 0 0
74 chr1 1165848 1166047 200 * 0 0 1 0 0 0 0 0 0 0
75 chr1 1168898 1169097 200 * 0 0 0 0 1 0 0 0 0 0
76 chr1 1173948 1174347 400 * 0 0 0 0 1 0 1 0 1 0
77 chr1 1182848 1183047 200 * 1 0 0 0 1 0 0 0 0 0
78 chr1 1200898 1201547 650 * 1 1 1 1 1 1 1 1 1 1
79 chr1 1203998 1204197 200 * 0 0 0 0 1 0 0 0 0 0
80 chr1 1206198 1206797 600 * 1 0 1 1 1 1 1 1 1 0
81 chr1 1208348 1208547 200 * 1 0 1 0 0 1 0 1 1 0
82 chr1 1210098 1210497 400 * 0 0 0 0 1 0 0 0 0 0
83 chr1 1212848 1213147 300 * 1 0 0 0 1 1 0 0 0 0
84 chr1 1213548 1213797 250 * 1 0 0 0 1 1 0 0 0 0
85 chr1 1213948 1214147 200 * 1 0 0 0 0 0 0 0 0 0
86 chr1 1231148 1231347 200 * 1 0 1 1 1 1 1 1 1 1
87 chr1 1231398 1233597 2200 * 1 1 1 1 1 1 1 1 1 1
88 chr1 1233898 1234097 200 * 0 0 0 0 0 0 0 0 0 1
89 chr1 1237898 1238097 200 * 0 0 0 0 0 0 0 0 1 0
90 chr1 1244248 1244447 200 * 0 0 0 0 1 0 0 0 0 0
91 chr1 1246348 1246747 400 * 1 1 1 1 1 1 1 1 1 1
92 chr1 1246848 1247097 250 * 1 1 1 1 0 1 1 1 1 1
93 chr1 1272748 1273797 1050 * 1 1 1 1 1 1 1 1 1 1
94 chr1 1274348 1274547 200 * 1 0 1 1 0 0 1 1 1 1
95 chr1 1291198 1291397 200 * 0 0 1 0 1 0 0 0 1 0
96 chr1 1293298 1293497 200 * 0 0 0 0 0 0 0 0 0 1
97 chr1 1293648 1294447 800 * 0 1 0 0 0 0 0 0 0 1
98 chr1 1306848 1307297 450 * 0 0 1 1 0 1 1 0 1 1
99 chr1 1307398 1308197 800 * 1 1 1 1 1 1 1 1 1 1
100 chr1 1308248 1308447 200 * 1 1 1 1 1 1 1 1 1 1
101 chr1 1308598 1308997 400 * 1 1 1 1 1 1 1 1 1 1
102 chr1 1309048 1309847 800 * 1 1 1 1 1 1 1 1 1 1
103 chr1 1324148 1324947 800 * 1 1 1 1 1 1 1 1 1 1
104 chr1 1325048 1325247 200 * 1 1 1 1 1 1 1 1 1 1
105 chr1 1332998 1333197 200 * 0 0 1 0 0 0 0 0 0 0
106 chr1 1333548 1333747 200 * 0 0 1 0 0 0 0 0 0 0
107 chr1 1344148 1344347 200 * 0 0 1 0 0 0 0 0 0 0
108 chr1 1349098 1349497 400 * 1 1 1 1 1 1 1 1 1 1
109 chr1 1349548 1349947 400 * 1 1 1 1 1 1 1 1 1 1
110 chr1 1351398 1351597 200 * 0 0 0 0 0 0 0 0 0 1
111 chr1 1354198 1354647 450 * 0 1 0 0 0 0 0 0 0 1
112 chr1 1355248 1355747 500 * 1 1 1 1 1 1 1 1 1 1
113 chr1 1357148 1357347 200 * 0 0 0 0 0 0 0 0 1 0
114 chr1 1373698 1373897 200 * 0 0 0 0 0 0 0 0 0 1
115 chr1 1374248 1375647 1400 * 1 1 1 1 1 1 1 1 1 1
116 chr1 1398248 1398447 200 * 0 0 0 0 0 0 1 0 0 1
117 chr1 1398648 1399847 1200 * 1 1 1 1 1 1 1 1 1 1
118 chr1 1399948 1400347 400 * 1 1 1 1 1 1 1 1 1 1
119 chr1 1406298 1408147 1850 * 1 1 1 1 1 1 1 1 1 1
120 chr1 1418048 1418247 200 * 0 0 1 0 1 0 0 0 0 0
121 chr1 1419748 1420697 950 * 1 1 1 1 1 1 1 1 1 1
122 chr1 1427548 1427747 200 * 1 1 1 1 1 1 1 1 1 1
123 chr1 1434298 1434497 200 * 1 1 0 0 0 0 0 0 1 0
124 chr1 1435248 1435747 500 * 1 1 1 1 1 1 1 1 1 1
125 chr1 1438998 1439397 400 * 0 0 0 0 0 0 0 0 0 1
126 chr1 1439748 1439947 200 * 0 0 0 0 0 0 0 0 0 1
127 chr1 1462498 1462697 200 * 0 0 0 0 0 0 0 0 1 0
128 chr1 1471348 1471947 600 * 1 1 1 1 1 1 1 1 1 1
129 chr1 1472798 1473097 300 * 0 0 1 0 1 0 0 0 0 1
130 chr1 1511398 1511597 200 * 1 1 1 1 1 1 1 1 1 1
131 chr1 1511748 1512147 400 * 1 1 1 1 1 1 1 1 1 1
132 chr1 1539548 1539997 450 * 1 1 1 1 0 1 0 1 1 1
133 chr1 1540448 1540647 200 * 1 1 1 1 1 1 1 1 1 1
134 chr1 1573498 1573697 200 * 0 0 0 0 0 0 0 0 0 1
135 chr1 1573998 1575397 1400 * 1 1 1 1 1 1 1 1 1 1
136 chr1 1575598 1575797 200 * 0 0 0 0 1 0 1 0 0 1
137 chr1 1599148 1599897 750 * 1 1 1 1 1 1 1 1 1 1
138 chr1 1600248 1600847 600 * 1 1 1 1 1 1 1 1 1 1
139 chr1 1614648 1614847 200 * 0 0 1 1 1 0 1 1 1 1
140 chr1 1615198 1615397 200 * 1 1 1 1 1 1 1 1 1 1
141 chr1 1615548 1615947 400 * 1 1 1 1 1 1 1 1 1 1
142 chr1 1616198 1616797 600 * 1 1 1 1 1 1 1 1 1 1
143 chr1 1628948 1629747 800 * 1 0 1 0 0 0 0 0 0 1
144 chr1 1630298 1631497 1200 * 1 1 1 1 1 1 1 1 1 1
145 chr1 1658748 1659347 600 * 1 1 1 1 1 1 1 1 1 1
146 chr1 1677698 1677897 200 * 1 0 0 0 0 0 0 0 0 0
147 chr1 1677948 1678147 200 * 1 0 0 0 0 0 0 0 0 0
148 chr1 1692348 1692547 200 * 1 1 1 1 1 1 1 1 1 1
149 chr1 1724098 1724697 600 * 1 1 1 1 1 1 1 1 1 1
150 chr1 1758848 1759047 200 * 0 0 1 0 1 0 0 0 0 0
151 chr1 1777848 1779247 1400 * 1 1 1 1 1 1 1 1 1 1
152 chr1 1782098 1782747 650 * 1 0 1 1 1 1 1 1 1 1
153 chr1 1887648 1887847 200 * 0 0 0 0 0 0 0 0 0 1
154 chr1 1890098 1890297 200 * 1 1 1 1 1 1 1 1 1 1
155 chr1 1890698 1891297 600 * 1 1 1 1 1 1 1 1 1 1
156 chr1 1907698 1907897 200 * 0 0 0 0 1 0 0 0 0 0
157 chr1 1908498 1909797 1300 * 1 1 1 1 1 1 1 1 1 1
158 chr1 1918598 1919197 600 * 1 1 1 1 1 1 1 1 1 1
159 chr1 1919248 1919847 600 * 1 1 1 1 1 1 1 1 1 1
160 chr1 1937048 1937247 200 * 0 0 1 0 0 0 0 0 0 0
161 chr1 1942898 1943097 200 * 0 0 1 0 0 0 0 0 0 0
162 chr1 1943148 1943547 400 * 0 0 1 0 1 0 0 0 0 0
163 chr1 1944098 1944497 400 * 1 1 0 1 1 1 0 1 1 0
164 chr1 1960048 1960247 200 * 1 1 1 0 1 1 1 1 1 0
165 chr1 1966298 1966497 200 * 0 0 0 0 0 0 0 0 1 0
166 chr1 1974898 1975097 200 * 0 0 0 0 1 0 0 0 0 0
167 chr1 1989148 1989547 400 * 0 0 0 0 0 0 0 0 1 0
168 chr1 2003598 2003997 400 * 0 1 1 1 1 1 1 1 1 1
169 chr1 2018948 2019247 300 * 0 1 1 1 1 1 1 1 1 1
170 chr1 2019598 2019997 400 * 1 1 1 1 1 1 1 1 1 1
171 chr1 2021498 2021697 200 * 0 0 0 1 0 0 0 0 0 0
172 chr1 2025498 2025897 400 * 0 0 0 1 0 0 0 0 1 0
173 chr1 2043098 2043297 200 * 0 0 0 1 0 0 0 0 0 0
174 chr1 2044598 2044797 200 * 0 0 1 0 0 0 0 0 0 1
175 chr1 2045048 2045247 200 * 1 0 1 1 0 1 1 0 1 1
176 chr1 2049648 2050497 850 * 1 1 1 1 1 1 1 1 1 1
177 chr1 2050598 2051197 600 * 1 1 1 1 1 1 1 1 1 1
178 chr1 2051498 2051697 200 * 0 0 1 0 1 0 0 0 0 1
179 chr1 2073798 2074197 400 * 0 0 0 1 0 0 0 0 1 0
180 chr1 2075148 2075347 200 * 0 0 0 1 0 0 0 0 0 0
181 chr1 2124898 2125097 200 * 0 0 0 1 0 0 0 0 0 0
182 chr1 2126848 2127047 200 * 1 0 0 0 0 0 0 0 0 0
183 chr1 2132348 2132547 200 * 0 0 0 1 0 0 0 0 1 1
184 chr1 2133098 2133697 600 * 1 1 1 1 1 1 0 1 1 1
185 chr1 2134898 2135297 400 * 0 0 0 0 1 0 0 0 0 0
186 chr1 2174398 2174597 200 * 1 0 1 1 0 1 0 1 1 0
187 chr1 2175848 2176247 400 * 0 0 0 0 0 0 0 0 1 0
188 chr1 2189498 2189697 200 * 1 1 1 1 1 0 0 1 1 1
189 chr1 2189798 2190397 600 * 1 0 1 1 1 0 0 0 1 1
190 chr1 2193698 2194197 500 * 0 0 1 0 0 0 0 0 0 1
191 chr1 2194848 2195247 400 * 1 1 1 1 1 1 1 1 1 1
192 chr1 2204348 2204797 450 * 1 1 0 0 1 1 1 1 1 1
193 chr1 2205348 2205947 600 * 1 1 1 1 1 1 1 1 1 1
194 chr1 2207398 2207697 300 * 0 0 1 1 0 0 1 0 1 0
195 chr1 2210148 2210347 200 * 0 0 1 0 0 0 0 0 0 0
196 chr1 2212698 2213097 400 * 1 1 1 1 1 1 0 1 1 0
197 chr1 2226748 2227997 1250 * 1 1 1 1 1 1 1 1 1 1
198 chr1 2228248 2228447 200 * 1 1 1 1 1 1 1 1 1 1
199 chr1 2228698 2229497 800 * 1 1 1 1 1 1 1 1 1 1
200 chr1 2229548 2229747 200 * 0 1 1 1 1 1 1 0 1 1
201 chr1 2247948 2248147 200 * 0 1 0 0 0 0 0 0 0 0
202 chr1 2250698 2250897 200 * 0 0 1 0 0 0 0 0 0 0
203 chr1 2257398 2257597 200 * 0 0 0 1 0 0 0 0 0 0
204 chr1 2260098 2260297 200 * 0 0 0 1 0 0 0 0 0 0
205 chr1 2290698 2290897 200 * 1 0 0 1 0 0 0 0 1 0
206 chr1 2300598 2300797 200 * 1 0 0 0 0 0 0 0 0 0
207 chr1 2300848 2301247 400 * 1 0 0 0 0 0 0 0 1 0
208 chr1 2306398 2306597 200 * 0 0 0 0 0 0 0 0 0 1
209 chr1 2307398 2307597 200 * 0 0 0 0 0 0 0 0 0 1
210 chr1 2314598 2314997 400 * 1 1 1 1 1 1 1 1 1 1
211 chr1 2315298 2315497 200 * 1 1 1 0 1 1 0 1 1 1
212 chr1 2322598 2322797 200 * 0 0 0 0 1 0 0 0 0 0
213 chr1 2330898 2331097 200 * 0 0 1 0 1 0 0 0 1 0
214 chr1 2336148 2336347 200 * 0 0 1 0 0 0 0 0 0 0
215 chr1 2355198 2355397 200 * 0 0 0 0 0 0 0 0 1 0
216 chr1 2385198 2385397 200 * 0 0 0 1 0 0 0 0 0 0
217 chr1 2390998 2391197 200 * 1 1 1 1 1 1 1 1 1 1
218 chr1 2391348 2392347 1000 * 1 1 1 1 1 1 1 1 1 1
219 chr1 2411548 2411747 200 * 0 0 0 0 0 0 0 0 0 1
220 chr1 2411798 2412097 300 * 0 0 1 0 1 1 1 1 1 1
221 chr1 2412198 2412997 800 * 1 1 1 1 1 1 1 1 1 1
222 chr1 2413048 2413247 200 * 1 1 1 1 1 1 1 1 1 1
223 chr1 2413898 2414097 200 * 0 0 0 0 0 0 1 0 0 1
224 chr1 2414398 2414597 200 * 1 1 1 1 1 1 1 1 1 0
225 chr1 2428448 2428647 200 * 0 0 1 0 0 0 0 0 0 0
226 chr1 2443648 2444347 700 * 1 1 1 1 1 1 1 1 1 1
227 chr1 2448148 2448347 200 * 0 0 0 0 1 0 0 0 0 0
228 chr1 2451998 2452197 200 * 0 0 0 0 1 0 0 0 1 0
229 chr1 2467298 2467747 450 * 1 1 1 1 1 1 1 1 1 1
230 chr1 2470498 2470697 200 * 0 0 1 0 0 0 0 0 0 0
231 chr1 2493598 2493797 200 * 0 0 1 0 0 0 0 0 1 0
232 chr1 2494348 2494547 200 * 0 0 1 0 1 0 0 0 0 0
233 chr1 2496348 2496547 200 * 1 0 0 0 0 0 0 0 0 0
234 chr1 2503598 2503797 200 * 0 0 0 0 1 0 0 0 0 0
235 chr1 2504298 2504497 200 * 0 0 0 0 1 0 0 0 0 0
236 chr1 2505048 2505247 200 * 0 0 0 0 1 0 0 0 1 0
237 chr1 2525698 2526697 1000 * 1 1 1 1 1 1 1 1 1 1
238 chr1 2528898 2529197 300 * 1 1 1 0 0 1 1 0 1 1
239 chr1 2529348 2529547 200 * 1 1 1 1 1 1 1 1 1 1
240 chr1 2529848 2530447 600 * 1 1 1 1 1 1 1 1 1 1
241 chr1 2540598 2540947 350 * 1 1 1 1 1 1 1 1 1 1
242 chr1 2543848 2544047 200 * 0 0 0 0 1 0 0 0 0 0
243 chr1 2546498 2546697 200 * 1 1 1 1 1 1 1 1 1 1
244 chr1 2546748 2546947 200 * 1 1 1 1 1 1 1 1 1 1
245 chr1 2547048 2547247 200 * 1 1 1 0 1 1 1 1 1 1
246 chr1 2548398 2548597 200 * 1 0 0 0 0 1 1 0 1 0
247 chr1 2555598 2555797 200 * 1 0 1 0 1 1 1 1 1 0
248 chr1 2585898 2586497 600 * 1 1 1 1 1 1 1 1 1 1
249 chr1 2586698 2587497 800 * 1 1 1 1 1 1 1 1 1 1
250 chr1 2628348 2628597 250 * 0 0 1 0 0 0 0 1 1 1
251 chr1 2628898 2629297 400 * 1 1 1 1 1 1 1 1 1 1
252 chr1 2642498 2643697 1200 * 1 1 1 1 1 1 1 1 1 1
253 chr1 2789148 2790347 1200 * 1 0 1 1 0 0 1 1 1 1
254 chr1 2855198 2855447 250 * 0 0 1 0 0 0 0 0 0 1
255 chr1 2855798 2856197 400 * 0 0 1 0 0 0 0 0 1 1
256 chr1 2864548 2864747 200 * 0 0 1 0 0 0 0 0 0 0
257 chr1 2875998 2876197 200 * 0 0 0 0 1 0 0 0 1 0
258 chr1 2906048 2906247 200 * 0 0 1 0 1 0 0 0 1 0
259 chr1 2968448 2968647 200 * 0 0 0 0 0 0 1 0 0 0
260 chr1 2985298 2985497 200 * 0 0 1 0 0 0 0 0 0 0
261 chr1 3011998 3012197 200 * 0 0 0 0 0 0 0 0 1 0
262 chr1 3012748 3012947 200 * 1 0 0 0 0 1 0 0 1 1
263 chr1 3028848 3029047 200 * 1 0 1 0 0 0 0 1 1 0
264 chr1 3063548 3063947 400 * 0 1 1 0 1 0 1 0 1 1
265 chr1 3064048 3064247 200 * 0 1 1 0 0 0 0 1 1 1
266 chr1 3067448 3067847 400 * 1 1 1 1 1 0 1 1 1 1
267 chr1 3068098 3068497 400 * 1 1 1 1 0 1 1 1 1 1
268 chr1 3068548 3069347 800 * 1 1 1 1 1 1 1 1 1 1
269 chr1 3069698 3070397 700 * 1 1 1 1 1 1 1 1 1 1
270 chr1 3070548 3070897 350 * 1 1 1 1 1 1 1 1 1 1
271 chr1 3070998 3071397 400 * 1 1 0 0 0 0 0 0 0 1
272 chr1 3073348 3073747 400 * 1 1 1 1 1 0 1 1 1 1
273 chr1 3139848 3140247 400 * 0 0 0 0 0 0 0 1 1 0
274 chr1 3145798 3145997 200 * 0 0 0 0 0 0 0 0 1 0
275 chr1 3161148 3161347 200 * 1 0 0 0 0 0 0 0 0 0
276 chr1 3180948 3181147 200 * 0 0 0 0 0 0 0 0 0 1
277 chr1 3183698 3183897 200 * 0 0 1 0 0 0 0 0 0 0
278 chr1 3186148 3186547 400 * 0 0 1 0 0 0 0 0 0 0
279 chr1 3217548 3217747 200 * 0 0 1 0 0 0 0 0 0 0
280 chr1 3218998 3219197 200 * 0 0 1 0 0 0 0 0 0 0
281 chr1 3240848 3241047 200 * 0 0 0 0 0 0 0 0 1 1
282 chr1 3241448 3241647 200 * 0 0 0 0 0 0 0 0 0 1
283 chr1 3247348 3248147 800 * 1 1 1 0 1 0 1 1 1 1
284 chr1 3266298 3266697 400 * 0 0 0 0 0 0 0 0 0 1
285 chr1 3266798 3266997 200 * 0 0 0 0 0 0 0 0 0 1
286 chr1 3279298 3279497 200 * 0 0 0 0 1 0 0 0 0 0
287 chr1 3283798 3284197 400 * 1 1 1 0 1 0 1 1 1 0
288 chr1 3293298 3293497 200 * 0 0 1 0 0 0 0 0 0 0
289 chr1 3312548 3312747 200 * 0 0 0 0 0 0 0 0 1 0
290 chr1 3313098 3313297 200 * 1 0 1 0 0 0 0 1 1 0
291 chr1 3313548 3313747 200 * 0 0 1 0 0 0 0 0 1 0
292 chr1 3323248 3323447 200 * 0 0 1 0 0 0 1 0 1 0
293 chr1 3335298 3335497 200 * 0 0 0 0 1 0 0 0 0 0
294 chr1 3364698 3364897 200 * 1 0 0 0 0 0 0 0 0 0
295 chr1 3365698 3365897 200 * 0 0 0 0 1 0 0 0 0 0
296 chr1 3393398 3394247 850 * 1 1 1 1 0 1 1 1 1 1
297 chr1 3405348 3405747 400 * 0 0 1 0 0 0 0 0 0 0
298 chr1 3454048 3454647 600 * 1 1 1 1 1 1 1 1 1 1
299 chr1 3454998 3455197 200 * 1 1 1 1 1 1 1 1 1 1
300 chr1 3465998 3466197 200 * 1 0 0 0 0 0 0 0 0 0
301 chr1 3471698 3471897 200 * 0 0 0 0 1 0 0 0 0 0
302 chr1 3473398 3473597 200 * 0 0 1 0 0 0 0 0 0 0
303 chr1 3483948 3484147 200 * 0 0 1 0 1 1 1 0 0 0
304 chr1 3491298 3491497 200 * 1 1 1 1 1 1 1 1 1 1
305 chr1 3491948 3492147 200 * 0 0 1 0 0 0 0 0 0 0
306 chr1 3500448 3500647 200 * 0 0 0 0 1 0 0 0 0 0
307 chr1 3530748 3531197 450 * 1 1 1 1 1 1 1 1 1 1
308 chr1 3531398 3531597 200 * 1 1 1 1 1 1 1 1 1 1
309 chr1 3540098 3540297 200 * 0 0 1 0 0 0 0 0 0 0
310 chr1 3543248 3543647 400 * 0 0 1 0 1 0 0 0 0 0
311 chr1 3590398 3590597 200 * 0 0 0 0 1 0 0 0 0 0
312 chr1 3598148 3598547 400 * 1 0 1 0 1 1 0 0 1 0
313 chr1 3610998 3611197 200 * 1 1 1 1 1 1 1 1 1 1
314 chr1 3611248 3611647 400 * 1 1 1 1 1 1 1 1 1 1
315 chr1 3611948 3612147 200 * 1 0 1 0 1 0 1 1 0 1
316 chr1 3624198 3624997 800 * 1 1 1 1 1 1 1 1 1 1
317 chr1 3625048 3625247 200 * 1 1 1 1 1 1 1 1 1 1
318 chr1 3625498 3625697 200 * 1 1 1 1 1 1 1 1 1 1
319 chr1 3645748 3645947 200 * 0 0 0 0 0 0 0 0 0 1
320 chr1 3649698 3650297 600 * 1 1 1 1 1 1 1 1 1 1
321 chr1 3650598 3651897 1300 * 1 1 1 1 0 1 1 1 1 1
322 chr1 3651998 3652797 800 * 1 1 1 1 1 1 1 1 1 1
323 chr1 3652898 3653097 200 * 1 1 0 0 1 1 1 0 1 1
324 chr1 3653148 3653347 200 * 0 1 0 0 0 0 0 0 0 1
325 chr1 3668948 3669147 200 * 0 0 0 0 1 0 1 1 0 0
326 chr1 3684048 3684247 200 * 0 1 1 0 1 0 0 0 1 1
327 chr1 3690398 3690597 200 * 0 0 1 0 0 0 0 0 0 0
328 chr1 3690698 3690897 200 * 0 0 1 0 1 0 0 0 0 0
329 chr1 3698848 3699047 200 * 0 0 1 0 0 0 0 0 0 0
330 chr1 3703348 3703547 200 * 0 0 1 0 0 0 0 0 0 0
331 chr1 3703948 3704347 400 * 1 0 1 0 0 0 0 0 0 0
332 chr1 3717048 3717247 200 * 0 0 1 0 1 0 0 0 0 0
333 chr1 3717298 3717497 200 * 0 0 1 0 1 0 0 0 0 0
334 chr1 3717998 3718297 300 * 1 1 1 0 1 0 0 0 1 1
335 chr1 3732748 3733147 400 * 0 0 0 0 1 0 0 0 0 0
336 chr1 3746348 3747547 1200 * 1 1 1 1 1 1 1 1 1 1
337 chr1 3771948 3772547 600 * 1 1 1 1 1 1 1 1 1 1
338 chr1 3772748 3772947 200 * 1 1 1 1 1 1 1 1 1 1
339 chr1 3795798 3796597 800 * 1 1 1 1 1 1 1 1 1 1
340 chr1 3856798 3857197 400 * 1 1 1 1 1 1 1 1 1 1
341 chr1 3857248 3857447 200 * 1 1 1 1 1 1 1 1 1 1
342 chr1 3857498 3857697 200 * 1 1 1 1 1 1 1 1 1 1
343 chr1 3858498 3858897 400 * 0 0 0 0 0 0 0 0 0 1
344 chr1 3900048 3900247 200 * 1 1 1 1 1 1 1 1 1 1
345 chr1 3900348 3900547 200 * 1 1 1 1 1 1 1 1 1 1
346 chr1 3900698 3901497 800 * 1 1 1 1 1 1 1 1 1 1
347 chr1 3910848 3911047 200 * 1 1 1 1 1 1 1 1 1 0
348 chr1 4132448 4132847 400 * 0 0 0 0 0 0 0 0 0 1
349 chr1 4161148 4161597 450 * 0 0 1 0 1 0 0 0 0 1
350 chr1 4600048 4600247 200 * 0 0 0 0 0 0 0 0 0 1
351 chr1 4600348 4600547 200 * 0 0 0 0 0 0 0 0 0 1
352 chr1 4637998 4638197 200 * 0 0 0 0 0 0 0 0 1 1
353 chr1 4652598 4652797 200 * 1 1 1 1 1 1 1 1 1 1
354 chr1 4653848 4654147 300 * 1 1 1 1 1 0 1 1 1 1
355 chr1 4654698 4655597 900 * 1 1 1 1 1 1 1 1 1 1
356 chr1 4655848 4656647 800 * 1 1 1 1 1 1 1 1 1 1
357 chr1 4700998 4701197 200 * 0 0 1 1 0 0 0 0 0 0
358 chr1 4711448 4711847 400 * 0 1 1 1 1 0 1 0 0 1
359 chr1 4712048 4712447 400 * 0 0 0 0 0 0 0 0 0 1
360 chr1 4733848 4734047 200 * 0 0 0 1 0 0 0 0 0 0
361 chr1 4974498 4974697 200 * 0 0 0 0 0 0 0 0 0 1
362 chr1 5160498 5160697 200 * 0 0 0 0 1 0 0 0 0 0
363 chr1 5601748 5601947 200 * 0 0 0 0 0 0 0 0 0 1
364 chr1 5617798 5617997 200 * 0 0 0 0 0 0 0 0 0 1
365 chr1 5757298 5757497 200 * 0 0 0 1 0 0 0 0 1 0
366 chr1 5771198 5771397 200 * 1 0 1 1 1 1 1 0 1 0
367 chr1 5847348 5847547 200 * 0 0 1 0 1 0 0 1 1 1
368 chr1 5991298 5991697 400 * 1 1 1 1 1 1 1 1 1 1
369 chr1 5992048 5992647 600 * 1 1 1 1 1 1 1 1 1 1
370 chr1 5992748 5992947 200 * 1 1 1 1 1 1 1 1 1 1
371 chr1 6026098 6026497 400 * 1 1 1 0 1 1 1 0 0 0
372 chr1 6040898 6041097 200 * 0 0 0 0 0 0 0 0 1 0
373 chr1 6127698 6127897 200 * 0 0 0 0 1 0 0 1 1 1
374 chr1 6148548 6148947 400 * 1 1 1 1 1 1 1 1 1 1
375 chr1 6170748 6170997 250 * 0 0 1 1 0 0 0 0 0 0
376 chr1 6179098 6179497 400 * 1 1 1 1 1 1 1 1 1 1
377 chr1 6180148 6180747 600 * 1 1 1 1 1 1 1 1 1 1
378 chr1 6180848 6181047 200 * 1 1 1 0 1 1 1 1 1 1
379 chr1 6199248 6199647 400 * 1 1 1 1 1 1 1 1 1 1
380 chr1 6204898 6205097 200 * 0 0 0 0 0 0 0 0 0 1
381 chr1 6205198 6205397 200 * 1 1 1 0 1 1 1 1 1 1
382 chr1 6205548 6206747 1200 * 1 1 1 1 1 1 1 1 1 1
383 chr1 6208648 6209047 400 * 1 1 1 1 0 0 0 1 1 1
384 chr1 6209098 6209597 500 * 1 1 1 1 1 0 0 1 1 1
385 chr1 6235448 6235647 200 * 1 1 1 1 1 1 1 1 1 1
386 chr1 6235698 6236297 600 * 1 1 1 1 1 1 1 1 1 1
387 chr1 6241698 6242397 700 * 1 1 1 1 1 1 1 1 1 1
388 chr1 6242598 6242797 200 * 1 1 1 0 1 1 1 1 1 1
389 chr1 6245048 6245447 400 * 1 1 1 1 1 1 1 1 1 1
390 chr1 6245898 6246547 650 * 1 1 1 1 1 1 1 1 1 1
391 chr1 6246648 6246847 200 * 1 1 1 1 1 1 1 1 1 1
392 chr1 6248948 6249247 300 * 1 0 1 0 1 1 1 1 1 1
393 chr1 6249498 6250097 600 * 1 1 1 1 1 1 1 1 1 1
394 chr1 6259948 6260147 200 * 1 1 1 1 1 1 1 1 1 1
395 chr1 6260548 6260947 400 * 1 1 1 1 1 1 1 1 1 1
396 chr1 6261148 6261547 400 * 1 1 1 1 1 1 1 1 1 1
397 chr1 6276298 6276547 250 * 0 0 0 1 0 0 0 0 1 0
398 chr1 6392948 6393347 400 * 1 1 1 1 1 1 1 1 1 1
399 chr1 6393448 6394247 800 * 1 1 1 1 1 1 1 1 1 1
400 chr1 6405148 6405347 200 * 0 0 0 0 0 0 0 0 0 1
401 chr1 6418748 6419497 750 * 1 1 1 1 1 1 1 1 1 1
402 chr1 6419698 6420947 1250 * 1 1 1 1 1 1 1 1 1 1
403 chr1 6423998 6424247 250 * 1 1 1 1 1 0 1 1 1 1
404 chr1 6424298 6425197 900 * 1 1 1 1 1 1 1 1 1 1
405 chr1 6440598 6441197 600 * 1 1 1 1 1 1 1 1 1 1
406 chr1 6446998 6447547 550 * 1 1 1 1 1 1 1 1 1 1
407 chr1 6447798 6447997 200 * 1 1 1 1 1 1 1 1 1 1
408 chr1 6448098 6448297 200 * 1 1 1 1 1 1 1 1 1 1
409 chr1 6448648 6449047 400 * 1 1 1 1 1 1 1 1 1 1
410 chr1 6453998 6455997 2000 * 1 0 1 1 1 0 0 1 1 1
411 chr1 6456098 6456297 200 * 0 0 0 0 1 0 0 0 0 1
412 chr1 6460898 6461897 1000 * 0 0 0 0 0 0 0 0 0 1
413 chr1 6465898 6466147 250 * 1 1 0 0 1 0 0 0 0 1
414 chr1 6470548 6470747 200 * 0 0 0 0 0 0 0 0 0 1
415 chr1 6471048 6471647 600 * 0 0 0 0 1 0 0 0 0 1
416 chr1 6475548 6475747 200 * 1 0 1 0 1 1 1 1 1 0
417 chr1 6485148 6485547 400 * 1 1 1 1 1 1 1 0 1 1
418 chr1 6489948 6490147 200 * 1 1 1 1 1 1 1 1 1 1
419 chr1 6490398 6490597 200 * 1 1 1 1 1 1 1 1 1 1
420 chr1 6490748 6491147 400 * 1 1 1 1 1 1 1 1 1 1
421 chr1 6497098 6497297 200 * 1 1 1 1 1 1 1 1 1 1
422 chr1 6553548 6553747 200 * 0 0 0 0 1 0 1 1 1 1
423 chr1 6553948 6554747 800 * 1 1 1 1 1 1 1 1 1 1
424 chr1 6579298 6580147 850 * 1 1 1 1 1 1 1 1 1 1
425 chr1 6580248 6580447 200 * 1 1 1 1 1 1 1 1 1 1
426 chr1 6601748 6603347 1600 * 1 1 1 1 1 1 1 1 1 1
427 chr1 6603398 6603797 400 * 1 1 1 1 1 1 1 1 1 1
428 chr1 6603998 6604197 200 * 0 1 1 0 0 0 1 0 1 1
429 chr1 6612248 6612447 200 * 0 0 0 0 1 0 0 0 0 1
430 chr1 6612698 6613097 400 * 1 1 1 1 1 1 1 1 1 1
431 chr1 6613548 6613947 400 * 1 1 1 1 1 1 1 1 1 1
432 chr1 6614198 6614597 400 * 1 1 1 1 1 1 1 1 1 1
433 chr1 6614998 6615597 600 * 1 1 1 1 1 1 1 1 1 1
434 chr1 6624848 6625047 200 * 1 1 1 1 0 1 1 1 1 1
435 chr1 6625248 6625647 400 * 1 1 1 1 0 1 1 1 1 1
436 chr1 6638198 6638447 250 * 0 0 0 1 0 0 0 0 1 0
437 chr1 6701148 6701347 200 * 1 1 1 1 1 1 1 1 1 1
438 chr1 6701548 6702347 800 * 1 1 1 1 1 1 1 1 1 1
439 chr1 6784148 6785147 1000 * 1 1 1 1 1 1 1 1 1 1
440 chr1 6785198 6785597 400 * 1 1 1 1 1 1 1 1 1 1
441 chr1 6785748 6786147 400 * 1 1 1 1 1 1 1 1 1 1
442 chr1 6961898 6962247 350 * 1 1 1 0 1 0 0 0 0 1
443 chr1 6963298 6963497 200 * 1 1 1 0 1 1 0 1 1 1
444 chr1 7062748 7062947 200 * 0 0 0 0 1 0 0 0 0 1
445 chr1 7069898 7070247 350 * 0 1 1 0 1 0 1 0 1 1
446 chr1 7149648 7149847 200 * 0 0 1 0 1 0 1 0 1 0
447 chr1 7455498 7455697 200 * 0 0 1 0 0 0 0 0 0 0
448 chr1 7574498 7574697 200 * 0 0 1 0 0 0 0 0 0 0
449 chr1 7632148 7632347 200 * 1 0 0 0 0 0 0 0 0 0
450 chr1 7647348 7647547 200 * 1 1 1 1 1 1 1 1 1 0
451 chr1 7650898 7651097 200 * 0 0 0 0 1 0 0 0 0 0
452 chr1 7679998 7680797 800 * 1 1 1 1 1 1 1 1 1 1
453 chr1 7680898 7681097 200 * 1 1 1 1 1 1 1 1 1 1
454 chr1 7703698 7704297 600 * 1 1 1 1 1 1 1 1 1 1
455 chr1 7704548 7704747 200 * 1 1 1 1 1 1 1 1 1 1
456 chr1 7704948 7705947 1000 * 1 1 1 1 1 1 1 1 1 1
457 chr1 7770898 7771697 800 * 1 1 1 1 0 1 1 1 1 1
458 chr1 7783348 7783547 200 * 1 1 1 1 1 1 1 1 1 1
459 chr1 7783798 7784997 1200 * 1 1 1 1 1 1 1 1 1 1
460 chr1 7827098 7827297 200 * 0 0 0 0 0 0 0 0 0 1
461 chr1 7902598 7902797 200 * 1 0 0 0 1 0 1 0 0 1
462 chr1 7942248 7942647 400 * 1 1 1 1 1 1 1 1 1 1
463 chr1 7953848 7954647 800 * 1 0 1 1 0 1 1 1 1 1
464 chr1 7961148 7961347 200 * 1 1 1 1 1 1 1 1 1 1
465 chr1 7961448 7962047 600 * 1 1 1 1 1 1 1 1 1 1
466 chr1 8025398 8025797 400 * 1 1 1 1 1 1 1 1 1 1
467 chr1 8026048 8026647 600 * 1 1 1 1 1 1 1 1 1 1
468 chr1 8026848 8027047 200 * 0 0 0 0 0 0 1 0 0 1
469 chr1 8211948 8212147 200 * 0 0 1 0 1 0 0 0 0 0
470 chr1 8217348 8217747 400 * 1 1 1 1 0 1 1 1 1 1
471 chr1 8317798 8318397 600 * 1 1 1 1 1 1 1 1 1 1
472 chr1 8318498 8318697 200 * 1 0 1 1 0 1 0 0 1 1
473 chr1 8343498 8343897 400 * 0 0 0 0 0 0 0 0 1 0
474 chr1 8348948 8349147 200 * 1 0 1 0 1 0 1 0 0 0
475 chr1 8423248 8423447 200 * 1 1 1 1 1 1 1 1 1 1
476 chr1 8423498 8423697 200 * 1 1 1 1 1 1 1 1 1 1
477 chr1 8423948 8424347 400 * 1 1 1 1 1 1 1 1 1 1
478 chr1 8702948 8703547 600 * 1 1 1 1 1 1 1 1 1 1
479 chr1 8816898 8817297 400 * 1 1 1 1 1 1 1 1 1 1
480 chr1 8817598 8817797 200 * 1 1 1 1 1 1 1 1 1 1
481 chr1 8817898 8818097 200 * 1 1 1 1 1 1 1 1 1 1
482 chr1 8877198 8877447 250 * 1 1 0 0 1 1 0 0 1 1
483 chr1 8877948 8878547 600 * 1 1 1 1 1 1 1 1 1 1
484 chr1 8879048 8879447 400 * 1 1 1 1 1 1 1 1 1 1
485 chr1 8893148 8893347 200 * 0 0 0 0 0 0 0 0 0 1
486 chr1 9039098 9039297 200 * 0 0 0 0 1 0 0 0 0 1
487 chr1 9039398 9039997 600 * 0 0 0 0 1 0 0 0 0 1
488 chr1 9071498 9071897 400 * 0 0 0 0 1 0 0 0 0 1
489 chr1 9128398 9129197 800 * 1 1 1 1 1 1 1 1 1 1
490 chr1 9129348 9129547 200 * 1 1 1 1 1 1 1 1 1 1
491 chr1 9181948 9183297 1350 * 1 1 1 1 1 1 1 1 1 1
492 chr1 9183548 9183747 200 * 0 0 1 0 0 0 0 0 0 1
493 chr1 9198398 9198997 600 * 1 1 1 1 1 1 1 1 1 1
494 chr1 9234298 9234697 400 * 1 1 1 1 1 1 1 1 1 1
495 chr1 9234948 9235147 200 * 1 1 1 1 1 1 1 1 1 1
496 chr1 9280498 9280697 200 * 1 0 1 1 1 1 0 1 1 1
497 chr1 9292198 9292647 450 * 1 1 1 1 1 1 1 1 1 1
498 chr1 9293048 9293447 400 * 1 1 1 1 1 1 1 1 1 1
499 chr1 9293548 9293947 400 * 1 1 1 1 1 1 1 1 1 1
500 chr1 9428698 9429297 600 * 1 1 1 1 1 1 1 1 1 1
501 chr1 9539148 9539547 400 * 1 1 1 1 1 1 1 1 1 1
502 chr1 9539798 9540397 600 * 1 1 1 1 1 1 1 1 1 1
503 chr1 9588398 9589597 1200 * 1 1 1 1 1 1 1 1 1 1
504 chr1 9626998 9627397 400 * 1 1 1 1 1 1 1 1 1 1
505 chr1 9629648 9629847 200 * 1 0 0 0 0 0 0 0 0 0
506 chr1 9651548 9651747 200 * 1 1 1 1 1 1 1 1 1 1
507 chr1 9651798 9652597 800 * 1 1 1 1 1 1 1 1 1 1
508 chr1 9652648 9653047 400 * 1 1 1 1 1 1 1 1 1 1
509 chr1 9654198 9654397 200 * 1 0 0 0 0 0 0 0 0 1
510 chr1 9687448 9687647 200 * 1 1 1 1 1 1 1 1 1 1
511 chr1 9687848 9688047 200 * 0 1 1 1 1 1 1 1 1 1
512 chr1 9688098 9688297 200 * 1 1 1 0 1 1 1 1 1 1
513 chr1 9689048 9689497 450 * 1 1 1 1 1 1 1 1 1 1
514 chr1 9689598 9689797 200 * 1 1 1 1 1 1 1 1 1 1
515 chr1 9689948 9690147 200 * 0 1 1 0 1 0 0 0 1 1
516 chr1 9822898 9823897 1000 * 1 1 1 1 1 1 1 1 1 1
517 chr1 9824048 9824647 600 * 1 1 1 1 1 1 1 1 1 1
518 chr1 9827648 9827947 300 * 0 0 1 0 1 0 0 0 0 0
519 chr1 9850698 9850897 200 * 1 0 0 0 0 0 0 0 0 0
520 chr1 9909648 9909847 200 * 1 1 1 1 1 1 1 1 1 1
521 chr1 9909948 9910147 200 * 1 1 1 1 1 1 1 1 1 1
522 chr1 9910448 9910847 400 * 1 1 1 1 1 1 1 1 1 1
523 chr1 9943048 9943647 600 * 1 1 1 1 1 1 1 1 1 1
524 chr1 9996998 9998097 1100 * 1 1 1 1 1 1 1 1 1 1
525 chr1 10032398 10032997 600 * 1 1 1 1 1 1 1 1 1 1
526 chr1 10033148 10033347 200 * 1 1 1 1 1 1 1 1 1 1
527 chr1 10209848 10211247 1400 * 1 1 1 1 1 1 1 1 1 1
528 chr1 10398398 10399797 1400 * 1 1 1 1 1 1 1 1 1 1
529 chr1 10430048 10431347 1300 * 1 1 1 1 1 1 1 1 1 1
530 chr1 10450248 10450447 200 * 0 0 0 1 0 0 0 0 0 0
531 chr1 10471998 10472797 800 * 1 1 1 1 1 1 1 1 1 1
532 chr1 10474798 10474997 200 * 1 1 1 1 1 1 1 1 1 1
533 chr1 10475348 10475547 200 * 1 1 1 1 1 1 1 1 1 1
534 chr1 10530298 10530497 200 * 0 1 0 0 1 0 0 0 1 0
535 chr1 10541398 10541597 200 * 0 0 0 0 0 0 0 0 0 1
536 chr1 10635998 10636197 200 * 0 0 1 0 0 0 0 0 0 0
537 chr1 10638198 10638397 200 * 0 0 0 0 0 0 0 0 1 1
538 chr1 10638448 10638647 200 * 1 1 0 0 0 0 0 0 1 1
539 chr1 10638898 10640097 1200 * 1 1 0 1 1 0 0 0 1 1
540 chr1 10651448 10651647 200 * 0 0 0 0 1 0 0 0 0 0
541 chr1 10672298 10672497 200 * 0 0 0 0 0 0 0 0 1 0
542 chr1 10693598 10693797 200 * 1 1 1 1 1 1 1 1 1 1
543 chr1 10693898 10694497 600 * 1 1 1 1 1 1 1 1 1 1
544 chr1 10694748 10695347 600 * 1 1 1 1 1 1 1 1 1 1
545 chr1 10704248 10704447 200 * 0 1 0 0 0 0 0 0 0 0
546 chr1 10704548 10704947 400 * 0 1 0 0 1 0 0 0 1 0
547 chr1 10725148 10725347 200 * 0 0 0 0 0 0 0 0 1 0
548 chr1 10726448 10726647 200 * 0 0 1 0 0 0 0 0 0 0
549 chr1 10735248 10735447 200 * 0 0 1 1 0 0 0 0 0 0
550 chr1 10761748 10761947 200 * 0 0 1 0 0 0 0 0 0 0
551 chr1 10779298 10779497 200 * 0 0 1 0 0 0 0 0 0 0
552 chr1 10787498 10787697 200 * 0 0 1 0 0 0 0 0 0 0
553 chr1 10793748 10794147 400 * 1 1 1 1 1 1 1 1 1 1
554 chr1 10794248 10794647 400 * 1 1 1 1 1 1 1 1 1 1
555 chr1 10794698 10794897 200 * 1 1 1 1 1 1 1 1 1 1
556 chr1 10794948 10795347 400 * 1 1 1 1 1 1 1 1 1 1
557 chr1 10795398 10795597 200 * 1 1 1 1 1 1 1 1 1 1
558 chr1 10795748 10795947 200 * 1 1 1 1 1 1 1 1 1 1
559 chr1 10796448 10796647 200 * 1 1 1 1 1 1 1 1 1 1
560 chr1 10827548 10827747 200 * 0 0 0 0 0 0 0 0 0 1
561 chr1 10827798 10827997 200 * 0 0 0 0 0 0 0 0 0 1
562 chr1 10866748 10866947 200 * 1 1 1 1 1 1 1 1 1 1
563 chr1 10867048 10867247 200 * 1 1 1 1 1 1 1 1 1 1
564 chr1 10888698 10889097 400 * 1 1 1 1 1 1 1 1 1 1
565 chr1 10941998 10942197 200 * 1 1 1 1 1 1 1 1 1 1
566 chr1 10960998 10961247 250 * 1 1 1 1 1 1 1 1 1 1
567 chr1 11011798 11011997 200 * 0 0 0 0 0 0 0 0 0 1
568 chr1 11012148 11012347 200 * 1 1 1 1 1 1 1 1 1 1
569 chr1 11012498 11013297 800 * 1 1 1 1 1 1 1 1 1 1
570 chr1 11052848 11053047 200 * 0 0 0 0 1 0 0 0 1 0
571 chr1 11059048 11059547 500 * 1 1 1 1 1 1 1 1 1 1
572 chr1 11059598 11059797 200 * 1 1 1 1 1 1 1 1 1 1
573 chr1 11059898 11060497 600 * 1 1 1 1 1 1 1 1 1 1
574 chr1 11061148 11061347 200 * 0 0 1 0 0 0 0 0 0 1
575 chr1 11099248 11100047 800 * 1 1 1 1 1 1 1 1 1 1
576 chr1 11100898 11101097 200 * 0 0 0 0 0 0 0 0 0 1
577 chr1 11261298 11261497 200 * 0 0 0 0 0 0 0 0 0 1
578 chr1 11262098 11262297 200 * 1 1 1 1 1 1 1 1 1 1
579 chr1 11262648 11263047 400 * 1 1 1 1 1 1 1 1 1 1
580 chr1 11272748 11272947 200 * 1 1 1 1 1 1 1 1 1 1
581 chr1 11273048 11273447 400 * 1 1 1 1 1 1 1 1 1 1
582 chr1 11478798 11479397 600 * 1 1 1 1 1 1 1 1 1 1
583 chr1 11479598 11480597 1000 * 1 1 1 1 1 1 1 1 1 1
584 chr1 11501248 11502047 800 * 0 0 0 0 0 0 0 0 0 1
585 chr1 11635748 11635997 250 * 0 0 0 0 1 0 0 0 1 1
586 chr1 11649048 11649247 200 * 0 0 0 0 1 0 1 0 1 1
587 chr1 11650448 11650847 400 * 1 1 0 0 1 1 1 0 1 1
588 chr1 11654148 11654747 600 * 1 1 1 1 1 1 1 1 1 1
589 chr1 11654948 11655147 200 * 1 1 1 1 1 1 1 1 1 1
590 chr1 11663948 11664747 800 * 1 1 1 1 1 1 1 1 1 1
591 chr1 11680298 11680597 300 * 0 1 1 1 1 0 0 0 1 1
592 chr1 11680648 11681047 400 * 1 1 1 1 1 1 1 1 1 1
593 chr1 11681198 11681397 200 * 1 1 1 1 1 1 1 1 1 1
594 chr1 11681448 11681647 200 * 1 1 1 1 1 1 1 1 1 1
595 chr1 11690548 11690947 400 * 1 1 1 1 1 1 1 1 1 1
596 chr1 11691048 11691647 600 * 1 1 1 1 1 1 1 1 1 1
597 chr1 11692098 11692697 600 * 1 1 1 1 1 1 1 1 1 1
598 chr1 11700848 11701047 200 * 0 0 0 0 0 0 0 0 0 1
599 chr1 11719448 11720047 600 * 1 1 1 1 1 1 1 1 1 1
600 chr1 11735848 11736097 250 * 1 1 1 1 1 1 1 1 1 1
601 chr1 11736448 11736647 200 * 1 1 1 1 1 1 1 1 1 1
602 chr1 11761998 11762247 250 * 1 1 1 1 1 1 1 1 1 1
603 chr1 11805248 11805647 400 * 1 1 1 1 1 1 1 1 1 1
604 chr1 11805798 11806197 400 * 1 1 1 1 1 1 1 1 1 1
605 chr1 11806298 11806497 200 * 1 1 1 1 1 1 1 1 1 1
606 chr1 11858698 11859597 900 * 1 1 1 0 1 1 1 1 1 1
607 chr1 11898698 11899097 400 * 1 1 1 0 1 0 1 1 1 1
608 chr1 11908748 11908947 200 * 1 1 1 1 1 1 1 1 1 1
609 chr1 11925898 11926097 200 * 1 1 1 1 1 1 1 1 1 1
610 chr1 11934548 11934947 400 * 1 1 1 1 1 1 1 1 1 1
611 chr1 11979448 11979647 200 * 0 0 0 0 0 0 0 0 0 1
612 chr1 11979998 11980597 600 * 1 1 1 1 1 1 1 1 1 1
613 chr1 12018648 12018847 200 * 0 0 0 0 0 0 0 0 0 1
614 chr1 12019048 12019497 450 * 1 1 1 1 1 1 1 1 1 1
615 chr1 12019648 12019847 200 * 1 1 1 1 1 1 1 1 1 1
616 chr1 12063248 12063847 600 * 1 1 1 1 1 1 1 1 1 1
617 chr1 12063898 12064247 350 * 1 1 1 0 0 0 0 0 1 1
618 chr1 12166748 12167547 800 * 1 1 1 1 1 1 1 1 1 1
619 chr1 12167748 12167947 200 * 1 0 0 0 0 1 1 0 0 1
620 chr1 12191248 12191847 600 * 0 0 0 0 0 0 0 0 0 1
621 chr1 12229798 12230597 800 * 1 1 1 1 1 1 1 1 1 1
622 chr1 12230798 12231197 400 * 1 1 1 1 1 1 1 1 1 1
623 chr1 12478198 12478397 200 * 0 0 1 0 0 0 1 0 1 0
624 chr1 12540248 12540547 300 * 0 0 1 0 1 0 1 0 1 0
625 chr1 12549098 12549297 200 * 0 0 0 0 0 0 0 1 1 0
626 chr1 12549898 12550097 200 * 0 0 1 1 1 0 0 0 1 0
627 chr1 12595098 12595347 250 * 1 1 1 0 0 1 1 0 1 1
628 chr1 12595898 12596097 200 * 1 1 1 1 1 1 1 0 1 1
629 chr1 12616898 12617097 200 * 1 1 1 1 1 1 1 1 1 1
630 chr1 12617198 12617397 200 * 1 1 1 1 1 1 1 1 1 1
631 chr1 12618098 12618697 600 * 1 1 1 1 1 1 1 1 1 1
632 chr1 12619148 12619347 200 * 1 1 1 0 1 1 1 0 1 1
633 chr1 12619898 12620097 200 * 1 1 1 1 1 1 1 1 1 1
634 chr1 13512898 13513747 850 * 1 1 1 1 1 1 1 1 1 1
635 chr1 13513798 13513997 200 * 1 1 1 1 1 1 1 1 1 1
636 chr1 13517298 13517497 200 * 1 1 1 0 1 0 1 0 1 0
637 chr1 13552648 13552847 200 * 0 0 0 0 0 0 0 0 0 1
638 chr1 13554798 13554997 200 * 0 0 0 0 0 0 0 0 0 1
639 chr1 13583598 13583797 200 * 0 1 1 1 1 0 1 1 1 1
640 chr1 13583848 13584447 600 * 1 1 1 1 0 0 1 1 1 1
641 chr1 13699848 13700647 800 * 1 1 1 1 1 1 1 1 1 1
642 chr1 13700848 13701047 200 * 1 0 1 0 0 0 0 0 1 1
643 chr1 13748698 13749297 600 * 1 1 1 1 1 1 1 1 1 1
644 chr1 13749548 13750147 600 * 1 1 1 1 1 1 1 1 1 1
645 chr1 13813748 13813947 200 * 0 0 0 0 1 0 0 0 0 1
646 chr1 13892698 13892897 200 * 1 1 1 1 1 1 1 1 1 1
647 chr1 13892948 13893347 400 * 1 1 1 1 1 1 1 1 1 1
648 chr1 14419548 14419747 200 * 0 0 0 0 0 0 0 0 0 1
649 chr1 14420498 14420697 200 * 0 0 0 0 0 0 0 0 0 1
650 chr1 14598098 14598297 200 * 1 1 1 1 1 1 1 1 1 1
651 chr1 14598648 14599647 1000 * 1 1 1 1 1 1 1 1 1 1
652 chr1 14923898 14924897 1000 * 1 1 1 1 1 1 1 1 1 1
653 chr1 14971248 14971447 200 * 0 0 0 0 0 0 0 0 0 1
654 chr1 15152348 15152547 200 * 1 1 1 1 1 1 1 1 1 1
655 chr1 15152648 15153047 400 * 1 1 1 1 1 1 1 1 1 1
656 chr1 15153948 15154947 1000 * 1 1 1 1 1 1 1 1 1 1
657 chr1 15214748 15214947 200 * 0 0 0 0 1 0 0 0 1 1
658 chr1 15409298 15409497 200 * 1 1 1 0 1 1 1 1 1 1
659 chr1 15409798 15410197 400 * 1 1 1 1 1 1 1 1 1 1
660 chr1 15410298 15410697 400 * 1 1 1 1 1 1 1 1 1 1
661 chr1 15523998 15524197 200 * 1 1 1 1 1 1 1 1 1 1
662 chr1 15524548 15524747 200 * 1 1 1 1 1 1 1 1 1 1
663 chr1 15526498 15527297 800 * 1 1 1 1 1 1 1 1 1 1
664 chr1 15584498 15584697 200 * 1 1 1 1 1 1 1 0 1 1
665 chr1 15584748 15585147 400 * 1 1 1 1 1 1 1 1 1 1
666 chr1 15603248 15603847 600 * 1 1 1 1 0 1 1 1 1 1
667 chr1 15604398 15604597 200 * 0 0 0 0 0 0 0 0 0 1
668 chr1 15617448 15617847 400 * 1 1 1 1 1 1 1 1 1 1
669 chr1 15619348 15619547 200 * 0 0 0 0 1 0 0 0 0 1
670 chr1 15684598 15684997 400 * 1 1 1 1 1 1 1 1 1 1
671 chr1 15734898 15735097 200 * 0 0 0 0 1 0 0 0 0 0
672 chr1 15756498 15756747 250 * 1 0 1 0 0 0 0 0 0 0
673 chr1 15758798 15758997 200 * 1 1 1 1 1 1 1 1 1 1
674 chr1 15759998 15760197 200 * 0 0 0 0 0 0 0 0 0 1
675 chr1 15830848 15831047 200 * 0 0 1 0 0 0 0 0 0 0
676 chr1 15832648 15832847 200 * 0 0 0 0 0 0 0 0 0 1
677 chr1 15833298 15833497 200 * 0 0 0 0 1 0 0 0 1 1
678 chr1 15834598 15835197 600 * 1 1 1 1 1 1 1 1 1 1
679 chr1 15835298 15835497 200 * 1 1 1 1 1 1 1 1 1 1
680 chr1 15835598 15835797 200 * 1 1 1 1 1 1 1 1 1 1
681 chr1 15835898 15836297 400 * 1 1 1 1 1 1 1 1 1 1
682 chr1 15836548 15836747 200 * 0 0 0 0 0 0 0 0 0 1
683 chr1 15836898 15837747 850 * 1 0 0 0 0 0 1 0 0 1
684 chr1 15838498 15838697 200 * 0 0 0 0 0 0 0 0 0 1
685 chr1 15847248 15847447 200 * 1 1 1 1 1 1 1 1 1 1
686 chr1 15847548 15847747 200 * 1 1 1 1 1 1 1 1 1 1
687 chr1 15847848 15848847 1000 * 1 1 1 1 1 1 1 1 1 1
688 chr1 15849298 15849697 400 * 1 1 1 1 1 1 1 1 1 1
689 chr1 15943398 15943797 400 * 0 0 0 0 0 0 0 0 0 1
690 chr1 15944098 15944697 600 * 0 0 0 0 0 0 0 0 0 1
691 chr1 15944798 15944997 200 * 0 0 0 0 0 0 0 0 0 1
692 chr1 15975348 15975747 400 * 1 1 1 1 1 1 1 1 1 1
693 chr1 15975898 15976297 400 * 1 1 1 1 1 1 1 1 1 1
694 chr1 16012798 16012997 200 * 1 1 1 1 1 1 1 1 1 1
695 chr1 16073048 16073847 800 * 1 1 1 1 1 1 1 1 1 1
696 chr1 16116148 16116347 200 * 0 1 0 0 0 0 0 0 0 0
697 chr1 16145098 16145347 250 * 0 0 1 0 1 0 1 1 0 0
698 chr1 16145848 16146247 400 * 0 1 1 0 1 0 1 1 1 0
699 chr1 16154898 16155097 200 * 1 1 1 1 1 1 1 1 1 1
700 chr1 16155198 16156397 1200 * 1 1 1 1 1 1 1 1 1 1
701 chr1 16162448 16162647 200 * 1 1 1 0 1 1 0 0 0 1
702 chr1 16162898 16163097 200 * 0 0 0 0 0 0 0 0 0 1
703 chr1 16167448 16168147 700 * 1 1 1 1 1 1 1 1 1 1
704 chr1 16206248 16207297 1050 * 1 1 1 1 1 1 1 1 1 1
705 chr1 16207398 16207797 400 * 0 1 0 0 1 0 0 1 1 1
706 chr1 16207848 16208047 200 * 0 0 0 0 0 0 0 0 0 1
707 chr1 16216348 16216547 200 * 1 1 1 1 1 1 1 1 1 1
708 chr1 16217098 16217297 200 * 1 1 1 1 1 1 1 1 1 1
709 chr1 16217548 16217747 200 * 1 1 1 1 1 1 1 1 1 1
710 chr1 16226698 16226947 250 * 0 1 0 0 1 0 1 0 1 1
711 chr1 16227248 16228047 800 * 1 1 0 1 1 0 0 0 1 1
712 chr1 16228248 16228597 350 * 0 1 0 0 0 0 0 0 0 1
713 chr1 16236598 16236797 200 * 1 1 1 1 1 1 1 1 1 1
714 chr1 16236948 16237147 200 * 1 1 1 1 1 1 1 1 1 1
715 chr1 16237198 16237397 200 * 1 1 1 1 1 1 1 1 1 1
716 chr1 16351998 16352797 800 * 1 1 1 1 1 1 1 1 1 1
717 chr1 16366998 16367197 200 * 1 1 1 1 1 1 1 1 1 1
718 chr1 16367398 16367997 600 * 1 1 1 1 1 1 1 1 1 1
719 chr1 16440398 16441197 800 * 1 1 1 1 1 1 1 1 1 1
720 chr1 16483148 16483347 200 * 0 0 0 0 0 0 0 0 0 1
721 chr1 16484348 16484547 200 * 0 0 0 0 0 0 0 0 0 1
722 chr1 16498648 16499847 1200 * 1 1 1 1 1 1 1 1 1 1
723 chr1 16513398 16513697 300 * 0 1 1 0 1 0 1 0 0 1
724 chr1 16520548 16520747 200 * 0 1 0 0 0 0 0 0 0 1
725 chr1 16520848 16521447 600 * 1 1 1 0 0 0 0 0 0 1
726 chr1 16534248 16534497 250 * 1 1 1 1 1 0 1 0 0 1
727 chr1 16534948 16535347 400 * 0 1 1 0 1 0 0 0 0 1
728 chr1 16535448 16535847 400 * 0 1 1 0 0 0 0 0 0 1
729 chr1 16535898 16536097 200 * 0 1 0 0 0 0 0 0 0 1
730 chr1 16612898 16613697 800 * 1 1 1 1 1 1 1 1 1 1
731 chr1 16613748 16613947 200 * 1 1 1 1 1 1 1 1 1 1
732 chr1 16624198 16624397 200 * 0 0 1 0 0 0 0 0 0 0
733 chr1 16630798 16631197 400 * 0 0 0 0 0 0 0 0 0 1
734 chr1 16644048 16644247 200 * 1 0 1 1 1 1 1 1 1 1
735 chr1 16644298 16645097 800 * 1 1 1 1 1 1 1 1 1 1
736 chr1 16647398 16647647 250 * 1 0 1 1 1 0 0 0 1 1
737 chr1 16647748 16648147 400 * 1 0 1 1 1 0 0 0 1 1
738 chr1 16648498 16648697 200 * 0 0 0 0 0 0 0 0 0 1
739 chr1 16680498 16680697 200 * 0 0 0 0 0 0 0 0 0 1
740 chr1 16686048 16686247 200 * 0 0 0 0 1 0 0 0 0 0
741 chr1 16692098 16694497 2400 * 1 1 1 1 1 1 0 1 1 1
742 chr1 16696398 16696847 450 * 0 0 0 0 1 0 1 0 1 0
743 chr1 16699348 16701497 2150 * 1 1 1 1 1 1 0 1 1 1
744 chr1 16707148 16708297 1150 * 1 1 1 1 1 1 1 1 1 1
745 chr1 16724098 16724297 200 * 0 0 0 0 0 0 0 0 0 1
746 chr1 16724948 16725147 200 * 0 0 0 0 0 0 0 0 0 1
747 chr1 16758898 16759697 800 * 1 0 1 1 1 0 0 1 1 1
748 chr1 16862398 16862597 200 * 0 0 0 0 0 0 0 0 0 1
749 chr1 16871048 16871447 400 * 0 0 0 0 0 0 0 0 0 1
750 chr1 16872098 16872297 200 * 0 1 1 0 0 0 0 0 0 1
751 chr1 16872598 16872797 200 * 0 1 1 0 0 0 0 0 0 1
752 chr1 16873148 16873647 500 * 0 1 1 1 1 0 1 1 0 1
753 chr1 16875198 16875397 200 * 0 1 0 0 0 0 0 0 0 1
754 chr1 16888798 16889747 950 * 1 0 1 1 1 1 1 1 1 1
755 chr1 16896598 16896797 200 * 0 1 1 0 1 1 0 1 1 1
756 chr1 16903998 16904397 400 * 1 1 1 1 1 1 1 1 1 1
757 chr1 16904698 16905097 400 * 1 1 1 1 1 1 1 1 1 1
758 chr1 16913198 16913397 200 * 0 0 0 0 0 0 0 0 0 1
759 chr1 16913498 16914697 1200 * 1 1 1 1 1 1 1 1 1 1
760 chr1 16938798 16939247 450 * 0 1 0 0 0 0 0 0 1 1
761 chr1 16939848 16940247 400 * 0 0 0 0 0 0 0 0 0 1
762 chr1 16948248 16948447 200 * 0 0 1 0 0 0 0 0 0 0
763 chr1 16960648 16961047 400 * 1 1 1 1 1 1 1 1 1 1
764 chr1 16971398 16971597 200 * 0 0 1 0 0 0 0 0 0 0
765 chr1 16980448 16980647 200 * 1 1 1 1 1 1 1 1 1 1
766 chr1 17011248 17011447 200 * 1 1 1 1 1 1 1 1 1 1
767 chr1 17011798 17012197 400 * 1 1 1 1 1 1 1 1 1 1
768 chr1 17053898 17054297 400 * 1 1 1 1 1 1 1 1 1 1
769 chr1 17054348 17054547 200 * 1 0 1 1 1 1 1 1 1 1
770 chr1 17119098 17119297 200 * 1 1 1 1 1 1 1 1 1 1
771 chr1 17119348 17119747 400 * 1 1 1 1 1 1 1 1 1 1
772 chr1 17149098 17149697 600 * 0 0 0 1 0 0 0 1 1 1
773 chr1 17419648 17420197 550 * 1 1 0 1 1 1 0 1 1 1
774 chr1 17437598 17438397 800 * 1 1 1 1 1 1 1 1 1 1
775 chr1 17438598 17438797 200 * 1 1 1 1 1 1 1 1 1 1
776 chr1 17438948 17439347 400 * 1 1 1 1 1 1 1 1 1 1
777 chr1 17439548 17439947 400 * 1 1 1 1 1 1 1 1 1 1
778 chr1 17539698 17540097 400 * 1 1 1 1 1 1 1 1 1 1
779 chr1 17826098 17826397 300 * 1 0 0 0 1 0 0 0 1 0
780 chr1 18108048 18108247 200 * 1 1 1 1 1 0 1 1 1 1
781 chr1 18109098 18109397 300 * 1 1 1 1 0 0 1 1 1 1
782 chr1 18110248 18110647 400 * 1 1 1 1 1 1 1 1 1 1
783 chr1 18110798 18111297 500 * 1 1 1 1 1 1 1 1 1 1
784 chr1 18481998 18482197 200 * 0 0 0 0 0 0 0 0 0 1
785 chr1 18482248 18482447 200 * 0 0 0 0 0 0 0 0 0 1
786 chr1 18482898 18483297 400 * 0 0 0 0 0 0 0 0 0 1
787 chr1 18557798 18557997 200 * 1 1 1 1 1 1 1 1 1 1
788 chr1 18581448 18581647 200 * 1 1 1 0 1 1 1 1 1 0
789 chr1 18629648 18629847 200 * 1 1 0 0 0 0 0 0 0 1
790 chr1 18630298 18630547 250 * 1 1 1 1 1 1 1 0 1 1
791 chr1 18630998 18631397 400 * 1 1 1 1 1 0 1 1 1 1
792 chr1 18631448 18631947 500 * 1 1 1 1 1 0 1 1 1 1
793 chr1 18632298 18632497 200 * 1 1 1 1 0 0 1 1 1 1
794 chr1 18632648 18633247 600 * 1 1 0 1 1 0 1 1 1 1
795 chr1 18634298 18634497 200 * 1 1 1 1 0 0 1 1 1 0
796 chr1 18636248 18637097 850 * 1 1 1 1 1 1 1 1 1 1
797 chr1 18637698 18637897 200 * 0 1 1 1 0 1 1 1 1 1
798 chr1 18640648 18640847 200 * 1 1 1 1 1 0 1 1 1 1
799 chr1 18640998 18641197 200 * 1 1 1 1 1 0 1 1 1 1
800 chr1 18641398 18641597 200 * 1 1 1 1 1 1 1 1 1 1
801 chr1 18642998 18644197 1200 * 1 1 1 1 1 1 1 1 1 1
802 chr1 18645198 18645597 400 * 1 1 1 1 1 1 1 1 1 1
803 chr1 18646398 18646797 400 * 1 1 1 1 1 1 1 1 1 1
804 chr1 18703098 18703297 200 * 0 1 0 0 1 0 0 0 1 1
805 chr1 18716998 18717197 200 * 0 1 1 0 1 1 1 1 1 1
806 chr1 18724048 18724247 200 * 0 0 1 0 0 0 0 0 0 0
807 chr1 18784198 18784397 200 * 0 0 0 0 0 0 0 0 0 1
808 chr1 18854598 18854797 200 * 0 0 0 0 1 0 0 0 0 0
809 chr1 18877298 18877497 200 * 0 0 0 0 0 0 0 0 0 1
810 chr1 18902148 18902547 400 * 1 1 1 1 1 1 1 1 1 1
811 chr1 18902798 18903197 400 * 1 1 1 1 1 1 1 1 1 1
812 chr1 18955398 18956597 1200 * 1 1 1 1 1 1 1 1 1 1
813 chr1 18956698 18957497 800 * 1 1 1 1 1 1 1 1 1 1
814 chr1 19209548 19209747 200 * 1 1 1 1 1 1 1 1 1 1
815 chr1 19209798 19210597 800 * 1 1 1 1 1 1 1 1 1 1
816 chr1 19251348 19251947 600 * 1 1 1 1 1 1 1 1 1 1
817 chr1 19252048 19252247 200 * 1 1 1 1 1 1 1 1 1 1
818 chr1 19252298 19252497 200 * 1 1 1 1 1 1 1 1 1 1
819 chr1 19273698 19274447 750 * 1 0 1 0 0 0 1 1 0 1
820 chr1 19288248 19288447 200 * 0 0 0 0 0 0 0 0 0 1
821 chr1 19288648 19289097 450 * 1 1 1 1 0 1 1 1 1 1
822 chr1 19311648 19312247 600 * 1 1 1 1 1 1 1 1 1 1
823 chr1 19312298 19312497 200 * 1 1 1 1 1 1 1 1 1 1
824 chr1 19338498 19338897 400 * 0 0 0 0 1 0 0 0 0 1
825 chr1 19484248 19484547 300 * 1 1 1 1 0 1 1 1 1 1
826 chr1 19485748 19486147 400 * 1 1 1 1 1 1 1 1 1 1
827 chr1 19596748 19597547 800 * 1 1 1 1 1 1 1 1 1 1
828 chr1 19643648 19645497 1850 * 1 1 1 1 1 1 1 1 1 1
829 chr1 19660148 19660347 200 * 0 0 0 0 0 0 0 0 0 1
830 chr1 19665398 19666197 800 * 1 1 1 1 1 1 1 1 1 1
831 chr1 19799798 19799997 200 * 1 1 1 1 1 1 1 1 1 1
832 chr1 19800098 19800297 200 * 1 1 1 1 1 1 1 1 1 1
833 chr1 19882198 19882997 800 * 1 1 1 1 1 1 1 1 1 1
834 chr1 19984648 19984847 200 * 0 0 0 0 0 0 0 0 0 1
835 chr1 20152298 20152497 200 * 1 1 1 1 1 1 1 1 1 1
836 chr1 20185898 20186147 250 * 1 1 1 1 1 1 1 1 1 1
837 chr1 20212998 20213197 200 * 1 1 1 1 1 1 1 1 1 1
838 chr1 20291798 20291997 200 * 1 1 1 0 1 1 1 0 1 0
839 chr1 20343048 20343547 500 * 1 1 1 1 1 0 0 1 1 1
840 chr1 20365998 20367097 1100 * 1 1 1 1 1 1 1 1 1 1
841 chr1 20473148 20473497 350 * 1 1 1 0 1 1 1 1 1 1
842 chr1 20476198 20476697 500 * 1 1 1 0 1 1 1 1 1 1
843 chr1 20483948 20484747 800 * 1 1 1 1 1 1 1 1 1 1
844 chr1 20484848 20485947 1100 * 1 1 1 1 1 1 1 1 1 1
845 chr1 20486098 20486497 400 * 1 1 1 1 1 1 1 1 1 1
846 chr1 20486898 20487097 200 * 1 1 1 1 1 1 1 1 1 1
847 chr1 20507848 20508447 600 * 1 1 1 1 1 1 1 1 1 1
848 chr1 20552448 20554047 1600 * 1 1 1 1 1 1 1 1 1 1
849 chr1 20580848 20581047 200 * 0 0 0 0 0 0 0 0 0 1
850 chr1 20633248 20633847 600 * 1 1 1 1 1 1 1 1 1 1
851 chr1 20633898 20634097 200 * 1 1 1 1 1 1 1 1 1 1
852 chr1 20660898 20661097 200 * 1 1 1 1 1 1 1 1 1 1
853 chr1 20661298 20661697 400 * 1 1 1 1 1 1 1 1 1 1
854 chr1 20696448 20696647 200 * 1 1 1 1 1 1 1 1 1 1
855 chr1 20711348 20711547 200 * 0 0 0 1 0 0 0 0 0 0
856 chr1 20717298 20717797 500 * 1 1 1 1 1 0 1 1 1 1
857 chr1 20718148 20718347 200 * 1 1 1 1 1 1 0 1 1 1
858 chr1 20731498 20732297 800 * 1 1 1 1 1 1 1 1 1 1
859 chr1 20732448 20732847 400 * 1 1 1 1 1 1 1 1 1 1
860 chr1 20785898 20786097 200 * 1 1 1 1 1 1 1 1 1 1
861 chr1 20786148 20786747 600 * 1 1 1 1 1 1 1 1 1 1
862 chr1 20786948 20787147 200 * 1 1 1 1 1 1 1 1 1 1
863 chr1 20787348 20787747 400 * 1 1 1 1 1 1 1 1 1 1
864 chr1 21175948 21176147 200 * 1 1 1 1 1 1 1 1 1 1
865 chr1 21176248 21176447 200 * 1 1 1 1 1 1 1 1 1 1
866 chr1 21176598 21177397 800 * 1 1 1 1 1 1 1 1 1 1
867 chr1 21178398 21178597 200 * 0 0 0 0 0 0 0 0 0 1
868 chr1 21262898 21263097 200 * 0 0 0 0 0 0 0 0 1 0
869 chr1 21289998 21290647 650 * 1 1 1 1 1 1 1 1 1 1
870 chr1 21344698 21345797 1100 * 1 1 1 1 1 1 1 1 1 1
871 chr1 21397998 21398197 200 * 0 0 0 1 0 0 0 0 0 1
872 chr1 21428298 21428497 200 * 1 1 1 1 0 1 1 1 1 1
873 chr1 21436448 21436697 250 * 0 0 0 0 1 0 0 0 1 1
874 chr1 21439698 21440497 800 * 1 1 1 1 1 1 1 1 1 1
875 chr1 21508998 21509197 200 * 1 1 1 1 1 1 1 1 1 1
876 chr1 21509348 21509947 600 * 1 1 1 1 1 1 1 1 1 1
877 chr1 21509998 21510197 200 * 0 1 0 0 0 0 0 0 0 1
878 chr1 21538248 21538447 200 * 0 0 0 0 1 0 1 1 1 0
879 chr1 21574548 21574747 200 * 0 0 1 0 0 0 0 0 0 0
880 chr1 21622098 21622547 450 * 1 1 1 0 1 1 1 0 1 1
881 chr1 21622648 21622847 200 * 1 1 1 0 1 1 1 0 1 1
882 chr1 21639698 21639897 200 * 0 0 1 1 0 0 0 0 1 0
883 chr1 21651598 21651797 200 * 1 1 1 1 1 1 1 1 1 1
884 chr1 21651998 21652397 400 * 1 1 1 1 1 1 0 1 1 1
885 chr1 21659098 21659697 600 * 1 1 1 1 1 1 1 1 1 1
886 chr1 21668498 21668697 200 * 1 1 0 1 0 1 0 1 1 1
887 chr1 21668948 21669347 400 * 1 1 1 1 1 1 1 1 1 1
888 chr1 21781448 21781747 300 * 0 0 0 0 1 0 0 0 1 1
889 chr1 21782598 21782997 400 * 1 1 1 1 1 1 1 1 1 1
890 chr1 21783098 21783697 600 * 1 1 1 1 1 1 1 1 1 1
891 chr1 21784198 21784397 200 * 0 0 0 0 0 0 0 0 0 1
892 chr1 21814198 21814797 600 * 1 1 1 1 1 1 1 1 1 1
893 chr1 21884648 21884847 200 * 0 0 0 0 1 0 0 0 0 0
894 chr1 21936748 21937097 350 * 1 1 1 1 1 1 1 1 1 1
895 chr1 21937498 21937897 400 * 1 1 1 1 1 1 1 1 1 1
896 chr1 22024748 22024947 200 * 1 0 1 1 1 1 1 1 1 1
897 chr1 22025298 22025497 200 * 1 1 1 1 1 1 1 1 1 1
898 chr1 22026148 22026347 200 * 1 0 1 1 1 1 1 1 1 1
899 chr1 22052348 22052997 650 * 1 1 1 1 1 1 1 1 1 1
900 chr1 22142248 22142847 600 * 1 1 1 1 1 1 1 1 1 1
901 chr1 22143198 22143797 600 * 1 1 1 1 1 1 1 1 1 1
902 chr1 22185348 22185547 200 * 0 0 1 0 0 0 0 0 0 0
903 chr1 22285548 22285747 200 * 0 0 0 0 0 0 0 0 0 1
904 chr1 22288298 22288497 200 * 0 0 1 0 0 0 0 0 0 0
905 chr1 22318598 22318797 200 * 0 0 1 0 0 0 0 0 1 0
906 chr1 22342098 22342297 200 * 1 0 1 1 0 1 1 1 1 0
907 chr1 22351298 22351597 300 * 1 0 1 0 0 1 0 1 0 1
908 chr1 22429098 22429297 200 * 0 0 0 0 1 0 0 0 0 0
909 chr1 22451698 22452297 600 * 1 1 1 1 1 1 1 1 1 1
910 chr1 22562998 22563347 350 * 1 1 1 1 1 1 1 1 1 1
911 chr1 22563598 22563997 400 * 1 1 1 1 1 1 1 1 1 1
912 chr1 22576298 22576497 200 * 0 0 0 0 0 0 0 0 0 1
913 chr1 22593248 22593447 200 * 0 0 1 0 1 0 0 0 0 0
914 chr1 22600548 22600747 200 * 0 0 0 0 1 0 0 0 0 0
915 chr1 22618098 22618347 250 * 0 0 1 0 1 0 0 0 0 0
916 chr1 22676898 22677297 400 * 0 0 0 0 0 0 0 0 0 1
917 chr1 22710648 22710847 200 * 1 1 1 1 1 1 1 1 1 1
918 chr1 22710948 22711347 400 * 1 1 1 1 1 1 1 1 1 1
919 chr1 22711398 22711797 400 * 1 1 1 1 1 1 1 1 1 1
920 chr1 22739748 22739947 200 * 0 0 1 0 0 0 0 0 0 0
921 chr1 22952998 22953997 1000 * 1 0 1 1 0 1 1 1 1 1
922 chr1 23019148 23020147 1000 * 1 1 1 1 1 1 1 1 1 1
923 chr1 23167598 23168197 600 * 1 1 1 1 1 1 1 1 1 1
924 chr1 23168548 23168947 400 * 1 1 1 1 1 1 1 1 1 1
925 chr1 23168998 23169397 400 * 0 0 0 0 1 0 0 0 0 1
926 chr1 23177648 23178047 400 * 1 1 1 1 1 1 1 1 1 1
927 chr1 23216748 23217547 800 * 1 1 1 1 1 1 1 1 1 1
928 chr1 23256848 23257047 200 * 0 0 0 0 0 0 0 0 0 1
929 chr1 23343648 23344247 600 * 1 1 1 1 1 1 1 1 1 1
930 chr1 23344448 23344847 400 * 1 1 1 1 1 1 1 1 1 1
931 chr1 23345798 23345997 200 * 0 0 0 0 0 0 0 0 0 1
932 chr1 23368048 23368447 400 * 1 1 1 1 1 1 1 1 1 1
933 chr1 23368798 23369597 800 * 1 1 1 1 1 1 1 1 1 1
934 chr1 23423698 23425247 1550 * 1 1 1 1 1 1 1 1 1 1
935 chr1 23436948 23437547 600 * 0 0 0 0 0 0 0 0 0 1
936 chr1 23483398 23483797 400 * 1 1 1 1 1 1 1 1 1 1
937 chr1 23483898 23484497 600 * 1 1 1 1 1 1 1 1 1 1
938 chr1 23530448 23530847 400 * 1 1 1 1 1 1 1 1 1 1
939 chr1 23530948 23531347 400 * 1 1 1 1 1 1 1 1 1 1
940 chr1 23531398 23531597 200 * 1 1 1 1 1 1 1 1 1 1
941 chr1 23554398 23555197 800 * 1 1 1 1 1 1 1 1 1 1
942 chr1 23558298 23558497 200 * 1 1 1 0 1 1 1 0 1 0
943 chr1 23558998 23559597 600 * 1 1 1 1 1 1 1 1 1 0
944 chr1 23568298 23568697 400 * 1 1 1 1 1 1 1 1 1 1
945 chr1 23619648 23619847 200 * 1 1 1 1 1 1 1 1 1 1
946 chr1 23637448 23637647 200 * 1 1 1 1 1 1 1 1 1 0
947 chr1 23691498 23691697 200 * 1 1 1 1 1 1 1 1 1 1
948 chr1 23691798 23692197 400 * 1 1 1 1 1 1 1 1 1 1
949 chr1 23742948 23744147 1200 * 1 1 1 1 1 1 1 1 1 1
950 chr1 23777948 23778147 200 * 1 1 1 1 1 1 1 1 1 1
951 chr1 23778298 23778897 600 * 1 1 1 1 1 1 1 1 1 1
952 chr1 23790898 23791297 400 * 1 1 1 1 1 1 1 1 1 1
953 chr1 23799748 23800047 300 * 1 1 1 1 1 1 1 1 1 1
954 chr1 23800098 23800897 800 * 1 1 1 1 1 1 1 1 1 1
955 chr1 23800948 23801147 200 * 1 1 1 1 1 1 1 1 1 1
956 chr1 23801348 23801547 200 * 0 1 1 0 1 0 0 0 0 1
957 chr1 23825198 23825597 400 * 1 1 1 1 1 1 1 1 1 1
958 chr1 23867698 23868097 400 * 1 1 1 1 1 1 1 1 1 1
959 chr1 23868148 23868547 400 * 1 1 1 1 1 1 1 1 1 1
960 chr1 23868598 23868797 200 * 1 0 0 1 0 0 1 0 1 1
961 chr1 23902248 23902447 200 * 0 0 0 0 0 0 0 0 0 1
962 chr1 23902498 23902847 350 * 0 0 1 1 1 0 0 0 1 1
963 chr1 23902998 23903197 200 * 1 1 1 1 1 0 1 1 1 1
964 chr1 23959048 23959647 600 * 1 1 1 1 1 1 1 1 1 1
965 chr1 23959698 23960297 600 * 1 1 1 1 1 1 1 1 1 1
966 chr1 23979998 23980597 600 * 1 1 1 1 1 1 1 1 1 1
967 chr1 24100548 24100747 200 * 0 0 0 0 0 0 0 0 0 1
968 chr1 24186898 24187297 400 * 1 1 1 1 1 1 1 1 1 1
969 chr1 24187548 24187947 400 * 1 1 1 1 1 1 1 1 1 1
970 chr1 24195998 24196197 200 * 0 0 1 0 0 0 0 0 0 0
971 chr1 24321648 24322747 1100 * 1 1 1 1 1 1 1 1 1 1
972 chr1 24413298 24413897 600 * 1 1 1 1 1 1 1 1 1 1
973 chr1 24415498 24415697 200 * 1 1 1 1 1 1 1 1 1 1
974 chr1 24416148 24416547 400 * 1 1 1 1 1 1 1 1 1 1
975 chr1 24502248 24502647 400 * 1 1 1 1 1 1 1 1 1 1
976 chr1 24502698 24503097 400 * 1 1 1 1 1 1 1 1 1 1
977 chr1 24503198 24503397 200 * 1 1 1 1 1 1 1 1 1 1
978 chr1 24555848 24556247 400 * 1 1 1 1 1 1 1 1 1 1
979 chr1 24624648 24624847 200 * 0 0 0 0 0 0 0 0 0 1
980 chr1 24642448 24642647 200 * 1 1 1 1 1 1 1 1 1 1
981 chr1 24642748 24643347 600 * 1 1 1 1 1 1 1 1 1 1
982 chr1 24643498 24643697 200 * 1 1 1 1 1 1 1 1 1 1
983 chr1 24643998 24644197 200 * 1 1 1 1 1 1 1 1 1 1
984 chr1 24744748 24744947 200 * 1 0 1 1 1 1 1 1 1 1
985 chr1 24745198 24746197 1000 * 1 1 1 1 1 1 1 1 1 1
986 chr1 24746748 24746947 200 * 0 0 1 0 1 0 1 0 1 1
987 chr1 24847848 24848847 1000 * 1 1 1 1 1 1 1 1 1 1
988 chr1 24867148 24867347 200 * 0 0 0 0 1 0 0 0 0 0
989 chr1 24920298 24920497 200 * 0 0 0 0 0 0 0 0 1 0
990 chr1 24927498 24927797 300 * 0 0 1 1 0 0 0 0 0 0
991 chr1 24928648 24928847 200 * 1 1 1 1 1 1 1 1 1 1
992 chr1 24928898 24929747 850 * 1 1 1 1 1 1 1 1 1 1
993 chr1 24929798 24932197 2400 * 1 1 1 1 1 1 1 1 1 1
994 chr1 24932448 24932647 200 * 0 1 1 1 1 0 1 0 1 1
995 chr1 24965048 24965247 200 * 1 0 0 0 0 0 0 0 0 0
996 chr1 25033898 25034097 200 * 1 0 0 0 0 0 0 0 0 0
997 chr1 25231948 25232747 800 * 1 1 1 1 1 1 1 1 1 1
998 chr1 25239198 25239397 200 * 0 0 0 0 0 0 0 0 0 1
999 chr1 25239698 25240297 600 * 1 1 1 1 1 1 1 1 1 1
1000 chr1 25246398 25247997 1600 * 1 1 1 1 1 1 1 1 1 1
1001 chr1 25337898 25338097 200 * 1 1 1 1 1 1 1 1 1 1
1002 chr1 25338248 25338847 600 * 1 1 1 1 1 1 1 1 1 1
1003 chr1 25429848 25431647 1800 * 1 1 1 1 1 1 1 1 1 1
1004 chr1 25543398 25543997 600 * 1 1 1 1 1 1 1 1 1 1
1005 chr1 25544248 25544447 200 * 1 1 1 0 1 1 1 1 1 1
1006 chr1 25592448 25592647 200 * 0 0 0 0 0 0 0 0 0 1
1007 chr1 25615948 25617447 1500 * 1 1 1 1 1 1 1 1 1 1
1008 chr1 25617548 25617747 200 * 1 1 1 1 1 1 1 1 1 1
1009 chr1 25617998 25618397 400 * 1 1 0 1 1 1 0 0 1 1
1010 chr1 25771348 25771547 200 * 1 0 0 0 0 0 0 0 0 0
1011 chr1 25799848 25800047 200 * 1 1 1 1 1 1 1 1 1 1
1012 chr1 25800348 25800547 200 * 1 1 1 1 1 1 1 1 1 1
1013 chr1 25819598 25820597 1000 * 1 1 1 1 1 1 1 1 1 1
1014 chr1 25858848 25859097 250 * 1 1 1 1 1 1 0 0 1 1
1015 chr1 25859148 25859947 800 * 1 1 1 1 1 1 1 1 1 1
1016 chr1 25860198 25860397 200 * 0 0 0 0 0 0 0 0 0 1
1017 chr1 25875248 25876047 800 * 1 1 1 1 1 1 1 1 1 1
1018 chr1 25905348 25905547 200 * 1 1 1 1 1 1 1 1 1 1
1019 chr1 25905798 25905997 200 * 1 1 1 1 1 1 1 1 1 1
1020 chr1 25906248 25906647 400 * 1 1 1 1 1 1 1 1 1 1
1021 chr1 25906798 25907097 300 * 1 0 1 1 1 1 1 0 1 1
1022 chr1 25922548 25923147 600 * 1 1 1 1 1 1 1 1 1 1
1023 chr1 25923198 25923397 200 * 1 1 1 1 1 1 1 1 1 1
1024 chr1 25997998 25998397 400 * 1 1 1 1 1 1 1 1 1 1
1025 chr1 26035148 26036347 1200 * 1 1 1 1 1 1 1 1 1 1
1026 chr1 26045648 26046447 800 * 1 1 1 1 1 1 1 1 1 1
1027 chr1 26046648 26046847 200 * 1 1 1 0 1 0 1 0 1 1
1028 chr1 26110748 26111947 1200 * 1 1 1 1 1 1 1 1 1 1
1029 chr1 26112098 26112297 200 * 1 1 1 1 1 1 1 1 1 1
1030 chr1 26161348 26162297 950 * 1 1 1 1 1 1 1 1 1 1
1031 chr1 26163948 26164597 650 * 1 1 1 1 1 1 1 1 1 1
1032 chr1 26169548 26170347 800 * 1 1 1 1 1 1 1 1 1 1
1033 chr1 26201348 26201547 200 * 0 1 1 0 1 0 0 1 1 1
1034 chr1 26225048 26225297 250 * 1 1 0 0 1 0 1 1 1 1
1035 chr1 26225448 26225797 350 * 1 1 1 1 1 1 1 1 1 1
1036 chr1 26233848 26234847 1000 * 1 1 1 1 1 1 1 1 1 1
1037 chr1 26235598 26235797 200 * 0 0 0 0 0 0 0 0 0 1
1038 chr1 26279798 26280397 600 * 1 1 1 1 1 1 1 1 1 1
1039 chr1 26306248 26306647 400 * 1 1 1 1 1 1 1 1 1 1
1040 chr1 26335948 26336147 200 * 1 1 1 1 0 1 1 1 1 1
1041 chr1 26336198 26336997 800 * 1 1 1 1 1 1 1 1 1 1
1042 chr1 26360348 26360947 600 * 1 1 1 1 1 1 0 1 1 1
1043 chr1 26363848 26364047 200 * 1 1 1 0 1 1 1 1 1 1
1044 chr1 26410698 26410897 200 * 1 1 1 1 1 0 1 1 1 1
1045 chr1 26411048 26411647 600 * 1 1 1 1 1 1 1 1 1 1
1046 chr1 26431448 26431647 200 * 0 0 0 0 1 0 0 0 0 1
1047 chr1 26431848 26432147 300 * 1 1 1 1 1 1 1 1 1 1
1048 chr1 26432248 26432447 200 * 1 1 1 1 1 1 1 1 1 1
1049 chr1 26471498 26471697 200 * 1 1 1 1 1 1 1 1 1 1
1050 chr1 26471798 26471997 200 * 1 1 1 1 1 1 1 1 1 1
1051 chr1 26472348 26472947 600 * 1 1 1 1 1 1 1 1 1 1
1052 chr1 26473098 26473497 400 * 1 1 1 1 1 1 1 1 1 1
1053 chr1 26500098 26501297 1200 * 1 1 1 1 1 1 1 1 1 1
1054 chr1 26529448 26530247 800 * 1 1 1 1 1 1 1 1 1 1
1055 chr1 26620498 26621097 600 * 1 1 1 1 1 1 1 1 1 1
1056 chr1 26621148 26621547 400 * 1 1 1 1 1 1 1 1 1 1
1057 chr1 26622648 26622847 200 * 0 0 0 0 0 0 0 0 0 1
1058 chr1 26636998 26637197 200 * 0 0 0 0 1 0 0 0 0 1
1059 chr1 26692448 26692647 200 * 1 1 1 1 1 1 1 1 1 1
1060 chr1 26692948 26693347 400 * 1 1 1 1 1 1 1 1 1 1
1061 chr1 26695148 26695947 800 * 1 1 1 1 1 1 1 1 1 1
1062 chr1 26696848 26697247 400 * 1 1 1 1 1 1 1 1 1 1
1063 chr1 26787598 26788197 600 * 1 1 1 1 1 1 1 1 1 1
1064 chr1 26789098 26789297 200 * 1 1 1 1 1 1 1 1 1 1
1065 chr1 26826298 26826947 650 * 1 1 1 1 1 1 1 1 1 1
1066 chr1 26863298 26863697 400 * 0 0 1 0 0 0 0 0 0 1
1067 chr1 26863748 26863947 200 * 0 0 1 0 0 0 0 0 0 1
1068 chr1 26864798 26865797 1000 * 1 1 1 1 1 1 1 1 1 1
1069 chr1 26889548 26890547 1000 * 1 1 1 1 1 1 1 1 1 1
1070 chr1 26899898 26900497 600 * 1 1 1 1 1 1 1 1 1 1
1071 chr1 26921448 26922047 600 * 1 1 1 1 1 1 1 1 1 1
1072 chr1 26922098 26922297 200 * 1 1 1 1 1 1 1 1 1 1
1073 chr1 26959598 26959797 200 * 1 1 1 0 1 1 1 1 1 1
1074 chr1 26959848 26960647 800 * 1 1 1 1 1 1 1 1 1 1
1075 chr1 26992748 26993197 450 * 1 1 1 1 1 1 1 1 1 1
1076 chr1 26993598 26994597 1000 * 1 1 1 1 1 1 1 1 1 1
1077 chr1 27012298 27013097 800 * 1 1 1 1 1 1 1 1 1 1
1078 chr1 27031498 27031897 400 * 1 1 1 1 0 1 0 1 1 1
1079 chr1 27052148 27052347 200 * 0 0 0 0 0 0 0 0 0 1
1080 chr1 27154798 27155197 400 * 1 1 1 1 1 1 1 1 1 1
1081 chr1 27176698 27176897 200 * 0 0 0 0 0 0 0 0 0 1
1082 chr1 27176998 27177197 200 * 0 0 0 0 0 0 0 0 0 1
1083 chr1 27201448 27201647 200 * 0 0 0 0 0 0 0 0 0 1
1084 chr1 27234148 27234747 600 * 1 1 1 1 1 1 1 1 1 1
1085 chr1 27234998 27235197 200 * 1 1 1 1 1 1 1 1 1 1
1086 chr1 27322248 27322647 400 * 1 1 1 1 1 1 1 1 1 1
1087 chr1 27341898 27342097 200 * 1 0 1 0 0 1 0 1 1 0
1088 chr1 27349348 27349547 200 * 0 1 1 1 1 0 1 1 1 1
1089 chr1 27349748 27350547 800 * 0 1 0 1 1 0 1 1 1 1
1090 chr1 27350698 27350897 200 * 0 0 0 0 0 0 0 0 0 1
1091 chr1 27351248 27351447 200 * 0 1 0 0 1 0 0 0 1 1
1092 chr1 27356398 27356597 200 * 0 0 0 0 0 0 0 0 0 1
1093 chr1 27356698 27356897 200 * 0 0 1 0 0 0 0 0 0 1
1094 chr1 27357298 27357697 400 * 1 1 1 0 1 1 0 1 0 1
1095 chr1 27360498 27361097 600 * 1 1 0 1 0 0 0 0 1 1
1096 chr1 27365848 27366047 200 * 1 1 1 1 1 1 1 1 1 1
1097 chr1 27366198 27366797 600 * 1 1 1 1 1 1 1 1 1 1
1098 chr1 27383048 27383447 400 * 0 1 1 1 1 0 0 1 1 1
1099 chr1 27392248 27392847 600 * 1 1 1 1 1 1 1 1 1 1
1100 chr1 27403398 27403597 200 * 1 0 1 0 1 0 0 0 0 0
1101 chr1 27489848 27490447 600 * 1 1 1 1 1 1 1 1 1 1
1102 chr1 27521398 27521597 200 * 0 0 1 0 0 0 0 1 0 0
1103 chr1 27527698 27528297 600 * 1 1 1 1 1 1 1 1 1 1
1104 chr1 27528348 27528747 400 * 1 1 1 1 1 1 1 1 1 1
1105 chr1 27562198 27562397 200 * 0 0 0 0 0 0 1 0 1 0
1106 chr1 27564948 27565147 200 * 0 0 0 1 0 0 0 0 0 0
1107 chr1 27568348 27568547 200 * 1 1 1 1 1 1 1 1 1 1
1108 chr1 27568648 27568847 200 * 1 1 1 1 1 1 1 1 1 1
1109 chr1 27575348 27576147 800 * 1 1 1 1 1 1 1 1 1 1
1110 chr1 27603298 27603497 200 * 1 1 1 1 1 1 1 1 1 1
1111 chr1 27604048 27604447 400 * 1 1 1 1 1 1 1 1 1 1
1112 chr1 27604698 27604897 200 * 0 1 0 0 0 0 0 0 0 1
1113 chr1 27614948 27615147 200 * 0 1 1 0 1 0 0 0 1 1
1114 chr1 27615248 27615647 400 * 0 1 0 0 0 0 0 0 0 1
1115 chr1 27633998 27634597 600 * 1 1 1 1 1 1 1 1 1 1
1116 chr1 27659698 27660297 600 * 1 1 1 1 1 1 1 1 1 1
1117 chr1 27668148 27668347 200 * 0 0 0 0 0 0 0 0 0 1
1118 chr1 27669148 27669347 200 * 1 1 1 1 1 1 1 1 1 1
1119 chr1 27669398 27669597 200 * 1 0 1 1 1 1 1 1 1 1
1120 chr1 27725448 27726147 700 * 1 1 1 1 1 1 1 1 1 1
1121 chr1 27726198 27726397 200 * 1 1 1 1 1 1 1 1 1 1
1122 chr1 27772998 27773597 600 * 1 1 1 1 1 1 1 1 1 1
1123 chr1 27830548 27831347 800 * 1 1 1 1 1 1 1 1 1 1
1124 chr1 27872548 27872947 400 * 1 1 1 1 1 1 1 1 1 1
1125 chr1 27913348 27913547 200 * 0 0 0 0 0 0 0 0 0 1
1126 chr1 27914048 27915047 1000 * 1 1 1 1 1 1 1 1 1 1
1127 chr1 27959248 27960447 1200 * 1 1 1 1 1 1 1 1 1 1
1128 chr1 28088248 28088847 600 * 1 1 1 1 1 1 1 1 1 1
1129 chr1 28089298 28089497 200 * 0 0 0 0 0 0 0 0 0 1
1130 chr1 28121148 28121597 450 * 0 0 0 0 1 0 0 0 0 1
1131 chr1 28167698 28167897 200 * 0 0 0 0 0 0 0 0 0 1
1132 chr1 28232498 28233097 600 * 1 1 1 1 1 1 1 1 1 1
1133 chr1 28233648 28233847 200 * 0 0 0 0 0 0 0 0 0 1
1134 chr1 28235398 28235597 200 * 0 0 0 0 1 0 0 0 0 1
1135 chr1 28235848 28236447 600 * 1 1 1 1 1 1 1 1 1 1
1136 chr1 28236548 28236947 400 * 1 1 1 1 1 1 1 1 1 1
1137 chr1 28246848 28247047 200 * 1 0 1 1 1 1 1 1 0 1
1138 chr1 28247198 28247397 200 * 1 1 1 1 1 1 1 1 1 1
1139 chr1 28259198 28259397 200 * 1 1 1 1 1 1 1 1 1 1
1140 chr1 28259448 28260047 600 * 1 1 1 1 1 1 1 1 1 1
1141 chr1 28260348 28260547 200 * 1 1 1 1 1 1 1 1 1 1
1142 chr1 28300448 28300647 200 * 0 0 0 0 1 0 0 0 0 0
1143 chr1 28328798 28329197 400 * 1 1 1 1 1 1 1 1 1 1
1144 chr1 28329298 28329697 400 * 1 1 1 1 1 1 1 1 1 1
1145 chr1 28336598 28336797 200 * 0 0 0 0 0 0 0 0 0 1
1146 chr1 28369498 28369697 200 * 1 1 1 1 1 1 1 1 1 1
1147 chr1 28369898 28370297 400 * 1 1 1 1 1 1 1 1 1 1
1148 chr1 28505448 28505647 200 * 1 1 1 1 1 1 1 1 1 1
1149 chr1 28505848 28506047 200 * 1 1 1 1 1 1 1 1 1 1
1150 chr1 28506248 28506647 400 * 1 1 1 1 1 1 1 1 1 1
1151 chr1 28506798 28506997 200 * 1 1 1 1 1 1 1 1 1 1
1152 chr1 28517998 28518997 1000 * 1 1 1 1 1 1 1 1 1 1
1153 chr1 28530948 28531147 200 * 0 0 0 0 0 0 0 0 0 1
1154 chr1 28552398 28552597 200 * 1 0 0 1 0 1 0 0 1 1
1155 chr1 28552798 28552997 200 * 1 1 1 1 1 1 1 1 1 1
1156 chr1 28553348 28553747 400 * 1 1 1 1 1 1 1 1 1 1
1157 chr1 28581198 28581397 200 * 1 1 1 1 1 1 1 1 1 1
1158 chr1 28581448 28582247 800 * 1 1 1 1 1 1 1 1 1 1
1159 chr1 28582848 28583047 200 * 1 1 1 1 0 1 1 0 1 1
1160 chr1 28583598 28583797 200 * 0 0 0 0 1 0 0 0 0 1
1161 chr1 28592248 28592847 600 * 1 1 1 1 1 1 1 1 1 1
1162 chr1 28642598 28642797 200 * 1 1 1 1 1 1 1 1 1 1
1163 chr1 28642898 28643297 400 * 1 1 1 1 1 1 1 1 1 1
1164 chr1 28648148 28648347 200 * 1 1 1 1 1 1 1 1 1 1
1165 chr1 28648598 28648797 200 * 1 1 1 1 1 1 1 1 1 1
1166 chr1 28648998 28649197 200 * 1 0 1 1 1 1 0 1 1 1
1167 chr1 28667548 28667747 200 * 0 0 0 0 0 0 0 0 0 1
1168 chr1 28669098 28669297 200 * 1 1 1 1 1 1 1 1 1 1
1169 chr1 28670598 28670797 200 * 0 0 0 0 0 0 0 0 0 1
1170 chr1 28671348 28671547 200 * 0 0 0 0 0 0 0 0 0 1
1171 chr1 28721198 28721397 200 * 0 0 0 0 1 0 0 0 0 1
1172 chr1 28736548 28737547 1000 * 1 1 1 1 1 1 1 1 1 1
1173 chr1 28775148 28775547 400 * 1 0 1 1 1 1 1 1 1 1
1174 chr1 28776548 28776747 200 * 0 0 0 0 0 0 0 0 0 1
1175 chr1 28785348 28785547 200 * 1 1 1 1 1 1 1 1 1 1
1176 chr1 28811898 28812697 800 * 1 1 1 1 1 1 1 1 1 1
1177 chr1 28862698 28863297 600 * 0 0 0 0 0 0 0 0 0 1
1178 chr1 28863348 28863547 200 * 0 0 0 0 0 0 0 0 0 1
1179 chr1 28886548 28886747 200 * 0 0 0 0 0 0 0 0 0 1
1180 chr1 28887098 28887497 400 * 1 1 1 1 1 1 1 1 1 1
1181 chr1 28887598 28887797 200 * 1 1 1 1 1 1 1 1 1 1
1182 chr1 28914098 28914497 400 * 1 1 1 1 1 1 1 1 1 1
1183 chr1 28914548 28914747 200 * 1 1 1 1 1 1 1 1 1 1
1184 chr1 28915048 28915447 400 * 1 1 1 1 1 1 1 1 1 1
1185 chr1 28948148 28948347 200 * 0 0 0 0 0 0 0 0 0 1
1186 chr1 29121198 29124747 3550 * 1 1 1 1 1 1 1 1 1 1
1187 chr1 29125048 29125247 200 * 0 0 0 0 0 0 0 0 1 1
1188 chr1 29134298 29134697 400 * 0 0 0 0 0 0 0 0 0 1
1189 chr1 29181048 29181247 200 * 1 1 1 1 1 1 1 1 1 1
1190 chr1 29181298 29182297 1000 * 1 1 1 1 1 1 1 1 1 1
1191 chr1 29230548 29230947 400 * 1 1 1 1 1 1 1 1 1 1
1192 chr1 29236048 29236247 200 * 0 0 1 0 1 0 0 0 1 1
1193 chr1 29236348 29236947 600 * 1 1 1 1 1 1 1 1 1 1
1194 chr1 29237098 29238697 1600 * 1 1 1 1 1 1 1 1 1 1
1195 chr1 29259348 29259547 200 * 1 1 1 0 1 0 1 0 1 1
1196 chr1 29259648 29259847 200 * 1 1 1 1 0 1 1 1 1 1
1197 chr1 29259898 29260297 400 * 1 1 1 1 1 1 1 1 1 1
1198 chr1 29260548 29260947 400 * 1 0 0 0 0 0 0 0 0 1
1199 chr1 29325148 29325347 200 * 0 1 0 0 0 0 0 0 0 1
1200 chr1 29478448 29478647 200 * 1 1 1 1 0 0 1 1 1 1
1201 chr1 29767148 29767347 200 * 0 0 0 0 0 0 0 0 0 1
1202 chr1 29991098 29991297 200 * 0 0 0 0 1 0 0 0 0 1
1203 chr1 30086048 30086247 200 * 1 1 1 1 1 1 1 1 1 1
1204 chr1 30342498 30342697 200 * 0 0 0 0 0 0 1 1 0 1
1205 chr1 30342748 30342947 200 * 0 0 1 1 0 0 1 1 1 1
1206 chr1 30685148 30685347 200 * 0 1 0 1 1 0 1 1 1 1
1207 chr1 30717598 30718047 450 * 0 1 0 1 1 0 0 1 0 1
1208 chr1 30718098 30718497 400 * 1 1 1 1 1 1 1 1 1 1
1209 chr1 30718648 30718847 200 * 1 1 1 1 1 1 1 1 1 1
1210 chr1 30719298 30719497 200 * 1 1 1 1 1 1 1 1 1 1
1211 chr1 30757548 30757747 200 * 1 0 0 0 0 0 0 0 0 0
1212 chr1 30801798 30801997 200 * 1 1 1 1 1 1 1 1 1 1
1213 chr1 30807248 30807647 400 * 0 0 1 0 1 1 0 1 1 1
1214 chr1 30824298 30824697 400 * 1 1 1 1 1 1 1 1 1 1
1215 chr1 30907848 30908047 200 * 1 1 1 1 0 1 0 1 1 1
1216 chr1 30908398 30908797 400 * 1 1 1 1 1 1 1 1 1 1
1217 chr1 30908898 30909097 200 * 1 1 1 1 1 1 1 1 1 1
1218 chr1 31064998 31065197 200 * 1 1 1 1 1 1 1 1 1 1
1219 chr1 31065548 31066147 600 * 1 1 1 1 1 1 1 1 1 1
1220 chr1 31154648 31154897 250 * 1 1 1 1 1 1 1 1 1 1
1221 chr1 31155198 31155597 400 * 1 1 1 1 1 1 1 1 1 1
1222 chr1 31176348 31176547 200 * 0 0 0 0 0 0 0 0 0 1
1223 chr1 31181448 31181797 350 * 1 1 1 0 1 1 1 1 1 1
1224 chr1 31239098 31239897 800 * 1 1 1 1 1 1 1 1 1 1
1225 chr1 31296348 31296947 600 * 1 1 1 1 1 1 1 1 1 1
1226 chr1 31372948 31373297 350 * 1 1 1 1 1 1 0 1 1 1
1227 chr1 31373598 31373797 200 * 1 1 1 1 1 1 1 1 1 1
1228 chr1 31412848 31414247 1400 * 1 1 1 1 1 1 1 1 1 1
1229 chr1 31423598 31423797 200 * 1 0 0 0 0 0 0 0 0 0
1230 chr1 31535948 31536147 200 * 0 0 0 0 0 0 0 0 0 1
1231 chr1 31576348 31576547 200 * 1 1 1 0 1 1 0 0 0 0
1232 chr1 31577098 31577297 200 * 0 0 0 0 1 0 0 0 0 0
1233 chr1 31586748 31587147 400 * 0 0 0 0 0 0 0 0 0 1
1234 chr1 31588748 31589147 400 * 1 1 1 0 1 1 1 1 1 1
1235 chr1 31617798 31617997 200 * 1 1 1 1 1 1 1 1 1 1
1236 chr1 31618148 31618347 200 * 1 1 1 1 1 1 1 1 1 1
1237 chr1 31644448 31645047 600 * 1 1 1 1 1 1 1 1 1 1
1238 chr1 31645198 31645397 200 * 1 1 1 1 1 1 1 1 1 1
1239 chr1 31670398 31670597 200 * 1 0 1 0 0 1 1 0 0 0
1240 chr1 31703798 31703997 200 * 1 1 1 0 0 0 0 0 1 1
1241 chr1 31714448 31714847 400 * 1 1 1 0 1 1 1 1 1 1
1242 chr1 31715048 31715247 200 * 1 1 0 0 1 1 1 1 1 1
1243 chr1 31715298 31715697 400 * 1 1 0 0 1 1 1 1 1 1
1244 chr1 31736598 31736847 250 * 0 0 1 1 0 0 0 0 0 0
1245 chr1 31760448 31761047 600 * 1 1 1 1 1 1 1 1 1 1
1246 chr1 31763898 31764097 200 * 1 1 1 1 1 1 1 1 1 1
1247 chr1 31764248 31764647 400 * 1 1 1 1 1 1 1 1 1 1
1248 chr1 31771848 31772797 950 * 1 1 1 1 0 1 1 1 1 1
1249 chr1 31772998 31773197 200 * 0 0 0 0 0 0 0 0 0 1
1250 chr1 31788398 31788797 400 * 1 1 1 1 1 1 1 1 1 1
1251 chr1 31789098 31789297 200 * 1 1 1 1 1 1 1 1 1 1
1252 chr1 31815798 31815997 200 * 0 1 0 0 0 0 0 0 0 1
1253 chr1 31938248 31938847 600 * 1 1 1 1 1 1 1 1 1 1
1254 chr1 31944498 31944697 200 * 1 1 1 0 1 1 0 0 1 1
1255 chr1 31944848 31945047 200 * 0 1 1 0 0 1 1 0 1 1
1256 chr1 32013498 32014497 1000 * 1 1 1 1 1 1 1 1 1 1
1257 chr1 32014848 32015047 200 * 1 1 1 1 1 1 1 1 1 1
1258 chr1 32072698 32073297 600 * 1 1 1 1 1 1 1 1 1 1
1259 chr1 32107498 32107747 250 * 0 0 1 1 1 1 0 1 1 1
1260 chr1 32107898 32108697 800 * 1 1 1 1 1 1 1 1 1 1
1261 chr1 32179448 32180247 800 * 1 1 1 1 1 1 1 1 1 1
1262 chr1 32180398 32180597 200 * 1 1 1 1 1 1 1 1 1 1
1263 chr1 32200598 32200797 200 * 1 1 1 1 1 1 1 1 1 1
1264 chr1 32201098 32201297 200 * 1 1 1 1 0 1 1 1 1 1
1265 chr1 32205198 32206297 1100 * 1 1 1 1 1 1 1 1 1 1
1266 chr1 32222148 32222547 400 * 1 1 1 1 1 1 1 1 1 1
1267 chr1 32222648 32223047 400 * 1 1 1 1 1 1 1 1 1 1
1268 chr1 32239798 32240347 550 * 0 1 1 1 0 0 0 0 1 1
1269 chr1 32240398 32240597 200 * 1 1 1 1 1 1 1 1 1 1
1270 chr1 32240748 32240947 200 * 1 1 1 1 1 1 1 1 1 1
1271 chr1 32240998 32241597 600 * 1 1 1 1 1 1 1 1 1 1
1272 chr1 32248398 32248597 200 * 1 1 1 0 0 1 0 0 1 1
1273 chr1 32251198 32251397 200 * 1 0 0 0 0 0 0 0 0 0
1274 chr1 32274948 32275947 1000 * 1 0 1 0 1 0 0 1 1 1
1275 chr1 32291748 32292547 800 * 1 1 1 1 1 1 1 1 1 1
1276 chr1 32316048 32316247 200 * 0 0 0 0 1 0 0 0 0 1
1277 chr1 32335198 32335397 200 * 1 1 1 1 1 1 1 1 1 1
1278 chr1 32335648 32336447 800 * 1 1 1 1 1 1 1 1 1 1
1279 chr1 32336548 32336747 200 * 0 0 0 0 1 0 0 0 1 1
1280 chr1 32350998 32351297 300 * 1 1 1 1 1 1 1 1 1 1
1281 chr1 32351448 32352047 600 * 1 1 1 1 1 1 1 1 1 1
1282 chr1 32361198 32362397 1200 * 1 1 1 1 1 1 1 1 1 1
1283 chr1 32394048 32394247 200 * 1 1 1 1 1 1 1 1 1 1
1284 chr1 32394298 32394897 600 * 1 1 1 1 1 1 1 1 1 1
1285 chr1 32426798 32427197 400 * 1 0 1 1 0 1 1 1 1 1
1286 chr1 32464748 32465547 800 * 1 1 1 1 1 1 1 1 1 1
1287 chr1 32470898 32471097 200 * 0 0 0 0 0 0 0 0 0 1
1288 chr1 32500348 32500947 600 * 1 1 1 1 1 1 1 1 1 1
1289 chr1 32520598 32520797 200 * 1 1 1 0 1 1 1 1 1 1
1290 chr1 32539298 32539697 400 * 1 1 1 1 1 1 1 1 1 1
1291 chr1 32539948 32540147 200 * 1 1 1 1 1 1 1 1 1 1
1292 chr1 32611498 32611697 200 * 0 0 0 0 0 0 0 0 0 1
1293 chr1 32612048 32612447 400 * 1 1 1 1 1 1 1 1 1 1
1294 chr1 32649698 32649897 200 * 1 0 0 0 0 0 0 0 0 1
1295 chr1 32650898 32651897 1000 * 1 1 1 1 1 1 1 1 1 1
1296 chr1 32702298 32702747 450 * 1 1 1 1 1 1 1 1 1 1
1297 chr1 32712198 32712597 400 * 1 1 1 1 1 1 1 1 1 1
1298 chr1 32741398 32741847 450 * 1 1 1 1 1 1 1 1 1 1
1299 chr1 32741998 32742397 400 * 1 1 1 1 1 1 1 1 1 1
1300 chr1 32753698 32753897 200 * 1 1 1 1 1 1 1 1 1 1
1301 chr1 32760698 32760897 200 * 0 0 1 0 0 0 0 0 0 0
1302 chr1 32804648 32804847 200 * 0 0 0 0 0 0 0 0 0 1
1303 chr1 32817148 32817547 400 * 1 1 1 1 1 1 1 1 1 1
1304 chr1 32817798 32817997 200 * 1 1 1 1 1 1 1 1 1 1
1305 chr1 32886448 32886847 400 * 1 1 1 1 1 1 1 1 1 1
1306 chr1 32892698 32892897 200 * 0 0 0 1 0 0 0 0 0 1
1307 chr1 32893148 32893747 600 * 1 1 1 1 1 1 1 1 1 1
1308 chr1 32900798 32900997 200 * 1 1 1 1 1 1 0 1 1 1
1309 chr1 32901048 32901647 600 * 1 1 1 1 1 1 1 1 1 1
1310 chr1 32924798 32925297 500 * 1 1 1 0 1 1 0 0 0 1
1311 chr1 32926098 32926297 200 * 0 1 0 0 0 0 0 0 0 1
1312 chr1 32963798 32964997 1200 * 1 1 1 1 1 1 1 1 1 1
1313 chr1 32972748 32973147 400 * 1 1 1 1 1 1 1 1 1 1
1314 chr1 32973198 32973397 200 * 1 1 1 1 1 1 1 1 1 1
1315 chr1 33036548 33037147 600 * 1 1 1 1 1 1 1 1 1 1
1316 chr1 33080898 33081297 400 * 1 1 1 1 1 1 1 1 1 1
1317 chr1 33081448 33081647 200 * 1 1 1 1 1 1 1 1 1 1
1318 chr1 33081948 33082147 200 * 0 1 1 1 1 0 0 0 1 1
1319 chr1 33127148 33127547 400 * 1 0 1 1 1 1 1 1 1 1
1320 chr1 33161448 33161647 200 * 0 0 1 0 0 0 0 0 1 0
1321 chr1 33180798 33181597 800 * 1 1 1 1 1 1 1 1 1 1
1322 chr1 33181898 33182097 200 * 1 1 1 1 1 1 1 1 1 1
1323 chr1 33255798 33255997 200 * 1 1 1 1 1 1 1 1 1 1
1324 chr1 33256398 33256797 400 * 1 1 1 1 1 1 1 1 1 1
1325 chr1 33256848 33257047 200 * 1 1 1 1 1 1 1 1 1 1
1326 chr1 33306498 33307497 1000 * 1 0 1 1 0 0 0 1 1 1
1327 chr1 33349098 33349697 600 * 1 1 1 1 1 1 1 1 1 1
1328 chr1 33349898 33350697 800 * 1 1 1 1 1 1 1 1 1 1
1329 chr1 33430348 33431347 1000 * 1 1 1 1 1 1 1 1 1 1
1330 chr1 33472298 33472697 400 * 1 1 1 1 1 1 1 1 1 1
1331 chr1 33624848 33625247 400 * 0 0 0 0 0 0 0 0 0 1
1332 chr1 34081398 34081597 200 * 0 0 0 0 0 0 0 0 0 1
1333 chr1 34162648 34162847 200 * 1 1 0 0 0 0 0 0 0 1
1334 chr1 34162998 34163597 600 * 1 1 1 1 1 1 1 1 1 1
1335 chr1 34163698 34164297 600 * 1 1 1 1 1 1 1 1 1 1
1336 chr1 34164498 34164697 200 * 1 1 1 1 0 1 1 1 1 1
1337 chr1 34164948 34165347 400 * 1 1 1 1 1 1 1 1 1 1
1338 chr1 34166148 34166347 200 * 1 1 1 1 1 0 1 1 1 1
1339 chr1 34166398 34166597 200 * 0 1 1 1 0 1 1 1 1 1
1340 chr1 34166798 34166997 200 * 1 1 1 0 0 1 1 1 1 1
1341 chr1 34176648 34177447 800 * 0 1 1 1 0 0 1 1 1 1
1342 chr1 34781148 34781997 850 * 1 1 1 1 1 1 1 1 1 1
1343 chr1 34792948 34793347 400 * 1 1 1 1 1 1 0 1 1 1
1344 chr1 34859498 34859897 400 * 1 1 1 1 1 1 1 1 1 1
1345 chr1 34865748 34866747 1000 * 1 1 1 1 1 1 1 1 1 1
1346 chr1 34885248 34886247 1000 * 1 1 0 0 1 1 1 1 1 1
1347 chr1 34928998 34929397 400 * 1 1 1 1 1 1 1 1 1 1
1348 chr1 34929798 34930397 600 * 1 1 1 1 1 1 1 1 1 1
1349 chr1 34976648 34977247 600 * 0 0 0 0 0 0 0 0 0 1
1350 chr1 34984948 34985347 400 * 1 1 1 1 1 1 1 1 1 1
1351 chr1 35031398 35031797 400 * 1 1 1 1 1 1 1 1 1 1
1352 chr1 35049298 35049497 200 * 0 0 0 0 1 0 0 0 0 0
1353 chr1 35079398 35079597 200 * 1 1 1 1 1 1 1 1 1 1
1354 chr1 35120698 35121097 400 * 1 0 1 0 1 1 1 1 1 1
1355 chr1 35191798 35193197 1400 * 1 1 1 1 1 1 1 1 1 1
1356 chr1 35219648 35219847 200 * 0 0 0 0 0 0 0 0 0 1
1357 chr1 35253298 35253497 200 * 0 0 0 0 0 0 0 0 0 1
1358 chr1 35268698 35269097 400 * 1 1 1 1 1 1 1 1 1 1
1359 chr1 35269148 35269347 200 * 1 1 1 1 1 1 1 1 1 1
1360 chr1 35556948 35557147 200 * 1 1 1 1 1 1 1 1 1 1
1361 chr1 35557348 35557547 200 * 1 1 1 1 1 1 1 1 1 1
1362 chr1 35557648 35558247 600 * 1 1 1 1 1 1 1 1 1 1
1363 chr1 35560948 35561147 200 * 0 0 1 1 0 0 0 0 0 0
1364 chr1 35573298 35573697 400 * 1 1 1 1 1 1 1 1 1 1
1365 chr1 35576648 35577047 400 * 1 1 0 0 0 0 0 0 1 1
1366 chr1 35577248 35577847 600 * 1 1 1 0 0 1 1 1 1 1
1367 chr1 35578298 35578497 200 * 1 0 1 0 0 0 0 0 0 1
1368 chr1 35640948 35641147 200 * 1 1 1 1 1 1 1 1 1 1
1369 chr1 35641248 35641647 400 * 1 1 1 1 1 1 1 1 1 1
1370 chr1 35699898 35700147 250 * 0 1 0 0 1 0 0 0 0 1
1371 chr1 35707348 35707547 200 * 1 1 1 0 1 1 0 0 0 1
1372 chr1 35707998 35708197 200 * 1 1 1 1 1 1 1 1 1 1
1373 chr1 35718498 35719297 800 * 1 1 1 1 1 1 1 1 1 1
1374 chr1 35769198 35769397 200 * 1 1 1 1 1 1 1 1 1 1
1375 chr1 35769498 35770297 800 * 1 1 1 1 1 1 1 1 1 1
1376 chr1 35805248 35805447 200 * 0 0 0 0 0 0 0 0 0 1
1377 chr1 35805698 35805897 200 * 0 0 0 0 1 0 0 0 0 1
1378 chr1 35807798 35808797 1000 * 1 1 1 1 1 1 1 1 1 1
1379 chr1 35869498 35869697 200 * 0 0 0 0 0 0 0 0 0 1
1380 chr1 35882898 35883547 650 * 1 1 1 1 0 1 1 1 1 1
1381 chr1 35883648 35883847 200 * 1 1 1 1 0 1 1 1 1 1
1382 chr1 35930598 35930797 200 * 1 1 1 1 1 1 1 1 1 1
1383 chr1 35930898 35931697 800 * 1 1 1 1 1 1 1 1 1 1
1384 chr1 36088598 36089797 1200 * 1 1 1 1 1 1 1 1 1 1
1385 chr1 36124898 36125297 400 * 1 1 1 1 1 1 1 1 1 1
1386 chr1 36125998 36126197 200 * 0 0 0 0 0 0 0 0 0 1
1387 chr1 36149148 36149747 600 * 1 1 1 1 1 1 1 1 1 1
1388 chr1 36155798 36156597 800 * 1 1 1 1 1 1 1 1 1 1
1389 chr1 36156748 36156947 200 * 1 1 1 1 1 1 1 1 1 1
1390 chr1 36174798 36174997 200 * 0 0 1 0 0 0 0 0 0 0
1391 chr1 36176098 36176297 200 * 0 0 0 1 0 0 0 0 0 1
1392 chr1 36176348 36176747 400 * 0 1 0 0 0 0 0 0 0 1
1393 chr1 36178348 36179097 750 * 0 1 0 0 1 0 0 0 0 1
1394 chr1 36179248 36179447 200 * 0 0 0 0 0 0 0 0 0 1
1395 chr1 36224048 36224447 400 * 1 1 1 1 1 1 1 1 1 1
1396 chr1 36224598 36224797 200 * 1 1 1 1 1 1 1 1 1 1
1397 chr1 36306148 36307147 1000 * 1 1 1 1 1 1 1 1 1 1
1398 chr1 36307198 36307397 200 * 1 1 1 1 1 1 1 1 1 1
1399 chr1 36320798 36321147 350 * 1 1 0 0 1 0 0 1 1 1
1400 chr1 36321348 36321547 200 * 1 1 0 0 1 0 0 1 1 1
1401 chr1 36321598 36321797 200 * 0 1 0 0 1 0 0 0 1 1
1402 chr1 36322148 36323047 900 * 1 1 0 0 1 0 0 1 1 1
1403 chr1 36323548 36323947 400 * 1 1 1 0 1 1 1 1 1 1
1404 chr1 36385048 36385247 200 * 1 1 1 1 1 1 1 1 1 1
1405 chr1 36385348 36385747 400 * 1 1 1 1 1 1 1 1 1 1
1406 chr1 36385948 36386347 400 * 1 1 1 1 1 1 1 1 1 1
1407 chr1 36397548 36398147 600 * 1 1 1 1 1 1 1 1 1 1
1408 chr1 36441448 36441647 200 * 0 0 0 0 0 0 0 0 0 1
1409 chr1 36450148 36450847 700 * 1 1 1 1 1 1 1 1 1 1
1410 chr1 36451048 36451247 200 * 0 0 1 0 1 0 0 0 0 1
1411 chr1 36463948 36464547 600 * 1 1 1 1 1 1 1 1 1 1
1412 chr1 36482198 36482397 200 * 1 0 0 0 1 0 0 0 1 0
1413 chr1 36553898 36554097 200 * 1 1 1 1 1 1 1 1 1 1
1414 chr1 37032698 37033297 600 * 1 1 1 1 1 1 1 1 1 1
1415 chr1 37033348 37035147 1800 * 1 1 1 1 1 1 1 1 1 1
1416 chr1 37317998 37318397 400 * 1 0 1 0 1 0 1 1 1 1
1417 chr1 37455148 37455347 200 * 0 0 0 0 1 0 0 0 0 0
1418 chr1 37474048 37474697 650 * 1 1 1 1 1 1 1 1 1 1
1419 chr1 37474798 37474997 200 * 1 1 1 1 1 1 1 1 1 1
1420 chr1 37513848 37514047 200 * 1 1 1 1 1 1 1 1 1 1
1421 chr1 37514548 37515147 600 * 1 1 1 1 1 1 1 1 1 1
1422 chr1 37553848 37554247 400 * 1 1 1 1 1 1 1 1 1 1
1423 chr1 37556698 37557147 450 * 1 1 1 1 1 1 1 1 1 1
1424 chr1 37595698 37596097 400 * 1 1 1 1 1 1 1 1 1 1
1425 chr1 37633548 37633747 200 * 1 1 1 1 1 1 1 1 1 1
1426 chr1 37633948 37634247 300 * 1 1 1 1 1 0 1 1 1 1
1427 chr1 37634498 37634897 400 * 1 1 1 1 1 1 1 1 1 1
1428 chr1 37690098 37690297 200 * 1 1 1 1 1 1 1 1 1 1
1429 chr1 37690348 37690747 400 * 1 1 1 1 1 1 1 1 1 1
1430 chr1 37691448 37692147 700 * 1 1 1 1 1 1 1 1 1 1
1431 chr1 37692398 37692997 600 * 1 1 1 1 1 1 1 1 1 1
1432 chr1 37735148 37735497 350 * 0 1 0 0 1 0 1 1 1 1
1433 chr1 37752498 37753297 800 * 1 1 1 1 1 1 1 1 1 1
1434 chr1 37754148 37754347 200 * 1 0 1 0 1 1 1 1 1 1
1435 chr1 37761298 37762097 800 * 0 0 0 0 1 0 0 0 0 1
1436 chr1 37764048 37764647 600 * 1 1 1 1 1 1 1 1 1 1
1437 chr1 37764898 37765097 200 * 0 1 1 1 0 0 1 1 1 1
1438 chr1 37793348 37793697 350 * 1 1 1 0 1 1 1 1 1 1
1439 chr1 37793798 37794797 1000 * 1 1 1 1 1 1 1 1 1 1
1440 chr1 37795398 37795597 200 * 0 1 1 1 1 0 1 1 1 1
1441 chr1 37807598 37808197 600 * 1 1 1 1 1 1 1 1 1 1
1442 chr1 37808398 37808797 400 * 1 1 1 1 1 1 1 1 1 1
1443 chr1 37858998 37859247 250 * 1 1 1 1 1 1 1 1 1 1
1444 chr1 37859398 37859997 600 * 1 1 1 1 1 1 1 1 1 1
1445 chr1 37860048 37860247 200 * 1 1 1 1 1 1 1 1 1 1
1446 chr1 37931248 37932047 800 * 1 1 1 1 1 1 1 1 1 1
1447 chr1 37988998 37989297 300 * 1 0 1 1 1 1 1 1 1 1
1448 chr1 37989498 37989697 200 * 1 1 1 1 1 1 1 1 1 1
1449 chr1 37989848 37990047 200 * 1 1 1 1 1 1 1 1 1 1
1450 chr1 37990148 37990347 200 * 1 1 1 1 1 1 1 1 1 1
1451 chr1 37990448 37990647 200 * 1 0 1 0 1 1 1 0 1 1
1452 chr1 37995798 37996447 650 * 0 0 1 1 0 0 0 1 1 1
1453 chr1 38004848 38005447 600 * 1 1 1 1 1 1 1 1 1 1
1454 chr1 38012248 38012847 600 * 1 1 1 1 1 1 1 1 1 1
1455 chr1 38044348 38044547 200 * 1 1 1 1 0 1 1 1 1 1
1456 chr1 38044748 38044947 200 * 1 1 1 1 0 1 1 1 1 1
1457 chr1 38045548 38047847 2300 * 1 1 1 1 1 1 1 1 1 1
1458 chr1 38134398 38134597 200 * 1 0 0 1 0 0 0 1 1 1
1459 chr1 38291998 38292197 200 * 0 0 0 0 0 0 0 0 0 1
1460 chr1 38476148 38476797 650 * 1 1 1 1 1 0 1 1 1 1
1461 chr1 38559448 38559647 200 * 1 0 1 0 1 1 1 0 1 1
1462 chr1 38578248 38578897 650 * 1 1 1 1 1 1 1 1 1 1
1463 chr1 38783848 38784047 200 * 0 0 0 0 1 0 0 0 1 1
1464 chr1 38803248 38803447 200 * 0 0 0 0 0 0 0 0 0 1
1465 chr1 38803898 38804497 600 * 1 1 1 1 1 1 1 1 1 1
1466 chr1 38816148 38816397 250 * 0 0 1 0 1 1 1 1 1 1
1467 chr1 38817648 38818947 1300 * 1 1 1 1 1 1 1 1 1 1
1468 chr1 38857548 38857747 200 * 0 0 0 0 0 0 0 0 0 1
1469 chr1 38858448 38858697 250 * 0 0 0 0 1 0 0 0 0 1
1470 chr1 38859048 38859447 400 * 1 1 1 1 1 1 1 1 1 1
1471 chr1 38859498 38859697 200 * 1 1 1 1 1 1 1 1 1 1
1472 chr1 38859748 38860147 400 * 1 1 1 1 1 1 1 1 1 1
1473 chr1 38872748 38873747 1000 * 1 1 1 1 1 1 1 1 1 1
1474 chr1 38879698 38879897 200 * 0 0 0 0 1 0 0 0 0 0
1475 chr1 38908948 38909147 200 * 0 0 0 0 0 0 0 0 0 1
1476 chr1 39026148 39026547 400 * 1 1 1 1 1 1 1 1 1 1
1477 chr1 39026698 39026897 200 * 1 1 1 1 1 1 1 1 1 1
1478 chr1 39027098 39027297 200 * 0 0 0 1 1 1 1 0 1 1
1479 chr1 39080798 39081147 350 * 1 1 1 1 0 1 1 0 1 1
1480 chr1 39081248 39082247 1000 * 1 1 1 1 1 1 1 1 1 1
1481 chr1 39104898 39106247 1350 * 1 1 1 1 1 1 1 1 1 1
1482 chr1 39408298 39408497 200 * 1 1 1 1 1 1 1 1 1 1
1483 chr1 39408948 39409147 200 * 1 1 1 1 1 1 1 1 1 1
1484 chr1 39490698 39491497 800 * 1 1 1 1 1 1 1 1 1 1
1485 chr1 39491548 39492547 1000 * 1 1 1 1 1 1 1 1 1 1
1486 chr1 39514748 39514947 200 * 1 1 1 0 0 1 1 1 1 1
1487 chr1 39557298 39557497 200 * 0 0 0 0 0 0 0 0 0 1
1488 chr1 39575598 39576997 1400 * 1 1 1 1 1 1 1 1 1 1
1489 chr1 39609598 39609997 400 * 1 1 1 0 1 0 1 1 0 1
1490 chr1 39610048 39610247 200 * 0 0 0 0 0 0 0 0 0 1
1491 chr1 39632848 39633247 400 * 0 1 1 0 1 0 0 1 1 1
1492 chr1 39639248 39640047 800 * 1 1 1 1 1 1 1 1 1 1
1493 chr1 39671298 39672397 1100 * 1 1 1 1 1 1 1 1 1 1
1494 chr1 39683698 39684097 400 * 1 1 1 0 0 0 0 0 0 1
1495 chr1 39691198 39691597 400 * 1 1 1 1 1 1 1 1 1 1
1496 chr1 39692098 39692297 200 * 1 1 1 1 1 1 1 1 1 1
1497 chr1 39692348 39692797 450 * 1 1 1 1 1 1 1 1 1 1
1498 chr1 39738198 39738397 200 * 0 0 0 0 0 0 0 0 0 1
1499 chr1 39738548 39739147 600 * 1 1 1 1 1 1 1 1 1 1
1500 chr1 39739248 39739447 200 * 1 1 1 1 1 1 1 1 1 1
1501 chr1 39788148 39788797 650 * 1 1 1 1 1 1 1 1 1 1
1502 chr1 39788948 39789147 200 * 1 1 1 1 1 1 1 1 1 1
1503 chr1 39789298 39789497 200 * 1 1 1 1 1 1 1 1 1 1
1504 chr1 39883148 39883747 600 * 1 1 1 1 1 1 1 1 1 1
1505 chr1 39900848 39902047 1200 * 1 1 1 1 1 1 1 1 1 1
1506 chr1 39902148 39902547 400 * 1 1 1 1 1 1 1 1 1 1
1507 chr1 39913698 39913897 200 * 0 0 0 0 0 0 0 0 0 1
1508 chr1 39922398 39922597 200 * 0 1 0 0 0 0 0 0 1 1
1509 chr1 39954748 39955647 900 * 1 1 1 1 1 1 1 1 1 1
1510 chr1 39955748 39955947 200 * 1 1 1 1 1 1 1 1 1 1
1511 chr1 39973148 39973347 200 * 0 0 0 0 0 0 0 0 0 1
1512 chr1 40039598 40039997 400 * 1 1 1 1 1 1 1 1 1 1
1513 chr1 40040048 40040247 200 * 1 1 1 1 1 1 1 1 1 1
1514 chr1 40040398 40040997 600 * 1 1 1 1 1 1 1 1 1 1
1515 chr1 40096998 40097397 400 * 1 1 1 1 1 1 1 1 1 1
1516 chr1 40132698 40133497 800 * 0 0 1 1 1 0 0 0 1 1
1517 chr1 40159898 40160097 200 * 0 0 0 0 0 0 0 0 0 1
1518 chr1 40161148 40161547 400 * 1 1 1 1 1 1 1 1 1 1
1519 chr1 40161598 40161997 400 * 1 1 1 1 1 1 1 1 1 1
1520 chr1 40257648 40257847 200 * 1 1 1 1 1 1 1 1 1 1
1521 chr1 40258048 40258447 400 * 1 1 1 1 1 1 1 1 1 1
1522 chr1 40303398 40303597 200 * 0 0 0 0 0 0 0 0 0 1
1523 chr1 40315198 40316197 1000 * 1 1 1 1 1 1 1 1 1 1
1524 chr1 40316448 40317647 1200 * 1 1 1 1 1 1 1 1 1 1
1525 chr1 40373598 40373997 400 * 1 1 1 1 1 1 1 1 1 1
1526 chr1 40374148 40374347 200 * 1 1 1 1 1 1 1 1 1 1
1527 chr1 40449798 40450397 600 * 1 1 1 1 1 1 1 1 1 1
1528 chr1 40477098 40477697 600 * 1 1 1 1 1 1 1 1 1 1
1529 chr1 40508298 40509097 800 * 1 1 1 1 1 1 1 1 1 1
1530 chr1 40531398 40531797 400 * 1 1 1 1 1 1 1 1 1 1
1531 chr1 40654248 40654497 250 * 0 1 0 1 0 0 0 0 1 1
1532 chr1 40665448 40665647 200 * 1 1 1 1 1 1 1 1 1 1
1533 chr1 40668798 40669097 300 * 1 1 1 1 1 1 1 1 1 1
1534 chr1 40691448 40692247 800 * 1 1 1 1 1 1 1 1 1 1
1535 chr1 40782448 40782647 200 * 0 1 1 0 1 0 0 0 1 1
1536 chr1 40783298 40783497 200 * 1 1 1 0 1 1 0 0 1 1
1537 chr1 40783648 40783847 200 * 1 1 1 1 1 1 1 1 1 1
1538 chr1 40784098 40784497 400 * 1 1 1 1 1 1 0 1 1 1
1539 chr1 40818048 40818347 300 * 1 1 0 0 1 0 0 0 0 1
1540 chr1 40818398 40818847 450 * 1 1 0 0 1 1 1 1 1 1
1541 chr1 40837648 40837847 200 * 0 0 0 0 0 0 0 0 0 1
1542 chr1 40838098 40838697 600 * 0 0 0 0 0 0 0 0 0 1
1543 chr1 40861298 40862197 900 * 1 1 1 1 1 1 1 1 1 1
1544 chr1 40862248 40862447 200 * 1 1 1 1 1 1 1 1 1 1
1545 chr1 40883948 40884497 550 * 1 1 1 1 1 1 1 1 1 1
1546 chr1 40979098 40980597 1500 * 1 1 1 1 1 1 1 1 1 1
1547 chr1 41241348 41242747 1400 * 1 1 1 1 1 1 1 1 1 1
1548 chr1 41361148 41362547 1400 * 1 1 1 1 1 1 1 1 1 1
1549 chr1 41366498 41366897 400 * 1 1 1 1 0 1 1 1 1 1
1550 chr1 41380998 41381197 200 * 0 0 1 0 0 0 1 1 1 1
1551 chr1 41381648 41382047 400 * 1 1 1 0 0 1 0 0 1 1
1552 chr1 41382198 41382797 600 * 1 1 1 0 0 1 1 0 1 1
1553 chr1 41383398 41383597 200 * 1 1 0 0 0 0 0 0 1 1
1554 chr1 41496198 41496597 400 * 1 1 1 1 1 1 1 1 1 1
1555 chr1 41516098 41516497 400 * 1 1 1 1 1 1 1 1 1 1
1556 chr1 41661598 41662597 1000 * 1 1 1 1 1 1 1 1 1 1
1557 chr1 41662698 41662897 200 * 1 1 1 1 1 1 0 0 1 1
1558 chr1 41727548 41727747 200 * 1 0 0 0 0 0 0 0 0 0
1559 chr1 41738998 41739197 200 * 1 0 1 1 0 0 0 0 0 0
1560 chr1 41917848 41918047 200 * 1 1 1 1 0 1 1 1 1 1
1561 chr1 41918198 41918397 200 * 1 1 1 1 0 0 1 1 1 1
1562 chr1 42035098 42035497 400 * 1 1 1 1 1 1 1 1 1 1
1563 chr1 42035548 42035747 200 * 1 1 1 1 1 1 1 1 1 1
1564 chr1 42035998 42036397 400 * 1 1 1 1 1 1 1 1 1 1
1565 chr1 42040748 42040947 200 * 0 0 0 0 0 0 0 0 0 1
1566 chr1 42145748 42145947 200 * 0 0 0 0 0 0 0 0 1 1
1567 chr1 42146748 42146947 200 * 0 0 1 0 0 0 0 0 1 1
1568 chr1 42334748 42335747 1000 * 1 1 1 1 1 1 1 1 1 1
1569 chr1 42380248 42381247 1000 * 1 1 1 1 1 1 1 1 1 1
1570 chr1 42455748 42456147 400 * 1 1 1 1 1 1 1 1 1 1
1571 chr1 42456198 42456997 800 * 1 1 1 1 1 1 1 1 1 1
1572 chr1 42462998 42463397 400 * 1 1 1 1 1 1 1 1 1 1
1573 chr1 42463548 42463747 200 * 1 0 1 1 1 1 1 1 1 1
1574 chr1 42613348 42613547 200 * 0 0 0 0 0 0 0 0 0 1
1575 chr1 42658198 42658597 400 * 1 1 1 1 1 1 1 1 1 1
1576 chr1 42658798 42658997 200 * 1 1 1 1 1 1 1 1 1 1
1577 chr1 42681748 42682747 1000 * 1 1 1 1 1 1 1 1 1 1
1578 chr1 42682948 42683347 400 * 1 1 1 1 1 1 1 1 1 1
1579 chr1 42766398 42767797 1400 * 1 1 1 1 1 1 1 1 1 1
1580 chr1 42784948 42785747 800 * 1 0 1 1 0 1 1 1 1 1
1581 chr1 42816798 42816997 200 * 1 1 1 1 1 1 1 1 1 1
1582 chr1 42817048 42817247 200 * 1 1 1 1 1 1 1 1 1 1
1583 chr1 42846298 42846497 200 * 1 1 1 1 1 1 1 1 1 1
1584 chr1 42886998 42887197 200 * 0 0 0 0 0 0 0 0 0 1
1585 chr1 42887498 42887697 200 * 0 0 0 0 0 0 0 0 0 1
1586 chr1 42888248 42888447 200 * 0 0 0 0 0 0 0 0 0 1
1587 chr1 42924098 42924897 800 * 1 1 1 1 1 1 1 1 1 1
1588 chr1 42957748 42959297 1550 * 1 1 1 1 1 1 1 1 1 1
1589 chr1 42959648 42959847 200 * 0 0 0 0 1 0 0 0 1 0
1590 chr1 43006548 43006747 200 * 0 0 0 0 0 0 0 0 0 1
1591 chr1 43006898 43007747 850 * 0 1 1 0 1 0 0 0 0 1
1592 chr1 43068098 43068697 600 * 1 0 1 1 0 1 1 1 1 1
1593 chr1 43147648 43148047 400 * 1 1 1 1 1 1 1 1 1 1
1594 chr1 43159698 43159897 200 * 0 0 0 0 1 0 0 0 0 0
1595 chr1 43171698 43172697 1000 * 1 1 1 1 1 1 1 1 1 1
1596 chr1 43304848 43305247 400 * 0 0 0 0 0 0 0 0 0 1
1597 chr1 43348498 43349147 650 * 0 1 1 1 1 0 1 1 1 1
1598 chr1 43349298 43349697 400 * 0 1 1 0 1 0 1 1 1 1
1599 chr1 43358348 43358747 400 * 1 1 1 1 1 1 1 1 1 1
1600 chr1 43358798 43358997 200 * 1 1 1 1 1 1 1 1 1 1
1601 chr1 43367048 43367447 400 * 1 1 1 0 1 1 1 1 1 1
1602 chr1 43367748 43367947 200 * 1 1 1 0 1 1 1 1 1 1
1603 chr1 43368198 43368397 200 * 1 1 1 0 1 1 1 1 1 1
1604 chr1 43389448 43390247 800 * 1 1 1 1 1 1 1 1 1 1
1605 chr1 43453398 43454197 800 * 1 1 1 1 1 1 1 1 1 1
1606 chr1 43454398 43454597 200 * 0 0 0 1 0 1 1 1 1 1
1607 chr1 43530648 43530847 200 * 1 1 1 1 1 1 1 1 1 1
1608 chr1 43531498 43531897 400 * 1 1 1 1 1 1 1 1 1 1
1609 chr1 43550198 43550397 200 * 1 1 1 0 1 1 1 0 1 1
1610 chr1 43565448 43565847 400 * 1 1 1 1 0 1 0 1 1 1
1611 chr1 43565998 43566197 200 * 0 0 0 1 0 0 0 1 1 1
1612 chr1 43649348 43649547 200 * 0 0 1 1 1 1 1 1 1 1
1613 chr1 43649798 43650197 400 * 1 1 1 1 1 1 1 1 1 1
1614 chr1 43650348 43650747 400 * 1 1 1 1 1 1 1 1 1 1
1615 chr1 43706848 43708047 1200 * 1 1 1 1 1 1 1 1 1 1
1616 chr1 43933298 43933797 500 * 1 1 1 0 1 1 1 1 1 1
1617 chr1 43936048 43936247 200 * 1 1 1 1 1 1 1 1 1 1
1618 chr1 43936348 43936747 400 * 1 1 1 1 1 1 1 1 1 1
1619 chr1 43946348 43946547 200 * 1 1 1 1 1 1 1 1 1 1
1620 chr1 43946648 43947047 400 * 1 1 1 1 1 1 1 1 1 1
1621 chr1 43969598 43969997 400 * 1 1 1 1 1 1 1 1 1 1
1622 chr1 43970098 43970497 400 * 1 1 1 1 1 1 1 1 1 1
1623 chr1 43974398 43975597 1200 * 1 1 1 1 1 1 1 1 1 1
1624 chr1 43978898 43979297 400 * 1 1 1 1 1 1 1 1 1 1
1625 chr1 43979448 43979647 200 * 1 1 1 1 1 1 1 1 1 1
1626 chr1 43979698 43979897 200 * 1 1 1 1 1 1 1 1 1 1
1627 chr1 43991348 43991947 600 * 1 1 1 1 1 1 1 1 1 1
1628 chr1 44029848 44030447 600 * 1 1 1 1 1 1 1 1 1 1
1629 chr1 44030548 44030947 400 * 1 1 1 1 1 1 1 1 1 1
1630 chr1 44031248 44031447 200 * 1 1 1 1 1 1 1 1 1 1
1631 chr1 44103848 44104047 200 * 0 0 0 0 0 0 0 0 0 1
1632 chr1 44213248 44213647 400 * 1 1 1 1 1 1 1 1 1 1
1633 chr1 44238248 44238447 200 * 0 1 0 0 1 0 0 0 0 0
1634 chr1 44354948 44355547 600 * 1 1 1 1 1 1 1 1 1 1
1635 chr1 44405248 44405847 600 * 1 1 1 1 1 1 1 1 1 1
1636 chr1 44406198 44407197 1000 * 1 1 1 1 1 1 1 1 1 1
1637 chr1 44407398 44407797 400 * 1 1 1 1 1 1 1 1 1 1
1638 chr1 44408048 44408397 350 * 1 1 1 1 0 0 0 1 1 1
1639 chr1 44408848 44409097 250 * 1 1 1 1 1 1 1 0 1 1
1640 chr1 44417748 44418197 450 * 1 1 1 1 1 1 1 1 1 1
1641 chr1 44418298 44418597 300 * 1 1 1 1 1 0 0 1 1 1
1642 chr1 44552698 44552897 200 * 0 0 0 0 1 0 0 0 0 0
1643 chr1 44603098 44603297 200 * 0 0 0 0 0 0 0 0 1 0
1644 chr1 44617448 44617647 200 * 0 1 1 0 1 0 0 1 1 1
1645 chr1 44631498 44632147 650 * 1 1 1 1 1 1 1 1 1 1
1646 chr1 44674048 44674647 600 * 1 1 1 1 1 1 1 1 1 1
1647 chr1 44723998 44724197 200 * 0 0 0 0 0 0 0 0 0 1
1648 chr1 44725098 44725297 200 * 0 0 0 0 0 0 0 0 0 1
1649 chr1 44739548 44740147 600 * 1 1 1 1 1 1 1 1 1 1
1650 chr1 44774398 44774597 200 * 0 0 0 0 1 0 0 0 0 0
1651 chr1 44775298 44776097 800 * 1 1 1 1 1 1 1 1 1 1
1652 chr1 44776698 44776897 200 * 0 0 0 0 0 0 0 0 1 0
1653 chr1 44784148 44784547 400 * 1 1 1 1 1 1 1 1 1 1
1654 chr1 44786248 44786647 400 * 1 1 1 1 1 1 1 1 1 1
1655 chr1 44799798 44799997 200 * 1 1 1 1 1 1 1 1 1 1
1656 chr1 44800248 44801047 800 * 1 1 1 1 1 1 1 1 1 1
1657 chr1 44805498 44805697 200 * 0 0 0 0 0 0 0 0 0 1
1658 chr1 44805948 44806347 400 * 0 0 0 0 0 0 0 0 0 1
1659 chr1 44808348 44808547 200 * 0 1 0 1 0 0 1 1 1 0
1660 chr1 44813098 44814097 1000 * 1 0 1 1 1 1 1 1 1 1
1661 chr1 44814348 44814747 400 * 0 0 0 0 0 0 0 0 0 1
1662 chr1 44818948 44819147 200 * 0 0 0 0 0 0 0 0 0 1
1663 chr1 44820048 44820447 400 * 1 1 0 0 1 1 1 1 1 1
1664 chr1 44842548 44842747 200 * 0 0 1 0 0 0 0 0 0 1
1665 chr1 44842798 44843397 600 * 1 1 1 1 1 1 1 1 1 1
1666 chr1 44986298 44986897 600 * 1 1 1 1 1 1 1 1 1 1
1667 chr1 44988648 44988847 200 * 0 0 0 0 0 0 0 0 0 1
1668 chr1 45010498 45011297 800 * 1 1 1 1 1 1 1 1 1 1
1669 chr1 45011998 45012197 200 * 1 1 1 1 1 1 1 1 1 1
1670 chr1 45115898 45116097 200 * 0 0 0 0 0 0 0 0 0 1
1671 chr1 45190948 45191147 200 * 0 0 0 0 1 0 0 0 0 1
1672 chr1 45205548 45206747 1200 * 1 1 1 1 1 1 1 1 1 1
1673 chr1 45247598 45247797 200 * 0 0 0 0 0 0 0 0 0 1
1674 chr1 45303198 45303647 450 * 1 1 1 1 1 1 1 1 1 1
1675 chr1 45303698 45304297 600 * 1 1 1 1 1 1 1 1 1 1
1676 chr1 45326848 45327647 800 * 1 0 1 1 1 1 1 1 1 1
1677 chr1 45339798 45340397 600 * 1 1 1 1 1 1 1 1 1 1
1678 chr1 45484548 45484747 200 * 0 0 0 0 0 0 0 0 0 1
1679 chr1 45485198 45485397 200 * 0 0 0 0 0 0 0 0 0 1
1680 chr1 45489498 45489697 200 * 0 0 1 0 0 0 0 0 0 0
1681 chr1 45490498 45490897 400 * 1 1 1 1 1 1 1 1 1 1
1682 chr1 45491048 45491247 200 * 1 1 1 1 1 1 1 1 1 1
1683 chr1 45499798 45500397 600 * 1 1 1 1 1 1 1 1 1 1
1684 chr1 45521348 45522147 800 * 1 1 1 1 1 1 1 1 1 1
1685 chr1 45550598 45550997 400 * 1 1 1 1 1 1 1 1 1 1
1686 chr1 45582898 45583097 200 * 0 0 0 0 0 0 0 0 0 1
1687 chr1 45583448 45583647 200 * 1 1 1 1 1 1 1 1 1 1
1688 chr1 45583848 45584447 600 * 1 1 1 1 1 1 1 1 1 1
1689 chr1 45584698 45584897 200 * 1 1 1 1 1 1 1 1 1 1
1690 chr1 45622398 45623397 1000 * 0 0 1 0 0 0 0 0 0 1
1691 chr1 45685998 45686797 800 * 1 1 1 1 1 1 1 1 1 1
1692 chr1 45686948 45687347 400 * 1 1 1 1 1 1 1 1 1 1
1693 chr1 45746948 45747147 200 * 0 0 0 0 0 0 0 0 0 1
1694 chr1 45750398 45750997 600 * 1 1 1 1 1 1 1 1 1 1
1695 chr1 45803298 45803697 400 * 1 1 1 1 1 1 1 1 1 1
1696 chr1 46132298 46133297 1000 * 1 1 1 1 1 1 1 1 1 1
1697 chr1 46166598 46166797 200 * 1 0 0 0 0 0 0 0 0 1
1698 chr1 46166898 46167397 500 * 1 0 1 1 0 1 1 1 1 1
1699 chr1 46198148 46198347 200 * 1 1 1 1 1 1 1 1 1 1
1700 chr1 46198498 46198697 200 * 1 1 1 1 1 1 1 1 1 1
1701 chr1 46203098 46203697 600 * 1 1 1 1 0 1 1 1 1 1
1702 chr1 46246898 46247147 250 * 1 1 1 1 1 1 1 1 1 1
1703 chr1 46247548 46247747 200 * 1 1 1 1 1 1 1 1 1 1
1704 chr1 46301848 46302847 1000 * 1 1 1 1 1 1 1 1 1 1
1705 chr1 46303548 46303747 200 * 1 1 1 1 1 1 1 1 1 1
1706 chr1 46303798 46303997 200 * 1 1 1 1 1 1 1 1 1 1
1707 chr1 46340548 46341147 600 * 1 1 1 1 1 1 1 1 1 1
1708 chr1 46393998 46394697 700 * 1 1 1 1 1 1 1 1 1 1
1709 chr1 46406598 46406797 200 * 0 0 0 1 0 0 0 1 1 1
1710 chr1 46448048 46448647 600 * 1 1 1 0 1 1 1 0 1 1
1711 chr1 46466498 46467297 800 * 1 1 1 1 1 1 1 1 1 1
1712 chr1 46485448 46486047 600 * 1 1 1 1 1 1 1 1 1 1
1713 chr1 46488948 46489997 1050 * 1 1 1 1 1 1 1 1 1 1
1714 chr1 46490098 46490497 400 * 1 1 1 1 1 1 1 1 1 1
1715 chr1 46490698 46491097 400 * 1 1 1 1 0 1 0 1 1 1
1716 chr1 46491198 46491397 200 * 1 1 1 1 0 0 1 1 1 1
1717 chr1 46522998 46523197 200 * 0 0 1 0 0 0 0 0 0 0
1718 chr1 46532898 46533497 600 * 1 1 1 1 1 1 1 1 1 1
1719 chr1 46544248 46544447 200 * 0 1 1 1 1 0 0 0 1 1
1720 chr1 46603848 46604447 600 * 1 1 1 1 1 1 1 1 1 1
1721 chr1 46612848 46613297 450 * 0 0 1 0 0 0 0 0 0 1
1722 chr1 46616498 46616897 400 * 1 1 1 1 1 1 1 1 1 1
1723 chr1 46667898 46668697 800 * 1 1 1 1 1 1 1 1 1 1
1724 chr1 46718598 46719397 800 * 1 1 1 1 1 1 1 1 1 1
1725 chr1 47023448 47023997 550 * 1 1 1 1 1 1 0 1 1 1
1726 chr1 47179198 47179397 200 * 1 1 1 1 1 1 1 1 1 1
1727 chr1 47225148 47225947 800 * 1 1 1 1 1 1 1 1 1 1
1728 chr1 47229148 47229397 250 * 0 1 1 0 0 0 0 0 0 1
1729 chr1 47229598 47229797 200 * 1 1 1 1 0 0 0 0 0 1
1730 chr1 47230748 47231297 550 * 1 1 1 1 0 1 1 1 1 1
1731 chr1 47231448 47231847 400 * 1 1 1 1 1 1 1 1 1 1
1732 chr1 47232048 47232647 600 * 1 1 1 1 1 1 1 1 1 1
1733 chr1 47313048 47313247 200 * 0 0 1 0 1 0 0 0 0 1
1734 chr1 47313948 47314547 600 * 1 1 1 1 1 1 1 1 1 1
1735 chr1 47314698 47314897 200 * 1 0 1 1 1 1 1 1 1 1
1736 chr1 47333598 47334797 1200 * 1 1 1 1 1 1 1 1 1 1
1737 chr1 47335398 47335597 200 * 0 0 0 0 0 0 0 0 0 1
1738 chr1 47416098 47417347 1250 * 1 1 1 1 1 1 1 1 1 1
1739 chr1 47432548 47432747 200 * 1 1 1 1 0 0 0 1 1 1
1740 chr1 47433298 47433847 550 * 1 1 1 1 0 0 0 0 1 1
1741 chr1 47433898 47434747 850 * 1 1 1 1 1 0 0 1 1 1
1742 chr1 47436448 47436647 200 * 1 1 1 1 1 1 1 1 1 1
1743 chr1 47436998 47437797 800 * 1 1 1 1 1 1 1 1 1 1
1744 chr1 47437848 47438847 1000 * 1 1 1 1 1 1 1 1 1 1
1745 chr1 47438948 47439947 1000 * 1 1 1 1 1 0 0 1 1 1
1746 chr1 47443748 47443947 200 * 1 1 0 1 0 0 0 0 1 1
1747 chr1 47444048 47444497 450 * 1 1 1 1 1 0 0 1 1 1
1748 chr1 47444648 47444847 200 * 1 1 1 1 1 1 1 1 1 1
1749 chr1 47444898 47445497 600 * 1 1 1 1 1 1 1 1 1 1
1750 chr1 47446148 47446347 200 * 0 0 0 1 0 0 0 0 0 1
1751 chr1 47449698 47450297 600 * 1 1 1 1 1 0 1 0 1 1
1752 chr1 47507898 47508697 800 * 1 1 1 1 1 1 1 1 1 1
1753 chr1 47533148 47533547 400 * 1 1 1 1 1 1 0 1 1 1
1754 chr1 47592998 47593647 650 * 1 1 1 0 1 1 1 0 1 1
1755 chr1 47708648 47709147 500 * 1 1 1 1 1 1 1 1 1 1
1756 chr1 47709198 47710197 1000 * 1 1 1 1 1 1 1 1 1 1
1757 chr1 47710448 47710847 400 * 1 1 1 1 1 1 1 1 1 1
1758 chr1 47724998 47725497 500 * 1 1 1 1 1 1 1 1 1 1
1759 chr1 47725998 47726247 250 * 1 0 1 1 1 1 1 1 1 1
1760 chr1 47752148 47752347 200 * 0 0 1 0 0 0 0 0 0 0
1761 chr1 47984348 47984547 200 * 1 1 0 0 1 0 0 0 1 1
1762 chr1 47996398 47998047 1650 * 1 1 1 1 1 1 1 1 1 1
1763 chr1 48089498 48089697 200 * 0 0 0 0 0 0 0 0 0 1
1764 chr1 48471648 48472447 800 * 1 1 1 1 1 1 1 1 1 1
1765 chr1 48776348 48777197 850 * 1 1 1 1 1 1 1 1 1 1
1766 chr1 48898848 48899247 400 * 0 0 0 0 0 0 0 0 0 1
1767 chr1 50023598 50024197 600 * 1 0 1 1 1 1 1 1 1 1
1768 chr1 50047848 50048247 400 * 1 0 1 1 1 0 1 1 1 1
1769 chr1 50048298 50048697 400 * 1 0 1 1 1 0 1 1 1 1
1770 chr1 50251848 50252047 200 * 1 0 1 1 1 1 1 1 1 1
1771 chr1 50332998 50333397 400 * 1 1 1 1 1 1 1 1 1 1
1772 chr1 50333648 50333847 200 * 1 1 0 1 1 0 0 1 1 1
1773 chr1 50368398 50368597 200 * 1 1 1 1 1 1 1 1 1 1
1774 chr1 50415098 50415347 250 * 0 1 0 0 0 0 1 1 1 1
1775 chr1 50415448 50415897 450 * 1 1 1 0 0 0 1 1 1 1
1776 chr1 50416148 50416347 200 * 1 1 1 1 0 1 1 1 1 1
1777 chr1 50417448 50417847 400 * 1 1 0 1 0 1 1 1 1 1
1778 chr1 50418548 50419747 1200 * 1 1 0 1 1 1 1 1 1 1
1779 chr1 50420448 50421647 1200 * 1 1 1 1 1 1 1 1 1 1
1780 chr1 50422498 50422697 200 * 0 1 0 0 0 0 0 0 0 1
1781 chr1 50422748 50424047 1300 * 1 1 1 1 1 1 1 1 1 1
1782 chr1 50424098 50424297 200 * 1 1 1 1 1 1 1 1 1 1
1783 chr1 50424398 50424597 200 * 1 1 0 1 1 1 1 1 1 1
1784 chr1 50424798 50424997 200 * 0 1 1 1 1 0 1 1 1 1
1785 chr1 50425098 50425297 200 * 0 1 0 1 0 0 0 0 1 1
1786 chr1 50425348 50425847 500 * 1 1 1 1 1 0 1 1 1 1
1787 chr1 50426498 50426697 200 * 0 1 1 0 1 0 0 0 1 1
1788 chr1 50426798 50426997 200 * 1 1 1 1 1 1 1 1 1 1
1789 chr1 50427148 50427347 200 * 1 1 1 1 1 1 1 1 1 1
1790 chr1 50427398 50427597 200 * 1 1 1 1 1 1 1 1 1 1
1791 chr1 50427698 50428197 500 * 1 1 1 1 1 0 1 1 1 1
1792 chr1 50430398 50430597 200 * 0 1 1 0 1 0 1 1 1 1
1793 chr1 50959648 50960447 800 * 1 1 1 1 1 1 1 1 1 1
1794 chr1 50968198 50968797 600 * 1 1 1 1 1 1 1 1 1 1
1795 chr1 50968898 50969097 200 * 1 1 1 1 1 1 1 1 1 1
1796 chr1 50969348 50969947 600 * 1 1 1 1 1 1 1 1 1 1
1797 chr1 50977548 50977747 200 * 1 1 1 1 1 1 1 1 1 1
1798 chr1 50977948 50978547 600 * 1 1 1 1 1 1 1 1 1 1
1799 chr1 51236048 51236447 400 * 1 1 1 1 1 1 1 1 1 1
1800 chr1 51236498 51236697 200 * 1 1 1 1 1 1 1 1 1 1
1801 chr1 51236748 51236947 200 * 1 1 1 1 1 1 1 1 1 1
1802 chr1 51330298 51330497 200 * 1 1 1 1 0 1 1 1 1 1
1803 chr1 51330648 51330847 200 * 1 1 1 1 0 1 1 1 1 1
1804 chr1 51344548 51345147 600 * 1 1 1 1 1 1 1 1 1 1
1805 chr1 51517948 51518147 200 * 1 1 1 0 1 1 1 1 1 1
1806 chr1 51518548 51519147 600 * 1 1 1 1 1 1 1 1 1 1
1807 chr1 51616848 51617047 200 * 1 1 1 1 1 1 1 1 1 1
1808 chr1 51617098 51617297 200 * 1 1 1 1 1 1 1 1 1 1
1809 chr1 51617698 51617897 200 * 0 1 1 1 1 0 0 1 1 1
1810 chr1 51729198 51729797 600 * 1 1 1 1 1 1 1 1 1 1
1811 chr1 51729848 51730247 400 * 1 1 1 0 1 1 1 1 1 1
1812 chr1 51731448 51731647 200 * 0 0 0 0 0 0 0 0 0 1
1813 chr1 51847298 51847697 400 * 0 0 0 0 0 0 0 0 0 1
1814 chr1 51878198 51879397 1200 * 1 1 1 1 1 1 1 1 1 1
1815 chr1 51990348 51990747 400 * 1 1 1 1 1 1 1 1 1 1
1816 chr1 52032698 52033947 1250 * 1 1 1 1 1 1 1 1 1 1
1817 chr1 52054998 52055197 200 * 1 1 1 1 1 1 1 1 1 1
1818 chr1 52055248 52055447 200 * 1 1 1 1 1 1 1 1 1 1
1819 chr1 52056098 52056697 600 * 1 1 1 1 1 1 1 1 1 1
1820 chr1 52141648 52142847 1200 * 1 1 1 1 1 1 1 1 1 1
1821 chr1 52365598 52366597 1000 * 1 1 1 1 1 1 1 1 1 1
1822 chr1 52368348 52368547 200 * 1 1 1 1 1 1 1 1 1 1
1823 chr1 52368698 52368897 200 * 0 1 1 1 1 0 1 1 1 1
1824 chr1 52404048 52404647 600 * 1 1 1 1 1 1 1 1 1 1
1825 chr1 52404798 52404997 200 * 1 1 1 1 1 1 1 1 1 1
1826 chr1 52552548 52552947 400 * 1 1 1 1 1 1 1 1 1 1
1827 chr1 52553298 52553897 600 * 1 1 1 1 1 1 1 1 1 1
1828 chr1 52602398 52602997 600 * 1 1 1 1 0 1 1 1 1 1
1829 chr1 52632798 52633747 950 * 1 1 1 1 1 1 1 1 1 1
1830 chr1 52697548 52697747 200 * 0 0 0 0 1 0 0 0 0 1
1831 chr1 52697798 52698597 800 * 1 1 1 1 1 1 1 1 1 1
1832 chr1 52702998 52703197 200 * 1 1 1 1 1 1 1 1 1 1
1833 chr1 52726248 52726847 600 * 1 1 1 1 1 1 1 1 1 1
1834 chr1 52727048 52727247 200 * 1 1 1 1 1 1 1 1 1 1
1835 chr1 52842548 52843647 1100 * 1 1 1 1 1 1 1 1 1 1
1836 chr1 52843748 52843947 200 * 0 1 0 0 0 0 0 0 0 1
1837 chr1 52920848 52921047 200 * 0 1 1 0 1 0 1 0 1 1
1838 chr1 52921248 52921847 600 * 1 1 1 1 1 1 1 1 1 1
1839 chr1 52926448 52926647 200 * 0 0 0 0 0 0 0 0 0 1
1840 chr1 52927098 52928097 1000 * 1 1 1 1 1 1 1 1 1 1
1841 chr1 52934748 52935147 400 * 0 0 0 0 0 0 0 0 0 1
1842 chr1 53061798 53061997 200 * 1 1 1 1 1 1 1 1 1 1
1843 chr1 53062098 53063297 1200 * 1 1 1 1 1 1 1 1 1 1
1844 chr1 53196548 53197147 600 * 1 1 1 1 1 1 1 1 1 1
1845 chr1 53220098 53220697 600 * 1 1 1 1 1 1 1 1 1 1
1846 chr1 53237348 53237547 200 * 0 0 0 0 1 0 0 0 0 0
1847 chr1 53238148 53238947 800 * 1 1 1 1 1 1 1 1 1 1
1848 chr1 53277098 53277297 200 * 0 0 0 0 0 0 0 0 0 1
1849 chr1 53326298 53327697 1400 * 1 1 1 1 1 1 1 1 1 1
1850 chr1 53327998 53328197 200 * 1 1 1 1 1 1 1 1 1 1
1851 chr1 53392898 53393097 200 * 0 0 0 0 0 0 0 0 0 1
1852 chr1 53438298 53438497 200 * 0 0 0 0 0 0 0 0 0 1
1853 chr1 53438698 53438897 200 * 0 0 0 0 0 0 0 0 0 1
1854 chr1 53438948 53439147 200 * 0 0 0 0 0 0 0 0 0 1
1855 chr1 53439248 53439447 200 * 0 0 0 0 0 0 0 0 0 1
1856 chr1 53439498 53439697 200 * 0 0 0 0 0 0 0 0 0 1
1857 chr1 53439748 53439947 200 * 0 0 0 0 0 0 0 0 0 1
1858 chr1 53459348 53460147 800 * 0 0 0 0 0 0 0 0 0 1
1859 chr1 53460298 53460497 200 * 0 0 0 0 0 0 0 0 0 1
1860 chr1 53460698 53460897 200 * 0 0 0 0 0 0 0 0 0 1
1861 chr1 53461148 53461347 200 * 0 0 0 0 0 0 0 0 0 1
1862 chr1 53470148 53470347 200 * 0 1 1 1 1 0 1 0 1 1
1863 chr1 53470448 53470647 200 * 0 0 0 0 0 0 0 0 0 1
1864 chr1 53594048 53594247 200 * 0 1 0 0 0 0 0 0 0 0
1865 chr1 53737598 53739697 2100 * 1 1 1 1 1 1 1 1 1 1
1866 chr1 53837998 53838597 600 * 1 1 1 1 1 1 1 1 1 1
1867 chr1 53889398 53889997 600 * 1 1 1 1 1 1 1 1 1 1
1868 chr1 53945248 53946447 1200 * 1 1 1 1 1 1 1 1 1 1
1869 chr1 54050798 54050997 200 * 0 0 0 0 0 0 0 0 0 1
1870 chr1 54052448 54052647 200 * 1 1 1 1 1 1 1 1 1 1
1871 chr1 54052898 54053697 800 * 1 1 1 1 1 1 1 1 1 1
1872 chr1 54121748 54122147 400 * 1 1 1 1 1 1 1 1 1 1
1873 chr1 54199998 54200597 600 * 1 1 1 1 1 1 1 1 1 1
1874 chr1 54257848 54258047 200 * 0 0 0 0 0 0 0 0 1 0
1875 chr1 54356498 54356697 200 * 0 0 0 1 0 0 0 0 0 0
1876 chr1 54405098 54405697 600 * 1 1 1 1 1 1 1 1 1 1
1877 chr1 54406098 54406497 400 * 1 1 1 1 1 1 1 1 1 1
1878 chr1 54407198 54407397 200 * 1 1 1 1 1 1 1 1 1 1
1879 chr1 54411498 54411697 200 * 0 0 0 0 1 0 0 0 0 0
1880 chr1 54488098 54488497 400 * 1 1 1 1 1 1 1 1 1 1
1881 chr1 54499198 54499797 600 * 1 1 1 1 1 1 1 1 1 1
1882 chr1 54513948 54514147 200 * 0 0 0 0 0 0 0 0 0 1
1883 chr1 54541998 54542797 800 * 1 1 1 1 1 1 1 1 1 1
1884 chr1 54548148 54548347 200 * 0 0 1 0 0 0 0 0 1 0
1885 chr1 54715548 54716147 600 * 1 1 1 1 1 1 1 1 1 1
1886 chr1 54764048 54764647 600 * 1 1 1 1 1 1 1 1 1 1
1887 chr1 54780998 54781197 200 * 0 0 0 0 0 0 0 0 0 1
1888 chr1 54781348 54781747 400 * 0 0 1 1 1 0 0 0 1 1
1889 chr1 54800498 54801497 1000 * 1 1 1 1 1 1 1 1 1 1
1890 chr1 54805898 54806297 400 * 0 0 1 0 0 0 0 0 0 1
1891 chr1 54886948 54887147 200 * 1 1 1 1 1 1 1 1 1 1
1892 chr1 54887348 54887747 400 * 1 1 1 1 1 1 1 1 1 1
1893 chr1 54980348 54980947 600 * 1 1 1 1 1 1 1 1 1 1
1894 chr1 54996398 54996597 200 * 1 1 1 0 1 1 1 1 1 1
1895 chr1 54997048 54997247 200 * 1 1 0 0 0 0 0 0 0 1
1896 chr1 55039298 55039997 700 * 1 1 1 1 1 1 1 1 1 1
1897 chr1 55040148 55040347 200 * 1 1 1 1 0 1 1 1 1 1
1898 chr1 55040648 55040847 200 * 0 1 1 0 0 0 0 0 0 1
1899 chr1 55056298 55056497 200 * 0 0 0 0 0 0 0 0 0 1
1900 chr1 55214698 55216097 1400 * 1 1 1 1 1 1 1 1 1 1
1901 chr1 55266248 55266447 200 * 0 0 0 0 0 0 0 0 0 1
1902 chr1 56166798 56166997 200 * 0 0 0 0 0 0 0 0 0 1
1903 chr1 56477498 56477897 400 * 1 1 1 1 1 1 1 1 1 1
1904 chr1 56578298 56579497 1200 * 1 1 1 1 1 1 1 1 1 1
1905 chr1 56644998 56645597 600 * 1 1 1 1 1 1 1 1 1 1
1906 chr1 56645648 56645847 200 * 1 1 1 1 1 1 1 1 1 1
1907 chr1 57342648 57342847 200 * 0 0 0 0 0 0 0 0 0 1
1908 chr1 57343498 57343697 200 * 0 0 0 0 0 0 0 0 0 1
1909 chr1 57422348 57422747 400 * 1 1 1 1 1 0 1 1 1 1
1910 chr1 57423348 57423547 200 * 1 1 1 1 1 0 1 1 1 1
1911 chr1 57423698 57424097 400 * 1 1 1 1 1 1 1 1 1 1
1912 chr1 57424648 57425047 400 * 1 1 1 1 1 1 1 1 1 1
1913 chr1 58249498 58250147 650 * 1 1 1 1 1 1 1 1 1 1
1914 chr1 58250248 58250447 200 * 1 1 1 1 1 1 1 1 1 1
1915 chr1 58546098 58546897 800 * 1 1 1 1 1 1 1 1 1 1
1916 chr1 58576098 58577597 1500 * 1 1 1 1 1 1 1 1 1 1
1917 chr1 58699648 58699847 200 * 1 1 1 1 1 1 1 1 1 1
1918 chr1 58781648 58782047 400 * 1 1 1 1 1 1 1 1 1 1
1919 chr1 58782148 58783947 1800 * 1 1 1 1 1 1 1 1 1 1
1920 chr1 58784248 58784847 600 * 1 1 1 1 1 1 1 1 1 1
1921 chr1 58784948 58785347 400 * 1 1 1 1 1 1 1 1 1 1
1922 chr1 58814448 58814847 400 * 0 1 1 0 1 0 0 0 0 1
1923 chr1 58815248 58815547 300 * 1 1 1 1 1 1 1 1 1 1
1924 chr1 58816098 58816697 600 * 1 1 1 1 1 1 1 1 1 1
1925 chr1 58903548 58904147 600 * 1 1 1 1 1 1 1 1 1 1
1926 chr1 59073948 59074147 200 * 0 0 0 0 0 0 0 0 0 1
1927 chr1 59146648 59147097 450 * 1 1 1 1 1 1 1 1 1 1
1928 chr1 59296348 59296547 200 * 1 1 1 1 1 1 1 1 1 1
1929 chr1 59296598 59296997 400 * 1 1 1 1 1 1 1 1 1 1
1930 chr1 59814248 59814547 300 * 1 1 1 1 1 1 1 1 1 1
1931 chr1 59814798 59814997 200 * 1 1 1 1 1 1 1 1 1 1
1932 chr1 59815248 59815447 200 * 1 1 1 1 1 1 1 1 1 1
1933 chr1 59926548 59926747 200 * 1 1 1 1 0 1 1 1 1 1
1934 chr1 59926798 59926997 200 * 1 1 1 1 0 1 1 1 1 1
1935 chr1 59969848 59970047 200 * 0 0 0 0 0 0 0 0 0 1
1936 chr1 60073598 60073997 400 * 0 1 1 0 1 0 1 1 1 1
1937 chr1 60873548 60873747 200 * 0 0 0 0 0 0 0 0 0 1
1938 chr1 61042798 61043797 1000 * 1 1 1 1 1 1 1 1 1 1
1939 chr1 61050148 61050547 400 * 1 1 1 1 1 1 1 1 1 1
1940 chr1 61050948 61051147 200 * 1 1 1 1 1 1 1 1 1 1
1941 chr1 61052048 61052247 200 * 0 1 0 0 0 0 0 0 0 1
1942 chr1 61053648 61054297 650 * 1 1 1 1 1 1 1 1 1 1
1943 chr1 61054598 61054797 200 * 0 1 0 0 0 0 0 0 0 1
1944 chr1 61057098 61057297 200 * 1 1 1 1 1 1 1 1 1 1
1945 chr1 61057598 61057797 200 * 1 1 1 1 1 1 1 1 1 1
1946 chr1 61075948 61076147 200 * 0 0 0 0 0 0 0 0 0 1
1947 chr1 61076798 61077197 400 * 1 1 1 1 1 1 1 1 1 1
1948 chr1 61081848 61082047 200 * 1 1 1 1 1 1 1 1 1 1
1949 chr1 61082748 61082947 200 * 1 1 1 1 1 1 1 1 1 1
1950 chr1 61082998 61083797 800 * 1 1 1 1 1 1 1 1 1 1
1951 chr1 61184148 61184347 200 * 0 0 1 0 0 0 1 0 1 1
1952 chr1 61641448 61641647 200 * 1 0 1 0 0 0 0 0 0 1
1953 chr1 61641748 61641947 200 * 1 1 1 1 1 1 1 1 1 1
1954 chr1 61654098 61654497 400 * 0 0 0 0 0 0 0 0 0 1
1955 chr1 61724898 61725297 400 * 1 1 1 1 1 1 1 1 1 1
1956 chr1 61742048 61742247 200 * 1 1 1 1 1 1 1 1 1 1
1957 chr1 61742398 61743197 800 * 1 1 1 1 1 1 1 1 1 1
1958 chr1 62194748 62194947 200 * 0 1 1 0 1 0 0 1 1 1
1959 chr1 62194998 62195197 200 * 0 1 1 1 1 0 0 1 1 1
1960 chr1 62195648 62195847 200 * 0 1 0 0 1 0 0 1 0 1
1961 chr1 62318298 62318847 550 * 1 1 1 1 1 0 1 1 1 1
1962 chr1 62318948 62319597 650 * 1 1 1 1 1 1 1 1 1 1
1963 chr1 62320048 62320247 200 * 0 0 0 0 0 0 0 0 0 1
1964 chr1 62435148 62435347 200 * 0 0 0 0 0 0 0 0 0 1
1965 chr1 62435898 62437897 2000 * 1 1 1 1 1 1 1 1 1 1
1966 chr1 62687548 62688747 1200 * 1 1 1 1 1 1 1 1 1 1
1967 chr1 62783148 62783547 400 * 0 0 0 0 1 0 0 0 0 1
1968 chr1 62783898 62784297 400 * 1 1 1 1 1 1 1 1 1 1
1969 chr1 63073848 63074047 200 * 1 0 1 1 0 1 1 1 1 1
1970 chr1 63074448 63074647 200 * 0 0 1 0 0 0 0 0 0 1
1971 chr1 63314448 63314647 200 * 0 0 0 0 0 0 0 0 0 1
1972 chr1 63316698 63317697 1000 * 1 1 1 1 1 1 1 1 1 1
1973 chr1 63317848 63318047 200 * 1 1 1 1 1 0 1 1 1 1
1974 chr1 63318598 63318797 200 * 0 0 0 1 0 0 0 0 0 1
1975 chr1 63319448 63320697 1250 * 1 1 1 1 1 0 1 1 1 1
1976 chr1 63321048 63321247 200 * 0 1 1 1 0 0 0 0 0 1
1977 chr1 63321448 63321797 350 * 1 1 1 1 0 0 1 0 1 1
1978 chr1 63322198 63322797 600 * 1 1 1 1 1 1 1 1 1 1
1979 chr1 63322998 63324197 1200 * 1 1 1 1 1 1 1 1 1 1
1980 chr1 63324298 63324697 400 * 1 1 1 1 1 0 1 1 1 1
1981 chr1 63326098 63326297 200 * 0 1 0 1 0 0 0 0 0 1
1982 chr1 63326848 63327197 350 * 1 1 1 1 1 1 1 1 1 1
1983 chr1 63327598 63327797 200 * 1 1 1 1 1 1 1 1 1 1
1984 chr1 63329698 63330297 600 * 1 1 1 1 0 1 1 1 1 1
1985 chr1 63367298 63367897 600 * 1 1 1 1 1 1 1 1 1 1
1986 chr1 63523048 63523647 600 * 1 1 1 1 1 1 1 1 1 1
1987 chr1 63593348 63593747 400 * 1 1 1 1 1 1 1 1 1 1
1988 chr1 63593798 63594197 400 * 1 1 1 1 1 1 1 1 1 1
1989 chr1 63773698 63773897 200 * 1 1 1 1 1 1 1 1 1 1
1990 chr1 63773998 63775197 1200 * 1 1 1 1 1 1 1 1 1 1
1991 chr1 64203448 64203847 400 * 0 0 0 0 0 0 0 0 0 1
1992 chr1 64284248 64284447 200 * 0 0 0 0 0 0 0 0 0 1
1993 chr1 64469748 64469947 200 * 1 1 1 1 1 1 1 1 1 1
1994 chr1 64469998 64470597 600 * 1 1 1 1 1 1 1 1 1 1
1995 chr1 64470848 64471047 200 * 1 1 1 1 1 1 1 1 1 1
1996 chr1 64471248 64471647 400 * 1 1 1 1 1 1 1 1 1 1
1997 chr1 64744498 64744897 400 * 1 1 1 1 1 1 1 1 1 1
1998 chr1 64745048 64745647 600 * 1 1 1 1 1 1 1 1 1 1
1999 chr1 64759398 64759597 200 * 0 0 0 0 0 0 0 0 0 1
2000 chr1 64965448 64965647 200 * 1 1 1 1 1 1 1 1 1 1
2001 chr1 64965898 64966897 1000 * 1 1 1 1 1 1 1 1 1 1
2002 chr1 65002498 65003097 600 * 1 1 1 1 1 1 1 1 1 1
2003 chr1 65003198 65003397 200 * 1 1 1 0 1 1 1 1 1 1
2004 chr1 65066498 65067697 1200 * 1 1 1 1 1 1 1 1 1 1
2005 chr1 65068098 65068297 200 * 1 1 1 1 1 1 1 1 1 1
2006 chr1 65147348 65147947 600 * 1 1 1 1 1 1 1 1 1 1
2007 chr1 65148698 65148897 200 * 1 1 1 1 1 1 1 1 1 1
2008 chr1 65254148 65254947 800 * 1 1 1 1 1 1 1 1 1 1
2009 chr1 65264648 65264847 200 * 0 1 1 1 0 1 1 1 1 1
2010 chr1 65265648 65266247 600 * 1 1 1 1 0 1 1 1 1 1
2011 chr1 65309048 65309247 200 * 0 1 1 1 1 0 1 1 1 1
2012 chr1 65309698 65310097 400 * 1 1 1 1 1 1 1 1 1 1
2013 chr1 65420148 65420347 200 * 1 1 1 1 1 1 1 1 1 1
2014 chr1 65420498 65421097 600 * 1 1 1 1 1 1 1 1 1 1
2015 chr1 65525198 65526197 1000 * 1 1 1 1 1 0 1 1 1 1
2016 chr1 65550548 65550747 200 * 0 1 0 0 0 0 0 0 0 0
2017 chr1 65792198 65792447 250 * 1 1 1 1 1 0 1 1 1 1
2018 chr1 65792748 65793197 450 * 1 1 1 1 1 1 1 1 1 1
2019 chr1 65793298 65793497 200 * 1 1 1 1 1 0 1 1 1 1
2020 chr1 66455848 66456047 200 * 0 0 0 0 0 0 0 0 0 1
2021 chr1 66532998 66533447 450 * 1 1 1 1 0 1 1 1 1 1
2022 chr1 66533798 66533997 200 * 1 1 0 1 1 1 1 1 1 1
2023 chr1 66600998 66601397 400 * 0 0 0 0 0 0 0 0 0 1
2024 chr1 66752298 66752697 400 * 1 1 1 1 1 0 1 1 1 1
2025 chr1 66924198 66924397 200 * 0 1 1 1 1 0 0 0 1 1
2026 chr1 66924598 66924997 400 * 1 1 1 1 1 1 1 1 1 1
2027 chr1 66925148 66925547 400 * 1 1 1 1 1 1 1 1 1 1
2028 chr1 66929898 66930697 800 * 1 1 1 1 1 1 1 1 1 1
2029 chr1 67053048 67053247 200 * 1 1 1 1 1 1 1 1 1 1
2030 chr1 67053398 67054197 800 * 1 1 1 1 1 1 1 1 1 1
2031 chr1 67134548 67135047 500 * 1 1 1 1 0 0 1 0 1 1
2032 chr1 67204148 67204347 200 * 0 0 0 0 0 0 0 0 0 1
2033 chr1 67307298 67307947 650 * 1 1 1 1 0 1 1 1 1 1
2034 chr1 67429398 67431197 1800 * 1 1 1 1 1 1 1 1 1 1
2035 chr1 67500548 67500747 200 * 1 1 1 1 1 1 1 1 1 1
2036 chr1 67685148 67686547 1400 * 1 1 1 1 1 1 1 1 1 1
2037 chr1 67832198 67832597 400 * 1 1 1 1 1 1 1 1 1 1
2038 chr1 67832648 67832847 200 * 1 1 1 1 1 1 1 1 1 1
2039 chr1 67832898 67833097 200 * 1 1 1 1 1 1 1 1 1 1
2040 chr1 67833198 67833597 400 * 1 1 1 1 1 1 1 1 1 1
2041 chr1 67918898 67919097 200 * 0 0 0 0 0 0 0 0 0 1
2042 chr1 68046848 68047247 400 * 0 0 0 0 0 0 0 0 0 1
2043 chr1 68050448 68050847 400 * 0 0 0 0 0 0 0 0 0 1
2044 chr1 68051398 68051797 400 * 0 0 0 0 0 0 0 0 0 1
2045 chr1 68162348 68162747 400 * 0 0 0 0 0 0 0 0 0 1
2046 chr1 68230798 68231397 600 * 1 1 1 1 1 1 1 1 1 1
2047 chr1 68231448 68231647 200 * 1 1 1 1 1 1 1 1 1 1
2048 chr1 68242848 68243047 200 * 0 0 0 0 0 0 0 0 0 1
2049 chr1 68295548 68295747 200 * 0 0 0 0 0 0 0 0 0 1
2050 chr1 68372898 68373097 200 * 0 0 0 0 0 0 0 0 0 1
2051 chr1 68496548 68497347 800 * 1 1 1 1 1 1 1 1 1 1
2052 chr1 68661398 68661597 200 * 0 0 0 0 0 0 0 0 0 1
2053 chr1 68817898 68818097 200 * 0 0 0 0 0 0 0 0 0 1
2054 chr1 69312498 69312697 200 * 0 0 0 0 0 0 0 0 0 1
2055 chr1 69566598 69566847 250 * 0 0 0 1 1 0 0 0 0 1
2056 chr1 69567198 69567597 400 * 1 1 1 1 1 1 1 1 1 1
2057 chr1 69567798 69568497 700 * 1 1 1 1 1 1 1 1 1 1
2058 chr1 69568598 69568797 200 * 1 1 1 1 1 1 1 1 1 1
2059 chr1 69919348 69919547 200 * 0 0 0 0 0 0 0 0 0 1
2060 chr1 69919648 69919847 200 * 0 0 0 0 0 0 0 0 0 1
2061 chr1 70132598 70132797 200 * 0 0 0 0 1 0 0 0 0 1
2062 chr1 70205348 70205747 400 * 1 1 1 1 1 1 1 1 1 1
2063 chr1 70221148 70221947 800 * 1 1 1 1 1 1 1 1 1 1
2064 chr1 70353898 70354297 400 * 1 1 1 1 1 1 1 1 1 1
2065 chr1 70354448 70355047 600 * 1 1 1 1 1 1 1 1 1 1
2066 chr1 70410798 70411397 600 * 1 1 1 1 1 1 1 1 1 1
2067 chr1 70510598 70510797 200 * 0 0 0 0 0 0 0 0 0 1
2068 chr1 70706298 70706897 600 * 0 1 1 1 0 0 1 1 1 1
2069 chr1 70998798 70998997 200 * 0 0 0 0 1 0 0 0 0 0
2070 chr1 71046448 71046647 200 * 0 0 0 0 1 0 0 0 0 1
2071 chr1 71046698 71048147 1450 * 1 1 1 1 1 1 1 1 1 1
2072 chr1 71080648 71080847 200 * 1 1 1 1 1 1 1 1 1 1
2073 chr1 71080898 71081097 200 * 1 1 1 1 1 1 1 1 1 1
2074 chr1 71759348 71759547 200 * 0 0 0 0 0 0 0 0 0 1
2075 chr1 72127098 72127297 200 * 0 0 0 0 0 0 0 0 0 1
2076 chr1 72282848 72283047 200 * 1 1 1 1 1 1 1 1 1 1
2077 chr1 72283198 72283997 800 * 1 1 1 1 1 1 1 1 1 1
2078 chr1 72419248 72419447 200 * 0 0 0 0 0 0 0 0 0 1
2079 chr1 73022998 73023197 200 * 0 0 0 0 0 0 0 0 0 1
2080 chr1 73298548 73298747 200 * 0 0 0 0 0 0 0 0 0 1
2081 chr1 73607198 73607397 200 * 0 0 0 0 0 0 0 0 0 1
2082 chr1 73696898 73697097 200 * 0 0 0 0 0 0 0 0 0 1
2083 chr1 74005148 74005347 200 * 0 0 0 0 0 0 0 0 0 1
2084 chr1 74197998 74198397 400 * 1 1 1 1 1 1 1 1 1 1
2085 chr1 74465498 74465697 200 * 0 0 0 0 0 0 0 0 0 1
2086 chr1 74673398 74673797 400 * 1 1 1 1 1 1 1 1 1 1
2087 chr1 74733048 74733447 400 * 1 0 1 1 1 1 1 1 1 1
2088 chr1 75124548 75124747 200 * 0 0 0 0 0 0 0 0 0 1
2089 chr1 75125048 75125247 200 * 0 0 0 0 0 0 0 0 0 1
2090 chr1 75125298 75125697 400 * 0 0 0 1 0 0 0 1 0 1
2091 chr1 75128148 75128347 200 * 0 0 1 1 0 0 1 1 1 1
2092 chr1 75130098 75130497 400 * 1 1 1 1 0 0 1 1 1 1
2093 chr1 75130898 75131297 400 * 1 1 1 1 0 1 1 1 1 1
2094 chr1 75134898 75135097 200 * 1 1 1 1 1 0 1 1 1 1
2095 chr1 75135148 75135747 600 * 1 1 1 1 1 1 1 1 1 1
2096 chr1 75136548 75136947 400 * 1 1 1 1 1 0 1 1 1 1
2097 chr1 75136998 75137197 200 * 1 1 1 0 1 0 1 1 1 1
2098 chr1 75510948 75511147 200 * 0 0 0 0 0 0 0 0 0 1
2099 chr1 75614748 75615197 450 * 1 1 1 1 1 1 1 1 1 1
2100 chr1 75615898 75616097 200 * 1 1 1 1 1 1 1 1 1 1
2101 chr1 75616198 75616397 200 * 0 1 1 1 1 1 1 1 1 1
2102 chr1 75616448 75616647 200 * 1 1 1 1 1 1 1 1 1 1
2103 chr1 75724248 75725047 800 * 1 1 1 1 1 1 1 1 1 1
2104 chr1 75786048 75786247 200 * 1 1 1 1 1 1 1 1 1 1
2105 chr1 75796748 75797347 600 * 0 0 0 0 1 0 0 0 0 1
2106 chr1 76074348 76074547 200 * 1 1 1 1 1 1 1 1 1 1
2107 chr1 76074698 76074897 200 * 1 1 1 1 1 1 1 1 1 1
2108 chr1 76764998 76765197 200 * 0 0 0 1 1 0 0 0 0 1
2109 chr1 76867348 76867947 600 * 1 1 1 1 1 1 1 1 1 1
2110 chr1 76868148 76868847 700 * 1 1 1 1 1 1 1 1 1 1
2111 chr1 76868948 76869197 250 * 1 1 1 1 1 0 1 1 1 1
2112 chr1 77219198 77219597 400 * 1 1 1 1 1 1 1 1 1 1
2113 chr1 77281548 77281947 400 * 1 1 1 1 1 1 1 1 1 1
2114 chr1 77282048 77282847 800 * 1 1 1 1 1 1 1 1 1 1
2115 chr1 77282898 77283147 250 * 1 1 1 1 1 1 1 1 1 1
2116 chr1 77532048 77532247 200 * 0 0 0 0 1 0 0 0 0 0
2117 chr1 77682498 77682697 200 * 1 1 1 1 1 1 1 1 1 1
2118 chr1 77682798 77682997 200 * 1 1 1 1 1 1 1 1 1 1
2119 chr1 77683098 77683697 600 * 1 1 1 1 1 1 1 1 1 1
2120 chr1 77687848 77688047 200 * 0 0 0 0 1 0 0 0 0 1
2121 chr1 77759398 77759997 600 * 1 1 1 1 1 1 1 1 1 1
2122 chr1 77779698 77780097 400 * 1 1 1 1 1 1 1 1 1 1
2123 chr1 77888448 77889247 800 * 1 1 1 1 1 1 1 1 1 1
2124 chr1 77977198 77977397 200 * 0 0 0 0 0 0 0 0 0 1
2125 chr1 77978598 77979597 1000 * 1 1 1 1 1 1 1 1 1 1
2126 chr1 77979898 77980097 200 * 1 1 1 1 1 1 1 1 1 1
2127 chr1 78044348 78044547 200 * 0 0 0 0 0 0 0 0 0 1
2128 chr1 78045598 78046647 1050 * 1 1 1 1 1 1 1 1 1 1
2129 chr1 78091398 78091597 200 * 0 0 0 0 0 0 0 0 0 1
2130 chr1 78490848 78491247 400 * 0 1 1 1 1 0 1 1 1 1
2131 chr1 78491348 78491747 400 * 1 1 1 1 1 0 1 1 1 1
2132 chr1 78771198 78771397 200 * 0 0 0 0 0 0 0 0 0 1
2133 chr1 78801848 78802047 200 * 0 0 0 0 1 0 0 0 0 1
2134 chr1 79006498 79006897 400 * 0 1 1 0 0 0 1 1 1 1
2135 chr1 79055948 79056147 200 * 0 0 0 0 0 0 0 0 0 1
2136 chr1 79478248 79478447 200 * 0 0 0 0 0 0 0 0 0 1
2137 chr1 79672698 79672897 200 * 0 0 0 0 0 0 0 0 0 1
2138 chr1 79822598 79822797 200 * 0 0 0 0 0 0 0 0 0 1
2139 chr1 80189548 80189747 200 * 0 0 0 0 0 0 0 0 0 1
2140 chr1 81087048 81087247 200 * 0 0 0 0 1 0 0 0 0 1
2141 chr1 81093648 81093847 200 * 0 0 0 0 0 0 0 0 0 1
2142 chr1 81177848 81178047 200 * 0 0 0 0 0 0 0 0 0 1
2143 chr1 81501498 81501697 200 * 0 0 0 0 0 0 0 0 0 1
2144 chr1 81527898 81528097 200 * 0 0 0 0 0 0 0 0 0 1
2145 chr1 81528348 81528547 200 * 0 0 0 0 0 0 0 0 0 1
2146 chr1 81721998 81722197 200 * 0 0 0 0 0 0 0 0 0 1
2147 chr1 81800198 81800847 650 * 1 1 1 1 1 1 1 1 1 1
2148 chr1 81801448 81801647 200 * 1 1 1 1 1 1 1 1 1 1
2149 chr1 81801798 81803097 1300 * 1 1 1 1 1 1 1 1 1 1
2150 chr1 81803148 81803347 200 * 1 1 1 1 1 1 1 1 1 1
2151 chr1 82776748 82776947 200 * 0 0 0 0 0 0 0 0 0 1
2152 chr1 82888198 82888397 200 * 0 0 0 0 0 0 0 0 0 1
2153 chr1 83860448 83861047 600 * 1 1 1 1 1 1 1 1 0 1
2154 chr1 83951048 83951247 200 * 0 0 0 0 1 0 0 0 0 0
2155 chr1 83998448 83998747 300 * 1 1 1 1 1 1 1 1 1 1
2156 chr1 83998798 83999597 800 * 1 1 1 1 1 1 1 1 1 1
2157 chr1 84077398 84077997 600 * 1 1 1 1 1 1 1 1 1 1
2158 chr1 84078048 84078447 400 * 1 1 1 1 1 1 1 1 1 1
2159 chr1 84298398 84298597 200 * 1 1 1 1 1 1 1 1 1 1
2160 chr1 84298648 84298847 200 * 1 1 1 1 1 1 1 1 1 1
2161 chr1 84298948 84299347 400 * 1 1 1 1 1 1 1 1 1 1
2162 chr1 84479198 84479597 400 * 1 1 1 1 1 1 1 1 1 1
2163 chr1 84505548 84506347 800 * 1 1 1 1 1 1 1 1 1 1
2164 chr1 84506498 84506897 400 * 1 1 1 1 1 1 1 1 1 1
2165 chr1 84536448 84536647 200 * 0 0 0 0 0 0 0 0 0 1
2166 chr1 84574098 84574497 400 * 1 1 1 1 1 1 1 1 1 1
2167 chr1 84620548 84621247 700 * 1 1 1 1 1 1 1 1 1 1
2168 chr1 84689848 84691047 1200 * 1 1 1 1 1 1 1 1 1 1
2169 chr1 84754298 84754697 400 * 0 0 0 0 0 0 0 0 0 1
2170 chr1 84892598 84892997 400 * 1 1 1 1 1 1 1 1 1 1
2171 chr1 84893148 84893547 400 * 1 1 1 1 1 1 1 1 1 1
2172 chr1 84996798 84996997 200 * 1 1 1 1 1 1 1 1 1 1
2173 chr1 84997248 84997847 600 * 1 1 1 1 1 1 1 1 1 1
2174 chr1 84998098 84998497 400 * 1 1 1 1 1 1 1 1 1 1
2175 chr1 85047298 85047497 200 * 0 1 0 0 0 0 0 1 0 1
2176 chr1 85047698 85048897 1200 * 1 1 1 1 1 1 1 1 1 1
2177 chr1 85200098 85202097 2000 * 1 1 1 1 1 1 1 1 1 1
2178 chr1 85259298 85259897 600 * 1 1 1 1 1 1 1 1 1 1
2179 chr1 85276148 85276347 200 * 1 1 1 1 1 1 1 1 1 1
2180 chr1 85276548 85276947 400 * 1 1 1 1 1 1 1 1 1 1
2181 chr1 85308198 85308497 300 * 1 1 1 1 1 1 1 1 1 1
2182 chr1 85464198 85464397 200 * 1 1 1 1 1 1 1 1 1 1
2183 chr1 85464598 85465197 600 * 1 1 1 1 1 1 1 1 1 1
2184 chr1 85465298 85465497 200 * 1 1 1 1 1 1 1 1 1 1
2185 chr1 85576598 85576797 200 * 1 1 1 1 1 1 1 1 1 1
2186 chr1 85576848 85577247 400 * 1 1 1 1 1 1 1 1 1 1
2187 chr1 85577898 85578097 200 * 1 1 1 1 1 1 1 1 1 1
2188 chr1 85579648 85579897 250 * 0 1 1 0 0 0 0 1 1 1
2189 chr1 85580598 85580997 400 * 1 1 1 1 1 1 1 1 1 1
2190 chr1 85581248 85581447 200 * 1 1 1 0 1 1 1 1 1 1
2191 chr1 85582748 85582947 200 * 0 0 0 0 0 0 0 0 0 1
2192 chr1 85615948 85616347 400 * 0 0 0 0 1 0 0 1 1 1
2193 chr1 85708248 85708647 400 * 1 1 1 1 1 1 1 1 1 1
2194 chr1 86089948 86090147 200 * 0 0 0 0 0 0 0 0 0 1
2195 chr1 86154748 86154947 200 * 0 1 1 0 0 0 0 0 0 1
2196 chr1 86155048 86155297 250 * 0 1 1 0 0 0 1 1 1 1
2197 chr1 86155598 86155797 200 * 1 1 1 1 0 1 1 1 1 1
2198 chr1 86156048 86156247 200 * 1 1 1 1 1 1 1 1 1 1
2199 chr1 86156748 86156947 200 * 1 1 1 1 1 0 1 1 1 1
2200 chr1 86394848 86395047 200 * 0 0 0 0 0 0 0 0 0 1
2201 chr1 86395848 86396447 600 * 1 1 1 1 1 1 1 1 1 1
2202 chr1 86524048 86524247 200 * 0 0 0 0 0 0 0 0 0 1
2203 chr1 86552498 86552697 200 * 0 0 0 0 0 0 0 0 0 1
2204 chr1 86553198 86553397 200 * 0 0 0 0 0 0 0 0 0 1
2205 chr1 86704098 86705297 1200 * 1 1 1 1 1 1 1 1 1 1
2206 chr1 86755298 86755497 200 * 0 0 0 0 0 0 0 0 0 1
2207 chr1 86850298 86850497 200 * 0 0 0 0 1 0 0 0 0 0
2208 chr1 86913898 86914097 200 * 1 1 1 1 1 1 1 1 1 1
2209 chr1 86914648 86915447 800 * 1 1 1 1 1 1 1 1 1 1
2210 chr1 86915648 86915847 200 * 1 1 1 1 1 1 1 1 1 1
2211 chr1 87131748 87132147 400 * 1 1 1 1 1 1 1 1 1 1
2212 chr1 87132298 87132697 400 * 1 0 0 0 0 0 0 0 1 1
2213 chr1 87151448 87151747 300 * 1 0 1 0 0 1 0 0 0 1
2214 chr1 87151898 87152297 400 * 1 1 1 0 1 1 1 0 1 1
2215 chr1 87328048 87328247 200 * 1 1 1 1 1 1 1 1 1 1
2216 chr1 87328348 87329147 800 * 1 1 1 1 1 1 1 1 1 1
2217 chr1 87329248 87329447 200 * 1 1 1 1 1 1 1 1 1 1
2218 chr1 87331348 87331747 400 * 1 1 1 1 1 1 1 1 1 1
2219 chr1 87331998 87332197 200 * 1 1 1 1 1 1 1 1 1 1
2220 chr1 87335148 87335347 200 * 1 1 1 1 1 1 1 1 1 1
2221 chr1 87529098 87529497 400 * 0 0 0 0 0 0 0 0 0 1
2222 chr1 87576848 87577047 200 * 0 0 0 0 0 0 0 0 0 1
2223 chr1 88462448 88463047 600 * 1 1 1 1 1 1 1 1 1 1
2224 chr1 88466898 88467297 400 * 0 0 0 0 0 0 0 0 0 1
2225 chr1 88666498 88666697 200 * 0 0 0 0 1 0 0 0 0 0
2226 chr1 88683848 88685047 1200 * 1 1 1 1 1 1 1 1 1 1
2227 chr1 88891198 88891797 600 * 1 1 1 1 1 1 1 1 1 1
2228 chr1 88991698 88991897 200 * 0 1 0 0 1 0 0 0 1 1
2229 chr1 88992298 88992697 400 * 1 1 1 1 1 1 1 1 1 1
2230 chr1 88992998 88993197 200 * 1 1 1 1 1 1 1 1 1 1
2231 chr1 89128198 89128397 200 * 0 0 0 0 0 0 0 0 0 1
2232 chr1 89198498 89198697 200 * 1 0 0 0 1 1 1 0 1 1
2233 chr1 89272448 89272647 200 * 1 0 0 0 0 0 0 0 0 0
2234 chr1 89524198 89525397 1200 * 1 1 1 1 1 1 1 1 1 1
2235 chr1 89632598 89632797 200 * 1 1 1 1 1 1 1 1 1 1
2236 chr1 89632898 89633697 800 * 1 1 1 1 1 1 1 1 1 1
2237 chr1 89763098 89763297 200 * 1 1 1 1 1 1 1 1 1 1
2238 chr1 89763398 89763597 200 * 1 1 1 1 1 1 1 1 1 1
2239 chr1 89820548 89821547 1000 * 1 1 1 1 1 1 1 1 1 1
2240 chr1 89821748 89821947 200 * 1 1 1 1 1 1 1 1 1 1
2241 chr1 89843298 89843497 200 * 1 1 1 1 0 1 1 1 1 1
2242 chr1 89843548 89843947 400 * 1 1 1 1 0 1 1 1 1 1
2243 chr1 89984798 89984997 200 * 0 0 0 0 0 0 0 0 0 1
2244 chr1 89993598 89993797 200 * 0 0 0 0 0 0 0 0 0 1
2245 chr1 89994298 89994497 200 * 0 0 0 0 0 0 0 0 0 1
2246 chr1 89994798 89995797 1000 * 1 1 1 1 1 1 1 1 1 1
2247 chr1 90655698 90655897 200 * 0 0 0 0 1 0 0 0 0 1
2248 chr1 90706448 90706647 200 * 1 1 1 1 0 0 1 1 1 1
2249 chr1 90706798 90707297 500 * 1 1 1 1 0 1 1 1 1 1
2250 chr1 90710798 90711297 500 * 1 1 1 1 1 1 1 1 1 1
2251 chr1 90712298 90712497 200 * 1 1 1 0 0 0 1 1 1 0
2252 chr1 90716398 90717247 850 * 1 1 1 1 0 0 1 1 1 1
2253 chr1 90717398 90719097 1700 * 1 1 1 1 1 0 1 1 1 1
2254 chr1 90719548 90720097 550 * 1 1 1 1 0 0 1 1 1 1
2255 chr1 90723448 90723847 400 * 1 1 1 1 0 1 1 1 1 1
2256 chr1 90724048 90724247 200 * 0 1 1 1 0 0 0 1 1 1
2257 chr1 90724498 90724697 200 * 0 1 1 1 0 0 1 1 1 1
2258 chr1 90724848 90725047 200 * 0 1 1 1 0 0 0 1 1 1
2259 chr1 90725248 90725447 200 * 1 1 1 1 0 0 1 1 1 1
2260 chr1 90725548 90725747 200 * 1 1 1 1 0 0 1 1 1 1
2261 chr1 90726048 90726247 200 * 1 1 1 1 0 0 1 1 1 1
2262 chr1 90726748 90727147 400 * 1 1 1 1 0 0 1 1 1 1
2263 chr1 90728948 90729297 350 * 0 1 1 1 0 0 1 0 1 1
2264 chr1 90729448 90729847 400 * 1 1 1 1 1 0 1 1 1 1
2265 chr1 90730348 90730947 600 * 1 1 1 1 1 1 1 1 1 1
2266 chr1 90834598 90834797 200 * 0 0 0 0 0 0 0 0 0 1
2267 chr1 90835298 90835797 500 * 1 1 1 0 1 0 0 1 0 1
2268 chr1 90835948 90836347 400 * 1 1 1 0 1 0 0 1 1 1
2269 chr1 90841498 90841697 200 * 0 1 0 0 0 0 0 0 0 1
2270 chr1 90850798 90851597 800 * 1 1 1 1 1 1 1 1 1 1
2271 chr1 90893698 90893897 200 * 0 0 0 0 0 0 0 0 0 1
2272 chr1 91021598 91022197 600 * 1 1 1 1 1 1 1 1 1 1
2273 chr1 91035948 91036147 200 * 0 0 0 0 0 0 0 0 0 1
2274 chr1 91404248 91404847 600 * 1 1 1 1 1 1 1 1 1 1
2275 chr1 91500648 91501047 400 * 1 1 1 1 1 1 1 1 1 1
2276 chr1 91501248 91501447 200 * 1 1 1 1 1 1 1 1 1 1
2277 chr1 91535398 91535797 400 * 0 0 0 0 0 0 0 0 0 1
2278 chr1 91546198 91546397 200 * 0 0 0 0 0 0 0 0 0 1
2279 chr1 91546848 91547097 250 * 0 0 0 0 1 0 0 0 0 1
2280 chr1 91627848 91628047 200 * 0 0 0 0 0 0 0 0 0 1
2281 chr1 91884848 91885047 200 * 1 0 1 1 1 1 1 1 1 1
2282 chr1 91885298 91886497 1200 * 1 1 1 1 1 1 1 1 1 1
2283 chr1 91886698 91886897 200 * 1 1 1 0 1 0 0 1 1 1
2284 chr1 91905448 91905647 200 * 0 0 0 0 0 0 0 0 0 1
2285 chr1 91906148 91906347 200 * 0 0 0 0 0 0 0 0 0 1
2286 chr1 91918698 91918897 200 * 0 0 0 0 0 0 0 0 0 1
2287 chr1 91949148 91949347 200 * 0 0 0 0 0 0 0 0 0 1
2288 chr1 92029748 92030347 600 * 1 1 1 1 1 1 1 1 1 1
2289 chr1 92080148 92080947 800 * 1 1 1 1 1 1 1 1 1 1
2290 chr1 92081548 92081747 200 * 0 0 0 0 0 0 0 0 0 1
2291 chr1 92217698 92217897 200 * 0 0 0 0 0 0 0 0 0 1
2292 chr1 92298548 92299347 800 * 1 1 1 1 1 1 1 1 1 1
2293 chr1 92452348 92452547 200 * 0 0 0 0 0 0 0 0 0 1
2294 chr1 92480148 92481397 1250 * 0 1 1 1 0 0 1 1 1 1
2295 chr1 92482048 92483797 1750 * 1 1 1 1 1 1 1 1 1 1
2296 chr1 92483848 92484047 200 * 1 1 1 1 1 1 1 1 1 1
2297 chr1 92484398 92485597 1200 * 1 1 1 1 1 1 1 1 1 1
2298 chr1 92485698 92486097 400 * 1 1 1 1 1 1 1 1 1 1
2299 chr1 92486648 92487047 400 * 1 1 1 1 1 1 1 1 1 1
2300 chr1 92784548 92785547 1000 * 1 1 1 1 1 1 1 1 1 1
2301 chr1 92810898 92811097 200 * 0 0 0 0 0 0 0 0 0 1
2302 chr1 92831798 92832597 800 * 1 1 1 1 1 1 1 1 1 1
2303 chr1 92852248 92852447 200 * 0 0 1 0 1 0 0 0 0 0
2304 chr1 92960448 92960647 200 * 1 1 1 1 1 1 1 1 1 1
2305 chr1 92960898 92961497 600 * 1 1 1 1 1 1 1 1 1 1
2306 chr1 92961548 92961947 400 * 1 1 1 1 1 1 1 1 1 1
2307 chr1 92961998 92962197 200 * 1 1 1 1 1 1 1 1 1 1
2308 chr1 93009798 93009997 200 * 0 0 0 0 0 0 0 0 0 1
2309 chr1 93078898 93079297 400 * 1 1 1 1 1 1 1 1 1 1
2310 chr1 93179748 93180547 800 * 1 1 1 1 1 1 1 1 1 1
2311 chr1 93180598 93180997 400 * 1 1 1 1 1 1 1 1 1 1
2312 chr1 93345598 93346397 800 * 1 1 1 1 1 1 1 1 1 1
2313 chr1 93346448 93346647 200 * 1 1 1 1 1 1 1 1 1 1
2314 chr1 93447798 93448997 1200 * 1 1 1 1 1 1 1 1 1 1
2315 chr1 93449048 93449447 400 * 1 1 1 1 1 1 1 1 1 1
2316 chr1 93680648 93680947 300 * 0 1 1 1 1 1 0 1 1 1
2317 chr1 93681048 93682047 1000 * 1 1 1 1 1 1 1 1 1 1
2318 chr1 93846148 93846747 600 * 1 1 1 1 1 1 1 1 1 1
2319 chr1 93847048 93847647 600 * 1 1 1 1 1 1 1 1 1 1
2320 chr1 93847898 93848097 200 * 1 1 1 1 1 1 1 1 1 1
2321 chr1 93878448 93878647 200 * 1 1 1 1 1 1 1 1 1 1
2322 chr1 93878848 93879447 600 * 1 1 1 1 1 1 1 1 1 1
2323 chr1 93908698 93909897 1200 * 1 1 1 1 1 1 1 1 1 1
2324 chr1 94236948 94237947 1000 * 1 1 1 1 1 1 1 1 1 1
2325 chr1 94247198 94247597 400 * 1 1 1 1 1 1 1 1 1 1
2326 chr1 94327498 94327697 200 * 1 1 0 0 1 0 0 1 1 1
2327 chr1 94417648 94417847 200 * 0 0 1 1 1 0 1 1 1 1
2328 chr1 94417898 94418897 1000 * 1 1 1 1 1 1 1 1 1 1
2329 chr1 94419048 94419247 200 * 1 1 1 1 1 1 1 1 1 1
2330 chr1 94540798 94540997 200 * 0 1 0 0 0 0 0 0 0 1
2331 chr1 94541148 94541997 850 * 1 1 1 1 1 1 1 1 1 1
2332 chr1 94542198 94542397 200 * 1 1 1 1 1 1 1 1 1 1
2333 chr1 94819948 94820347 400 * 1 1 1 1 1 1 1 1 1 1
2334 chr1 94820598 94820797 200 * 0 1 1 0 1 1 1 1 0 1
2335 chr1 94925548 94925747 200 * 1 1 1 1 1 1 1 1 1 1
2336 chr1 94926148 94927147 1000 * 1 1 1 1 1 1 1 1 1 1
2337 chr1 94927348 94927547 200 * 1 1 1 1 1 1 1 1 1 1
2338 chr1 95072648 95073047 400 * 1 1 1 1 1 1 1 1 1 1
2339 chr1 95073098 95073297 200 * 1 1 1 1 1 1 1 1 1 1
2340 chr1 95091598 95091797 200 * 0 0 0 0 0 0 0 0 0 1
2341 chr1 95117148 95117947 800 * 1 1 1 1 1 1 1 1 1 1
2342 chr1 95234148 95234547 400 * 1 1 1 1 1 1 1 1 1 1
2343 chr1 95234948 95235147 200 * 0 0 0 0 0 0 0 0 0 1
2344 chr1 95669648 95670047 400 * 0 0 0 0 0 0 0 0 0 1
2345 chr1 95753098 95753297 200 * 0 0 0 0 0 0 0 0 0 1
2346 chr1 95870248 95870447 200 * 0 0 0 0 0 0 0 0 0 1
2347 chr1 95941848 95942047 200 * 0 0 0 0 0 0 0 0 0 1
2348 chr1 96224498 96224697 200 * 0 0 0 0 0 0 0 0 0 1
2349 chr1 96268648 96268847 200 * 0 0 0 0 1 0 0 0 0 0
2350 chr1 96721448 96722247 800 * 1 1 1 1 1 1 1 1 1 1
2351 chr1 97920548 97921147 600 * 1 1 1 1 1 1 1 1 1 1
2352 chr1 97971148 97971347 200 * 0 0 0 0 0 0 0 0 0 1
2353 chr1 98044698 98044897 200 * 0 0 1 0 0 0 0 0 0 1
2354 chr1 98045348 98045747 400 * 1 1 1 1 1 1 1 1 1 1
2355 chr1 98045898 98046347 450 * 1 1 1 1 1 1 1 1 1 1
2356 chr1 98048348 98048547 200 * 1 1 1 1 1 1 1 1 1 1
2357 chr1 98049398 98049597 200 * 1 1 1 1 0 0 1 1 1 1
2358 chr1 98053348 98054497 1150 * 1 1 1 1 1 1 1 1 1 1
2359 chr1 98577698 98577897 200 * 0 0 0 0 0 0 0 0 0 1
2360 chr1 98661248 98662297 1050 * 1 1 1 1 1 1 1 1 1 1
2361 chr1 99004248 99005447 1200 * 1 1 1 1 1 1 1 1 1 1
2362 chr1 99264198 99264797 600 * 1 1 1 1 1 1 1 1 1 1
2363 chr1 99283598 99283797 200 * 0 0 0 0 0 0 0 0 0 1
2364 chr1 99765498 99765897 400 * 0 0 0 0 1 0 0 0 0 1
2365 chr1 99773848 99774097 250 * 0 0 0 0 1 0 0 0 0 1
2366 chr1 99849798 99850597 800 * 1 1 1 1 1 1 1 1 1 1
2367 chr1 99969698 99970497 800 * 1 1 1 1 1 1 1 1 1 1
2368 chr1 100037848 100038847 1000 * 1 1 1 1 1 1 1 1 1 1
2369 chr1 100132548 100132747 200 * 1 1 1 1 1 1 1 1 1 1
2370 chr1 100132798 100133197 400 * 1 1 1 1 1 1 1 1 1 1
2371 chr1 100158398 100158597 200 * 0 0 0 0 1 0 0 0 0 0
2372 chr1 100249498 100249897 400 * 1 1 1 1 1 1 1 1 1 1
2373 chr1 100265948 100266347 400 * 1 1 1 1 1 1 1 1 1 1
2374 chr1 100266498 100266697 200 * 1 1 1 1 1 1 1 1 1 1
2375 chr1 100351248 100351447 200 * 1 1 1 1 1 1 1 1 1 1
2376 chr1 100351548 100351747 200 * 1 1 1 1 1 1 1 1 1 1
2377 chr1 100352098 100352297 200 * 1 1 1 1 1 1 1 1 1 1
2378 chr1 100352398 100353397 1000 * 1 1 1 1 1 1 1 1 1 1
2379 chr1 100538948 100540347 1400 * 1 1 1 1 1 1 1 1 1 1
2380 chr1 100894698 100894897 200 * 1 1 1 1 1 1 1 1 1 1
2381 chr1 100894998 100895197 200 * 1 1 1 1 1 1 1 1 1 1
2382 chr1 100895498 100895697 200 * 1 1 1 1 1 1 1 1 1 1
2383 chr1 100895848 100896247 400 * 1 1 1 1 1 1 1 1 1 1
2384 chr1 101025648 101026047 400 * 1 1 1 1 1 1 1 1 1 1
2385 chr1 101046598 101046797 200 * 0 0 0 0 0 0 0 0 0 1
2386 chr1 101236148 101236547 400 * 1 1 1 1 1 1 1 1 1 1
2387 chr1 101236898 101237097 200 * 1 1 1 1 1 1 1 1 1 1
2388 chr1 101238848 101239047 200 * 1 1 1 1 1 1 1 1 1 1
2389 chr1 101239548 101239747 200 * 0 0 0 0 0 0 0 0 0 1
2390 chr1 101239848 101240047 200 * 0 0 0 0 0 0 0 0 0 1
2391 chr1 101256098 101256297 200 * 0 0 0 0 0 0 0 0 0 1
2392 chr1 101309598 101309997 400 * 1 1 1 1 1 1 1 1 1 1
2393 chr1 101910098 101910297 200 * 0 0 0 0 0 0 0 0 0 1
2394 chr1 101949648 101949847 200 * 0 0 0 0 0 0 0 0 0 1
2395 chr1 101996898 101997097 200 * 1 1 1 1 1 0 1 1 1 1
2396 chr1 102641648 102641847 200 * 0 0 0 0 0 0 0 0 0 1
2397 chr1 102649448 102649647 200 * 0 0 0 0 0 0 0 0 0 1
2398 chr1 102659948 102660147 200 * 0 0 0 0 0 0 0 0 0 1
2399 chr1 102661448 102661647 200 * 0 0 0 0 0 0 0 0 0 1
2400 chr1 102853698 102853897 200 * 0 0 0 0 0 0 0 0 0 1
2401 chr1 102951548 102951747 200 * 0 0 0 0 0 0 0 0 0 1
2402 chr1 103108098 103108297 200 * 1 1 1 1 0 0 1 1 1 1
2403 chr1 103108598 103108997 400 * 1 1 1 0 1 0 1 1 1 1
2404 chr1 103525748 103526347 600 * 1 1 1 1 1 1 1 1 1 1
2405 chr1 103790998 103791197 200 * 0 0 0 0 0 0 0 0 0 1
2406 chr1 103971498 103971697 200 * 0 0 0 0 0 0 0 0 0 1
2407 chr1 104072898 104073097 200 * 0 0 0 0 0 0 0 0 0 1
2408 chr1 104073148 104073347 200 * 0 0 0 0 0 0 0 0 0 1
2409 chr1 104073648 104073847 200 * 0 0 0 0 0 0 0 0 0 1
2410 chr1 104153498 104153697 200 * 0 0 0 0 0 0 0 0 0 1
2411 chr1 104686848 104687047 200 * 0 0 0 0 0 0 0 0 0 1
2412 chr1 104841598 104841797 200 * 0 0 0 0 0 0 0 0 0 1
2413 chr1 104856048 104856247 200 * 0 0 0 0 0 0 0 0 0 1
2414 chr1 105999398 105999597 200 * 0 0 0 0 0 0 0 0 0 1
2415 chr1 106009698 106009897 200 * 0 0 0 0 0 0 0 0 0 1
2416 chr1 106080898 106081297 400 * 0 0 0 0 1 0 0 1 0 1
2417 chr1 106507598 106507797 200 * 0 0 0 0 0 0 0 0 0 1
2418 chr1 106791348 106791547 200 * 0 0 0 0 0 0 0 0 0 1
2419 chr1 106917598 106917847 250 * 0 0 0 0 1 0 0 0 0 1
2420 chr1 107044898 107045097 200 * 0 0 0 0 1 0 0 0 0 1
2421 chr1 107055998 107056197 200 * 0 0 0 0 0 0 0 0 0 1
2422 chr1 107056448 107057847 1400 * 1 1 1 1 1 1 1 1 1 1
2423 chr1 107139998 107140597 600 * 1 1 1 1 1 1 1 1 1 1
2424 chr1 107141298 107141897 600 * 1 1 1 1 1 1 1 1 1 1
2425 chr1 107480548 107480947 400 * 1 0 0 1 0 0 0 1 0 1
2426 chr1 107964448 107964647 200 * 1 1 1 1 1 1 1 1 1 1
2427 chr1 107964898 107965297 400 * 1 1 1 1 1 1 1 1 1 1
2428 chr1 107965398 107965597 200 * 1 1 1 1 1 1 1 1 1 1
2429 chr1 107965698 107965897 200 * 1 1 1 1 1 1 1 1 1 1
2430 chr1 108192598 108192997 400 * 0 0 0 0 0 0 0 0 0 1
2431 chr1 108199648 108200647 1000 * 1 1 1 1 1 1 1 1 1 1
2432 chr1 108559798 108559997 200 * 1 1 1 1 1 1 1 1 1 1
2433 chr1 108560048 108560647 600 * 1 1 1 1 1 1 1 1 1 1
2434 chr1 108660898 108661697 800 * 1 1 1 1 1 1 1 1 1 1
2435 chr1 108692098 108692697 600 * 1 1 1 1 1 1 1 1 1 1
2436 chr1 108746298 108747097 800 * 1 1 1 1 1 1 1 1 1 1
2437 chr1 108876748 108877147 400 * 1 1 1 1 1 1 1 1 1 1
2438 chr1 108877248 108877447 200 * 1 1 1 1 1 1 1 1 1 1
2439 chr1 108962948 108963747 800 * 1 1 1 1 1 1 1 1 1 1
2440 chr1 108963798 108963997 200 * 0 0 0 0 1 0 0 0 0 1
2441 chr1 109041448 109042047 600 * 1 1 1 1 1 1 1 1 1 1
2442 chr1 109042248 109042447 200 * 1 1 1 1 1 1 1 1 1 1
2443 chr1 109052698 109052897 200 * 0 0 0 0 0 0 0 0 0 1
2444 chr1 109075848 109076247 400 * 1 1 1 1 1 1 1 1 1 1
2445 chr1 109079848 109080047 200 * 0 0 0 0 1 0 0 0 0 0
2446 chr1 109089748 109089947 200 * 0 0 0 0 0 0 0 0 0 1
2447 chr1 109090048 109090997 950 * 1 1 1 1 1 1 1 1 1 1
2448 chr1 109099298 109099497 200 * 0 0 0 0 0 0 0 0 0 1
2449 chr1 109099898 109100697 800 * 1 1 1 1 1 1 1 1 1 1
2450 chr1 109100848 109101047 200 * 1 1 1 1 1 1 1 1 1 1
2451 chr1 109101448 109101647 200 * 0 0 0 0 0 0 0 0 0 1
2452 chr1 109104348 109104547 200 * 0 0 0 0 0 0 0 0 0 1
2453 chr1 109112748 109112947 200 * 1 1 1 1 1 1 1 1 1 1
2454 chr1 109113098 109113297 200 * 0 1 0 0 0 0 0 1 1 1
2455 chr1 109113498 109114097 600 * 1 1 1 1 1 1 1 1 1 1
2456 chr1 109114148 109114347 200 * 1 1 1 1 1 1 1 1 1 1
2457 chr1 109213698 109213897 200 * 1 1 1 1 1 1 1 1 1 1
2458 chr1 109213948 109214547 600 * 1 1 1 1 1 1 1 1 1 1
2459 chr1 109249298 109250297 1000 * 1 1 1 1 1 1 1 1 1 1
2460 chr1 109258648 109259047 400 * 0 0 0 0 0 0 0 0 0 1
2461 chr1 109283048 109283247 200 * 1 1 1 1 1 1 1 1 1 1
2462 chr1 109283398 109283597 200 * 1 1 1 1 1 1 1 1 1 1
2463 chr1 109375248 109375447 200 * 0 0 0 0 1 0 0 0 0 0
2464 chr1 109397298 109397497 200 * 1 1 1 1 1 1 1 1 1 1
2465 chr1 109397798 109398397 600 * 1 1 1 1 1 1 1 1 1 1
2466 chr1 109425948 109426147 200 * 1 1 1 1 1 1 1 1 1 1
2467 chr1 109426298 109426697 400 * 1 1 1 1 1 1 1 1 1 1
2468 chr1 109426748 109426947 200 * 1 1 1 1 1 1 1 1 1 1
2469 chr1 109466198 109466897 700 * 1 1 1 1 1 1 1 1 1 1
2470 chr1 109483348 109483547 200 * 1 1 1 1 1 1 1 1 1 1
2471 chr1 109483798 109484397 600 * 1 1 1 1 1 1 1 1 1 1
2472 chr1 109493948 109494347 400 * 1 1 1 1 1 1 1 1 1 1
2473 chr1 109494548 109494747 200 * 0 0 0 0 0 0 0 0 0 1
2474 chr1 109509298 109509897 600 * 1 1 1 1 1 1 1 1 1 1
2475 chr1 109532048 109532247 200 * 0 0 0 1 0 0 0 0 0 0
2476 chr1 109548098 109548897 800 * 1 1 1 1 1 1 1 1 1 1
2477 chr1 109619648 109620047 400 * 1 1 1 1 1 1 1 1 1 1
2478 chr1 109630648 109630847 200 * 0 0 0 0 0 0 0 0 0 1
2479 chr1 109643298 109643597 300 * 1 1 1 0 1 1 1 1 1 1
2480 chr1 109655248 109655447 200 * 0 0 0 0 0 0 0 0 0 1
2481 chr1 109655898 109656497 600 * 1 1 1 1 1 1 1 1 1 1
2482 chr1 109668148 109668347 200 * 1 1 1 0 0 1 0 1 1 1
2483 chr1 109711998 109712397 400 * 0 0 0 1 0 0 0 1 1 1
2484 chr1 109739648 109740647 1000 * 1 1 1 1 1 1 1 1 1 1
2485 chr1 109910498 109910697 200 * 1 1 1 1 1 1 1 1 1 1
2486 chr1 109910748 109911347 600 * 1 1 1 1 1 1 1 1 1 1
2487 chr1 109984398 109984797 400 * 1 1 1 1 1 1 1 1 1 1
2488 chr1 109984998 109985397 400 * 1 1 1 1 1 1 1 1 1 1
2489 chr1 110034448 110035247 800 * 1 1 1 1 1 1 1 1 1 1
2490 chr1 110067498 110069697 2200 * 1 1 1 1 1 1 1 1 1 1
2491 chr1 110069748 110070597 850 * 1 1 1 1 1 1 1 1 1 1
2492 chr1 110083898 110084347 450 * 1 1 1 1 1 1 1 0 0 1
2493 chr1 110084598 110084997 400 * 1 1 1 1 1 1 1 1 1 1
2494 chr1 110129998 110130647 650 * 1 1 1 1 1 1 1 1 1 1
2495 chr1 110150248 110151647 1400 * 1 1 1 1 1 1 1 1 1 1
2496 chr1 110209748 110209947 200 * 1 1 1 1 0 1 0 1 1 1
2497 chr1 110210048 110211247 1200 * 1 1 1 1 1 1 1 1 1 1
2498 chr1 110211398 110212197 800 * 1 1 1 1 1 1 1 1 1 1
2499 chr1 110337698 110337897 200 * 1 1 1 1 1 1 1 1 1 1
2500 chr1 110338098 110339097 1000 * 1 1 1 1 1 1 1 1 1 1
2501 chr1 110339148 110340147 1000 * 1 1 1 1 1 1 1 1 1 1
2502 chr1 110340498 110340697 200 * 0 0 0 0 0 0 0 0 0 1
2503 chr1 110341198 110341597 400 * 0 0 0 0 0 0 0 0 0 1
2504 chr1 110396598 110396797 200 * 0 0 0 0 0 0 0 0 0 1
2505 chr1 110407198 110407997 800 * 1 0 1 1 1 1 1 1 1 1
2506 chr1 110555148 110555897 750 * 1 1 1 1 1 1 1 1 1 1
2507 chr1 110606248 110607647 1400 * 1 1 1 1 1 1 1 1 1 1
2508 chr1 110619398 110619597 200 * 1 1 1 1 1 1 1 1 1 1
2509 chr1 110673598 110675647 2050 * 1 1 1 1 1 1 1 1 1 1
2510 chr1 110753398 110753597 200 * 0 0 0 0 0 0 0 0 0 1
2511 chr1 110780598 110780897 300 * 0 1 1 0 0 0 0 1 1 1
2512 chr1 110963198 110964397 1200 * 1 0 1 1 1 1 1 1 1 1
2513 chr1 111139498 111139697 200 * 1 1 1 1 1 1 1 1 1 1
2514 chr1 111139748 111140747 1000 * 1 1 1 1 1 1 1 1 1 1
2515 chr1 111203598 111204747 1150 * 1 0 1 1 0 1 1 1 1 1
2516 chr1 111211448 111211647 200 * 0 0 0 0 0 0 0 0 0 1
2517 chr1 111270998 111271247 250 * 1 0 1 1 1 0 1 1 1 1
2518 chr1 111346348 111346547 200 * 1 1 1 1 1 1 1 1 1 1
2519 chr1 111346698 111346897 200 * 0 1 1 1 1 0 1 1 1 1
2520 chr1 111448648 111449447 800 * 1 1 1 1 1 1 1 1 1 1
2521 chr1 111449498 111449697 200 * 1 1 1 1 1 1 1 1 1 1
2522 chr1 111508748 111508947 200 * 0 0 0 0 0 0 0 0 0 1
2523 chr1 111515848 111516047 200 * 1 0 1 0 0 0 0 0 1 1
2524 chr1 111542148 111542347 200 * 0 0 0 0 1 0 0 0 0 1
2525 chr1 111619498 111619697 200 * 1 1 1 1 1 1 1 1 1 1
2526 chr1 111619948 111620347 400 * 1 1 1 1 1 1 1 1 1 1
2527 chr1 111738348 111739947 1600 * 1 1 1 1 1 1 1 1 1 1
2528 chr1 111740248 111740647 400 * 1 1 1 1 1 1 1 1 1 1
2529 chr1 111755348 111756347 1000 * 1 1 1 1 1 1 1 1 1 1
2530 chr1 111895648 111895847 200 * 0 0 0 0 0 0 0 0 1 1
2531 chr1 111981698 111982297 600 * 0 0 0 0 0 0 0 0 0 1
2532 chr1 111982598 111982797 200 * 0 0 0 0 0 0 0 0 0 1
2533 chr1 111988798 111989197 400 * 0 1 1 1 1 1 1 1 1 1
2534 chr1 111989348 111989747 400 * 1 1 1 1 1 1 1 1 1 1
2535 chr1 111989998 111990197 200 * 1 1 1 1 1 1 1 1 1 1
2536 chr1 111990248 111990647 400 * 1 1 1 1 1 1 1 1 1 1
2537 chr1 111990848 111991047 200 * 1 1 1 1 1 0 1 1 1 1
2538 chr1 112221548 112221747 200 * 0 0 0 0 1 0 0 0 0 0
2539 chr1 112325598 112325847 250 * 0 0 0 1 0 0 0 0 1 1
2540 chr1 112365598 112365797 200 * 0 0 0 0 0 0 0 0 0 1
2541 chr1 112395948 112396147 200 * 1 1 1 1 1 1 1 1 1 1
2542 chr1 112396398 112396597 200 * 1 1 1 1 1 1 1 1 1 1
2543 chr1 112462098 112462297 200 * 0 0 1 0 1 0 0 0 0 1
2544 chr1 112466098 112466297 200 * 1 1 1 1 1 1 1 1 1 1
2545 chr1 112501748 112502397 650 * 1 1 1 1 1 1 1 1 1 1
2546 chr1 112508148 112508347 200 * 1 1 1 1 1 1 1 1 1 1
2547 chr1 112508598 112509797 1200 * 1 1 1 1 1 1 1 1 1 1
2548 chr1 112618848 112619047 200 * 1 1 1 1 1 1 1 1 1 1
2549 chr1 112619098 112619897 800 * 1 1 1 1 1 1 1 1 1 1
2550 chr1 112674798 112675397 600 * 1 1 1 1 1 1 1 1 1 1
2551 chr1 112706598 112707097 500 * 1 1 1 1 1 1 1 1 1 1
2552 chr1 112707198 112707597 400 * 1 1 1 1 1 1 1 1 1 1
2553 chr1 112714748 112715547 800 * 1 1 1 1 1 1 1 1 1 1
2554 chr1 112715648 112715847 200 * 1 1 1 1 1 1 1 1 1 1
2555 chr1 112718698 112719097 400 * 1 1 1 1 1 1 1 1 1 1
2556 chr1 112722898 112723147 250 * 1 1 1 0 0 0 0 0 1 1
2557 chr1 112742398 112742597 200 * 0 0 0 0 0 0 0 0 0 1
2558 chr1 112742648 112742847 200 * 0 0 0 0 0 0 0 0 0 1
2559 chr1 112742948 112743147 200 * 0 0 0 0 0 0 0 0 0 1
2560 chr1 112743498 112744647 1150 * 1 1 1 1 1 1 1 1 1 1
2561 chr1 112752548 112752747 200 * 0 0 0 0 0 0 0 0 0 1
2562 chr1 112844048 112844247 200 * 0 0 0 0 0 0 0 0 0 1
2563 chr1 112849448 112850447 1000 * 1 1 1 1 1 1 1 1 1 1
2564 chr1 112854698 112854897 200 * 0 0 0 0 0 0 1 1 1 1
2565 chr1 112955248 112956247 1000 * 1 1 1 1 1 1 1 1 1 1
2566 chr1 112956298 112956697 400 * 1 1 1 1 1 1 1 1 1 1
2567 chr1 112956748 112956947 200 * 1 1 1 1 1 1 1 1 1 1
2568 chr1 112956998 112957197 200 * 1 1 1 1 0 1 0 1 1 1
2569 chr1 112968648 112968847 200 * 0 0 0 0 0 0 0 0 0 1
2570 chr1 113072948 113073547 600 * 1 1 1 1 1 1 1 1 1 1
2571 chr1 113198848 113199047 200 * 0 0 0 0 0 0 0 0 0 1
2572 chr1 113389798 113390197 400 * 1 1 1 1 1 1 1 1 1 1
2573 chr1 113390248 113390447 200 * 1 1 1 1 1 1 1 1 1 1
2574 chr1 113390648 113390847 200 * 1 1 1 1 1 1 1 1 1 1
2575 chr1 113390948 113391547 600 * 1 1 1 1 1 1 1 1 1 1
2576 chr1 113758798 113758997 200 * 1 1 1 1 1 1 1 1 1 1
2577 chr1 113759048 113759247 200 * 1 1 1 1 1 1 1 1 1 1
2578 chr1 113759348 113759747 400 * 1 1 1 1 1 1 1 1 1 1
2579 chr1 113811398 113811597 200 * 1 1 1 1 1 1 1 1 1 1
2580 chr1 113811648 113812647 1000 * 1 1 1 1 1 1 1 1 1 1
2581 chr1 113904748 113905547 800 * 1 1 1 1 1 1 1 1 1 1
2582 chr1 113929248 113929647 400 * 1 1 1 1 1 1 1 1 1 1
2583 chr1 113929898 113930297 400 * 1 1 1 1 1 1 1 1 1 1
2584 chr1 114152448 114152847 400 * 1 1 1 1 1 1 1 1 1 1
2585 chr1 114152948 114153347 400 * 1 1 1 1 1 1 1 1 1 1
2586 chr1 114153598 114154097 500 * 1 1 1 1 1 1 1 1 1 1
2587 chr1 114154198 114154597 400 * 1 1 1 1 1 0 1 1 1 1
2588 chr1 114154948 114155147 200 * 0 0 1 0 1 0 0 1 0 1
2589 chr1 114345998 114346247 250 * 0 0 1 0 0 0 1 0 0 1
2590 chr1 114346498 114346897 400 * 1 1 1 1 1 1 1 1 1 1
2591 chr1 114510148 114510347 200 * 1 1 1 1 1 1 1 1 1 1
2592 chr1 114510548 114510947 400 * 1 1 1 1 1 1 1 1 1 1
2593 chr1 114510998 114511597 600 * 1 1 1 1 1 1 1 1 1 1
2594 chr1 114512148 114512347 200 * 1 0 1 0 0 1 0 0 0 1
2595 chr1 114581498 114581897 400 * 1 1 1 1 1 1 1 1 1 1
2596 chr1 114669598 114670397 800 * 1 1 1 1 1 1 1 1 1 1
2597 chr1 114670498 114670697 200 * 1 1 1 1 1 1 1 1 1 1
2598 chr1 114716598 114716997 400 * 1 1 1 1 1 1 1 1 1 1
2599 chr1 114757348 114757547 200 * 1 1 1 1 1 1 1 1 1 1
2600 chr1 114757848 114758047 200 * 1 1 1 1 1 1 1 1 1 1
2601 chr1 114780298 114780897 600 * 1 1 1 1 1 1 1 1 1 1
2602 chr1 114804998 114805197 200 * 0 0 0 0 0 0 0 0 0 1
2603 chr1 114854698 114855097 400 * 0 0 0 0 0 0 0 0 0 1
2604 chr1 114875298 114875497 200 * 0 0 0 0 1 0 0 0 0 1
2605 chr1 115089098 115089497 400 * 1 1 1 1 1 1 1 1 1 1
2606 chr1 115089598 115089997 400 * 1 1 1 1 1 1 1 1 1 1
2607 chr1 115139048 115139247 200 * 1 1 1 1 1 1 1 1 1 1
2608 chr1 115147948 115148147 200 * 0 1 1 0 1 0 0 1 0 0
2609 chr1 115283648 115283847 200 * 0 0 0 0 0 0 0 0 0 1
2610 chr1 115337398 115338247 850 * 1 1 1 1 1 1 1 1 1 1
2611 chr1 115338498 115338697 200 * 0 1 1 0 0 0 0 0 0 1
2612 chr1 115479198 115479397 200 * 0 0 0 1 0 0 0 0 0 0
2613 chr1 115564248 115564447 200 * 0 0 1 0 1 0 0 0 0 1
2614 chr1 115641648 115642447 800 * 1 1 1 1 1 1 1 1 1 1
2615 chr1 115642498 115642697 200 * 1 1 1 1 1 1 1 1 1 1
2616 chr1 115642748 115642947 200 * 1 1 1 1 1 1 1 1 1 1
2617 chr1 115828098 115828747 650 * 1 1 1 1 1 1 1 1 1 1
2618 chr1 115828798 115828997 200 * 0 1 1 0 0 0 0 0 0 1
2619 chr1 115837698 115838897 1200 * 1 1 1 1 1 1 1 1 1 1
2620 chr1 115839048 115839847 800 * 1 1 1 1 1 1 1 1 1 1
2621 chr1 115976048 115976847 800 * 1 1 1 1 1 1 1 1 1 1
2622 chr1 116146448 116146647 200 * 0 0 0 0 0 0 0 0 0 1
2623 chr1 116151998 116152397 400 * 1 1 1 1 1 1 1 1 1 1
2624 chr1 116167748 116167947 200 * 0 1 1 0 1 0 0 0 0 1
2625 chr1 116168298 116168697 400 * 1 1 1 1 1 1 1 1 1 1
2626 chr1 116372498 116373697 1200 * 1 1 1 1 1 1 1 1 1 1
2627 chr1 116374348 116374547 200 * 0 1 1 1 0 1 0 0 1 1
2628 chr1 116418448 116418847 400 * 1 1 1 1 1 1 1 1 1 1
2629 chr1 116532798 116532997 200 * 0 0 0 0 0 0 0 0 0 1
2630 chr1 116534298 116534497 200 * 0 0 0 0 0 0 0 0 0 1
2631 chr1 116570248 116571297 1050 * 1 1 1 1 1 1 1 1 1 1
2632 chr1 116666748 116666947 200 * 1 1 1 1 1 1 0 1 1 1
2633 chr1 116667298 116667697 400 * 1 1 1 1 1 1 1 1 1 1
2634 chr1 116667748 116667947 200 * 1 1 1 1 1 1 1 1 1 1
2635 chr1 116741698 116741897 200 * 0 0 0 0 0 0 0 0 0 1
2636 chr1 116742098 116742297 200 * 0 0 0 0 0 0 0 0 0 1
2637 chr1 116742348 116742547 200 * 0 0 0 0 0 0 0 0 0 1
2638 chr1 116775098 116775397 300 * 0 0 0 0 1 0 0 0 0 1
2639 chr1 116775448 116775647 200 * 0 0 0 0 1 0 0 0 0 1
2640 chr1 116875498 116875697 200 * 0 0 0 0 1 0 0 0 0 1
2641 chr1 116909448 116909747 300 * 0 1 1 1 0 0 0 0 1 1
2642 chr1 116909798 116910797 1000 * 1 1 1 1 1 1 1 1 1 1
2643 chr1 117059348 117059547 200 * 1 1 1 1 1 1 1 1 1 1
2644 chr1 117059748 117060147 400 * 1 1 1 1 1 1 1 1 1 1
2645 chr1 117060298 117060697 400 * 1 1 1 1 1 1 1 1 1 1
2646 chr1 117061048 117061247 200 * 0 0 0 0 0 0 0 0 0 1
2647 chr1 117121448 117122647 1200 * 1 1 1 1 1 1 1 1 1 1
2648 chr1 117358298 117358497 200 * 0 0 1 0 0 0 0 0 0 0
2649 chr1 117366398 117367797 1400 * 1 1 1 1 1 1 1 1 1 1
2650 chr1 117605248 117605447 200 * 1 1 1 1 1 1 1 1 1 1
2651 chr1 117605698 117606097 400 * 1 1 1 1 1 1 1 1 1 1
2652 chr1 117606348 117606747 400 * 1 1 1 1 1 1 1 1 1 1
2653 chr1 117606798 117607197 400 * 1 1 1 1 1 1 1 1 1 1
2654 chr1 117928948 117930147 1200 * 1 1 1 1 1 1 1 1 1 1
2655 chr1 118185148 118185347 200 * 1 1 1 1 1 1 1 1 1 1
2656 chr1 118979798 118980197 400 * 1 0 1 1 1 0 1 1 1 1
2657 chr1 118983298 118983497 200 * 0 0 0 1 0 0 0 0 0 1
2658 chr1 118983598 118983797 200 * 0 0 0 0 0 0 0 0 0 1
2659 chr1 118984048 118984647 600 * 1 0 1 1 0 0 1 1 1 1
2660 chr1 118984698 118984897 200 * 1 0 1 1 0 1 1 0 1 1
2661 chr1 118984998 118985197 200 * 0 0 0 0 0 0 0 0 0 1
2662 chr1 118985298 118985497 200 * 1 0 0 0 0 0 0 0 0 1
2663 chr1 118985998 118986197 200 * 1 0 0 1 0 0 0 0 0 1
2664 chr1 118986598 118986797 200 * 0 0 0 1 0 0 0 0 0 1
2665 chr1 118987048 118987297 250 * 1 1 1 1 0 0 1 1 1 1
2666 chr1 118987348 118987797 450 * 1 1 1 1 0 1 1 1 1 1
2667 chr1 118987898 118988097 200 * 0 1 1 1 1 0 1 1 1 1
2668 chr1 118988898 118989097 200 * 1 1 1 1 0 0 0 1 1 1
2669 chr1 118989298 118989597 300 * 1 1 0 0 0 0 1 0 1 1
2670 chr1 118990098 118990297 200 * 1 1 0 0 0 0 0 0 0 1
2671 chr1 118992948 118993347 400 * 1 0 1 1 0 0 1 1 1 1
2672 chr1 118999498 118999697 200 * 0 0 1 0 0 0 1 1 1 1
2673 chr1 119000398 119000847 450 * 0 1 1 1 1 0 1 1 1 1
2674 chr1 119001098 119001697 600 * 1 1 1 1 1 1 1 1 1 1
2675 chr1 119006398 119007297 900 * 1 0 1 1 1 0 1 1 1 1
2676 chr1 119007548 119008697 1150 * 1 0 1 1 0 1 1 1 1 1
2677 chr1 119140098 119140897 800 * 1 1 1 1 1 1 1 1 1 1
2678 chr1 119316198 119316397 200 * 0 0 0 0 0 0 0 0 0 1
2679 chr1 119327548 119327947 400 * 1 1 1 1 1 1 1 1 1 1
2680 chr1 119622748 119623347 600 * 0 0 0 0 0 0 0 0 0 1
2681 chr1 119623798 119623997 200 * 0 0 0 0 0 0 0 0 0 1
2682 chr1 119631348 119631547 200 * 0 0 1 0 0 0 1 1 1 1
2683 chr1 119647198 119647397 200 * 0 1 1 1 1 0 0 1 1 1
2684 chr1 119647698 119648097 400 * 1 1 1 1 1 1 1 1 1 1
2685 chr1 119648348 119648747 400 * 1 1 1 1 1 1 1 1 1 1
2686 chr1 119649348 119649547 200 * 0 0 0 0 0 0 0 0 0 1
2687 chr1 119711748 119711947 200 * 1 1 1 1 1 1 1 1 1 1
2688 chr1 119712148 119712547 400 * 1 1 1 1 1 1 1 1 1 1
2689 chr1 119896348 119896547 200 * 0 0 0 0 0 0 0 0 0 1
2690 chr1 120069448 120069647 200 * 1 1 1 1 1 1 1 1 1 1
2691 chr1 120176098 120176697 600 * 1 1 1 1 1 1 1 1 1 1
2692 chr1 120177048 120177247 200 * 0 0 0 0 1 0 0 0 0 1
2693 chr1 121395798 121397097 1300 * 1 1 1 1 1 1 1 1 1 0
2694 chr1 121422198 121422397 200 * 0 0 0 0 0 0 0 0 0 1
2695 chr1 121518948 121519797 850 * 1 1 1 1 1 1 1 1 1 1
2696 chr1 143424698 143424897 200 * 0 0 1 0 1 0 1 1 1 0
2697 chr1 143498098 143498297 200 * 1 0 1 1 1 1 1 1 1 1
2698 chr1 143498398 143498597 200 * 1 0 1 0 1 1 1 1 1 0
2699 chr1 143643098 143643297 200 * 0 0 1 1 1 0 1 1 1 0
2700 chr1 143643398 143643597 200 * 1 0 1 1 1 0 1 1 1 1
2701 chr1 143650348 143650547 200 * 0 0 0 0 0 0 0 0 0 1
2702 chr1 143651848 143652397 550 * 0 0 1 1 0 0 1 1 1 1
2703 chr1 143652698 143653097 400 * 0 0 0 0 0 0 1 0 0 1
2704 chr1 143653448 143654047 600 * 0 0 1 0 0 0 1 0 0 1
2705 chr1 143654598 143654797 200 * 1 0 1 1 0 0 0 0 1 1
2706 chr1 143661048 143661347 300 * 0 0 1 0 0 0 1 1 1 1
2707 chr1 143661498 143662097 600 * 1 0 1 1 1 0 1 1 1 1
2708 chr1 143667598 143667797 200 * 0 0 0 0 0 0 0 0 0 1
2709 chr1 143675498 143675797 300 * 0 0 0 1 0 0 0 1 1 1
2710 chr1 143691448 143691997 550 * 0 0 1 1 1 0 1 1 1 1
2711 chr1 143692148 143692447 300 * 1 0 1 1 0 0 1 1 1 1
2712 chr1 143697948 143698147 200 * 0 0 1 1 1 0 1 1 1 1
2713 chr1 143698748 143699047 300 * 0 0 0 0 0 0 1 0 0 1
2714 chr1 143717698 143717897 200 * 0 0 0 0 0 0 0 0 0 1
2715 chr1 143718148 143718347 200 * 0 0 0 0 0 0 0 0 0 1
2716 chr1 143735898 143736547 650 * 1 0 1 1 1 1 1 1 0 1
2717 chr1 143803898 143804097 200 * 1 0 1 1 1 0 1 1 1 1
2718 chr1 143838398 143838597 200 * 0 0 1 1 0 0 1 1 1 1
2719 chr1 143904348 143904547 200 * 0 0 1 1 1 0 0 1 1 0
2720 chr1 143905498 143905897 400 * 1 0 1 1 1 1 1 1 1 1
2721 chr1 143931448 143931647 200 * 0 0 0 0 0 0 0 0 0 1
2722 chr1 144418998 144419197 200 * 1 1 1 1 1 1 1 1 1 0
2723 chr1 144461198 144461597 400 * 1 1 1 1 1 1 1 1 1 0
2724 chr1 145487148 145487347 200 * 1 0 1 1 0 1 1 1 1 1
2725 chr1 145607798 145607997 200 * 1 1 1 1 1 1 1 1 1 1
2726 chr1 145608048 145608247 200 * 1 1 1 1 1 1 1 1 1 1
2727 chr1 145720848 145721047 200 * 0 0 1 0 1 0 0 0 0 1
2728 chr1 145721198 145721397 200 * 1 1 1 1 1 1 1 1 1 1
2729 chr1 145767648 145767847 200 * 0 0 0 0 0 0 0 0 0 1
2730 chr1 145794798 145794997 200 * 0 0 0 0 0 0 0 0 0 1
2731 chr1 145824048 145824447 400 * 1 1 1 1 1 1 1 1 1 1
2732 chr1 145845448 145846047 600 * 1 1 1 1 1 1 1 1 1 1
2733 chr1 145858848 145859047 200 * 1 1 1 1 1 1 1 1 1 1
2734 chr1 145859448 145859847 400 * 1 1 1 1 1 1 1 1 1 1
2735 chr1 145871948 145872347 400 * 1 1 0 0 0 1 1 0 1 1
2736 chr1 145885648 145885847 200 * 1 1 1 1 1 1 1 1 1 1
2737 chr1 145885998 145886197 200 * 1 1 1 1 1 1 1 1 1 1
2738 chr1 145918348 145918547 200 * 1 1 1 1 1 1 1 1 1 1
2739 chr1 145918748 145919147 400 * 1 1 1 1 1 1 1 1 1 1
2740 chr1 145926748 145927047 300 * 1 1 1 1 1 1 1 1 1 1
2741 chr1 145927248 145927447 200 * 1 1 1 1 1 1 1 1 1 1
2742 chr1 145927548 145927747 200 * 1 1 1 1 1 1 1 1 1 1
2743 chr1 145929498 145929697 200 * 0 0 0 0 0 0 0 0 0 1
2744 chr1 145957448 145958097 650 * 1 1 1 1 1 1 1 1 1 1
2745 chr1 145960248 145960797 550 * 1 1 1 1 1 1 1 1 1 1
2746 chr1 145961148 145961747 600 * 1 1 1 1 1 1 1 1 1 1
2747 chr1 145961898 145962097 200 * 1 1 1 1 1 1 1 1 1 1
2748 chr1 145964398 145964797 400 * 1 1 1 1 1 1 1 1 1 1
2749 chr1 145996548 145996747 200 * 1 1 1 1 0 1 1 1 1 1
2750 chr1 146015148 146015347 200 * 0 0 0 0 1 0 0 0 0 0
2751 chr1 146019248 146019747 500 * 1 1 1 1 1 1 1 0 1 1
2752 chr1 146034598 146034797 200 * 0 0 0 0 0 0 0 0 0 1
2753 chr1 146035398 146035797 400 * 1 1 1 1 1 1 0 1 1 1
2754 chr1 146035948 146036147 200 * 1 1 1 1 1 1 0 1 1 1
2755 chr1 146037648 146038247 600 * 1 1 1 1 1 1 1 1 1 1
2756 chr1 146038748 146038947 200 * 1 1 1 1 1 1 0 1 1 1
2757 chr1 146039298 146039497 200 * 1 1 1 1 1 1 0 1 1 1
2758 chr1 146041898 146042097 200 * 0 0 0 0 0 0 0 0 0 1
2759 chr1 146051548 146051747 200 * 0 0 0 0 1 0 0 0 0 0
2760 chr1 146052398 146052597 200 * 0 1 1 0 1 0 0 0 1 0
2761 chr1 146228148 146228347 200 * 1 1 1 1 1 1 1 1 1 1
2762 chr1 146228798 146228997 200 * 1 1 1 1 1 1 1 1 1 1
2763 chr1 146938198 146938597 400 * 1 1 1 1 1 1 1 1 1 1
2764 chr1 146938648 146938847 200 * 1 1 1 1 1 1 1 1 1 1
2765 chr1 146938898 146939297 400 * 1 1 1 1 1 1 1 1 1 1
2766 chr1 147072448 147072947 500 * 1 1 1 1 1 0 1 1 1 1
2767 chr1 147073098 147073297 200 * 1 0 1 0 0 0 0 1 1 1
2768 chr1 147077098 147077497 400 * 0 0 1 0 0 0 0 0 1 1
2769 chr1 147077698 147077997 300 * 0 0 1 1 0 0 1 1 1 1
2770 chr1 147078748 147079697 950 * 0 0 1 1 0 0 0 1 1 1
2771 chr1 147079748 147079947 200 * 1 0 1 1 0 0 1 1 1 1
2772 chr1 147080248 147080447 200 * 1 0 1 1 0 0 0 1 1 1
2773 chr1 147080648 147080847 200 * 0 0 1 1 0 0 0 1 1 1
2774 chr1 147083898 147084247 350 * 0 1 1 1 1 0 0 0 1 1
2775 chr1 147084598 147084997 400 * 1 1 1 1 1 1 1 1 1 1
2776 chr1 147085098 147085297 200 * 1 1 1 1 1 1 1 1 1 1
2777 chr1 147171848 147172047 200 * 1 1 1 1 1 1 1 1 1 1
2778 chr1 147172198 147173397 1200 * 1 1 1 1 1 1 1 1 1 1
2779 chr1 147177948 147178347 400 * 0 0 0 0 0 0 0 1 1 1
2780 chr1 147225748 147225947 200 * 1 0 1 0 0 1 1 1 1 1
2781 chr1 147242398 147243597 1200 * 1 1 1 1 1 1 1 1 1 1
2782 chr1 147599548 147600147 600 * 1 1 1 1 1 1 1 1 1 1
2783 chr1 147669548 147670347 800 * 1 1 1 1 1 1 1 1 1 1
2784 chr1 147670398 147670797 400 * 1 1 1 1 1 1 1 1 1 1
2785 chr1 147680698 147680897 200 * 0 0 0 0 0 0 0 0 0 1
2786 chr1 147758848 147759047 200 * 0 0 0 0 1 0 0 0 0 1
2787 chr1 147907948 147908347 400 * 0 0 0 0 0 0 0 0 0 1
2788 chr1 147928198 147928797 600 * 1 1 1 1 1 1 1 1 1 1
2789 chr1 148263098 148263497 400 * 1 1 1 1 1 1 1 1 1 1
2790 chr1 148263598 148263797 200 * 1 1 1 1 1 1 1 1 1 1
2791 chr1 148263998 148264197 200 * 1 1 1 0 1 1 1 1 1 1
2792 chr1 148264848 148265047 200 * 0 1 0 0 1 0 0 0 0 1
2793 chr1 148288748 148288947 200 * 0 0 0 0 0 0 0 0 0 1
2794 chr1 148295848 148296047 200 * 0 0 0 0 0 0 0 0 0 1
2795 chr1 148309898 148310497 600 * 0 0 1 1 1 0 1 1 1 1
2796 chr1 148317398 148317997 600 * 0 0 1 1 0 0 0 0 0 1
2797 chr1 148318098 148318497 400 * 1 0 1 1 0 1 1 0 1 1
2798 chr1 148318598 148318797 200 * 1 0 0 0 0 1 0 0 0 1
2799 chr1 148328848 148329047 200 * 0 0 0 0 0 0 0 0 0 1
2800 chr1 148329498 148329697 200 * 0 0 0 0 0 0 0 0 0 1
2801 chr1 148333998 148334197 200 * 0 1 1 0 1 1 0 1 1 1
2802 chr1 148334648 148335047 400 * 1 1 1 1 1 1 1 1 1 1
2803 chr1 148353948 148354147 200 * 0 1 0 0 0 0 0 0 0 1
2804 chr1 148354348 148354747 400 * 0 1 0 0 0 0 0 1 0 1
2805 chr1 148359148 148359347 200 * 0 0 0 0 1 0 0 0 0 0
2806 chr1 148529098 148529297 200 * 1 1 1 1 1 1 1 1 1 0
2807 chr1 148952948 148953147 200 * 1 1 1 1 1 1 1 1 1 1
2808 chr1 149636298 149636697 400 * 1 1 1 1 1 1 1 1 1 1
2809 chr1 149746998 149747197 200 * 1 1 1 1 0 0 1 0 0 1
2810 chr1 149792948 149793147 200 * 1 1 1 1 1 1 1 1 1 1
2811 chr1 149812148 149812347 200 * 1 1 1 1 1 1 1 1 1 1
2812 chr1 149885548 149885947 400 * 1 1 1 1 1 1 1 1 1 1
2813 chr1 149886148 149886547 400 * 1 1 1 1 1 1 1 1 1 1
2814 chr1 149886598 149886797 200 * 1 1 1 1 1 1 1 1 1 1
2815 chr1 149886848 149887247 400 * 1 1 1 1 1 1 1 1 1 1
2816 chr1 149887548 149887947 400 * 1 1 1 1 1 1 1 1 1 1
2817 chr1 149888348 149888547 200 * 1 1 1 1 1 1 1 1 1 1
2818 chr1 149899448 149900447 1000 * 1 1 1 1 1 1 1 1 1 1
2819 chr1 149917648 149917847 200 * 1 1 1 1 1 1 1 1 1 1
2820 chr1 149927598 149927997 400 * 1 1 1 1 1 1 1 1 1 1
2821 chr1 150010148 150010947 800 * 1 1 1 1 1 1 1 1 1 1
2822 chr1 150013698 150013897 200 * 0 0 0 0 0 0 0 0 0 1
2823 chr1 150066898 150067097 200 * 1 1 1 1 1 1 1 1 1 1
2824 chr1 150067198 150067397 200 * 1 1 1 1 1 1 1 1 1 1
2825 chr1 150067448 150067647 200 * 1 1 1 1 1 1 1 1 1 1
2826 chr1 150067698 150067897 200 * 1 1 1 1 1 1 1 1 1 1
2827 chr1 150149398 150150997 1600 * 1 1 1 1 1 1 1 1 1 1
2828 chr1 150193948 150194147 200 * 0 0 0 0 0 0 0 0 0 1
2829 chr1 150213598 150213797 200 * 1 1 1 1 1 1 1 1 1 1
2830 chr1 150223798 150223997 200 * 0 0 0 0 0 0 0 0 0 1
2831 chr1 150234448 150234847 400 * 1 1 1 1 1 1 1 1 1 1
2832 chr1 150234898 150235097 200 * 1 1 1 1 1 1 1 1 1 1
2833 chr1 150235248 150235447 200 * 1 1 1 1 1 1 1 1 1 1
2834 chr1 150235948 150236147 200 * 1 1 1 1 1 1 1 1 1 1
2835 chr1 150237848 150238047 200 * 0 0 0 0 0 0 0 0 0 1
2836 chr1 150268298 150268497 200 * 1 1 1 1 1 1 1 1 1 1
2837 chr1 150268548 150269147 600 * 1 1 1 1 1 1 1 1 1 1
2838 chr1 150281948 150282147 200 * 1 1 1 1 0 1 1 1 1 1
2839 chr1 150282398 150282597 200 * 1 1 1 1 0 0 1 1 1 1
2840 chr1 150282798 150282997 200 * 0 1 1 1 0 0 1 1 1 1
2841 chr1 150293648 150293847 200 * 1 1 1 1 1 1 1 1 1 1
2842 chr1 150293948 150294147 200 * 1 1 1 1 1 1 1 1 1 1
2843 chr1 150294598 150294797 200 * 0 0 0 0 0 0 0 0 0 1
2844 chr1 150301698 150301897 200 * 0 0 0 0 0 0 0 0 0 1
2845 chr1 150320398 150320597 200 * 0 0 0 0 0 0 0 0 0 1
2846 chr1 150320898 150321697 800 * 1 1 1 1 1 1 1 1 1 1
2847 chr1 150362898 150363097 200 * 0 0 0 0 0 0 0 0 0 1
2848 chr1 150363548 150363747 200 * 1 1 1 1 1 1 1 1 1 1
2849 chr1 150363948 150364147 200 * 1 1 1 1 1 1 1 1 1 1
2850 chr1 150364248 150364447 200 * 1 1 1 1 1 1 1 1 1 1
2851 chr1 150364498 150364897 400 * 1 1 1 1 1 1 1 1 1 1
2852 chr1 150365648 150365847 200 * 1 1 1 1 1 1 1 1 1 1
2853 chr1 150487498 150487697 200 * 1 1 1 1 1 1 1 1 1 1
2854 chr1 150515298 150515897 600 * 1 1 1 1 1 1 1 1 1 1
2855 chr1 150548748 150549947 1200 * 1 1 1 1 1 1 1 1 1 1
2856 chr1 150558798 150558997 200 * 0 0 0 0 1 0 0 0 0 0
2857 chr1 150561048 150561247 200 * 1 1 1 0 1 1 1 1 1 1
2858 chr1 150561548 150561747 200 * 1 1 1 0 1 1 1 1 1 1
2859 chr1 150578348 150578547 200 * 1 1 1 1 1 1 1 1 1 1
2860 chr1 150578698 150579697 1000 * 1 1 1 1 1 1 1 1 1 1
2861 chr1 150629098 150629297 200 * 1 1 1 1 1 1 1 1 1 1
2862 chr1 150629498 150629697 200 * 1 1 1 1 1 1 1 1 1 1
2863 chr1 150629848 150630047 200 * 1 1 1 1 1 1 1 1 1 1
2864 chr1 150630098 150630297 200 * 0 1 0 0 1 0 0 0 1 1
2865 chr1 150720248 150720447 200 * 0 0 0 0 0 0 0 0 0 1
2866 chr1 150720698 150721097 400 * 0 0 0 0 0 0 0 0 0 1
2867 chr1 150876098 150876497 400 * 1 1 1 1 1 1 1 1 1 1
2868 chr1 150876598 150876797 200 * 1 1 1 1 1 1 1 1 1 1
2869 chr1 150876848 150877047 200 * 1 1 1 1 1 1 1 1 1 1
2870 chr1 150885998 150886197 200 * 0 0 0 0 0 0 0 0 0 1
2871 chr1 150924748 150924947 200 * 0 0 0 0 0 0 0 0 0 1
2872 chr1 150925198 150925397 200 * 0 0 0 0 1 0 0 0 0 1
2873 chr1 150925498 150925697 200 * 0 0 0 0 1 0 0 0 0 1
2874 chr1 150926098 150926297 200 * 1 1 1 1 1 1 1 1 1 1
2875 chr1 150926498 150926697 200 * 1 1 1 1 1 1 1 1 1 1
2876 chr1 150973898 150974697 800 * 1 1 1 1 1 1 1 1 1 1
2877 chr1 150974898 150975697 800 * 1 1 1 1 1 1 1 1 1 1
2878 chr1 151008198 151008797 600 * 1 1 1 1 1 1 1 1 1 1
2879 chr1 151008998 151009197 200 * 1 1 1 1 1 1 1 1 1 1
2880 chr1 151047548 151047747 200 * 1 1 1 1 1 1 1 1 1 1
2881 chr1 151047848 151048247 400 * 1 1 1 1 1 1 1 1 1 1
2882 chr1 151048348 151048547 200 * 1 1 1 1 1 1 1 1 1 1
2883 chr1 151059248 151059847 600 * 1 1 1 1 1 1 1 1 1 1
2884 chr1 151070298 151070497 200 * 1 1 1 1 1 1 1 1 1 1
2885 chr1 151131048 151131647 600 * 1 1 1 0 1 1 0 0 1 1
2886 chr1 151131698 151132147 450 * 0 1 0 1 0 0 0 0 1 1
2887 chr1 151132348 151132547 200 * 0 1 0 0 0 0 0 0 0 1
2888 chr1 151145548 151145747 200 * 0 1 1 1 0 0 0 0 1 1
2889 chr1 151145798 151146947 1150 * 1 1 1 1 1 1 1 1 1 1
2890 chr1 151146998 151147197 200 * 1 1 1 1 1 1 1 1 1 1
2891 chr1 151166048 151166247 200 * 1 1 1 1 1 1 1 1 1 1
2892 chr1 151189698 151189897 200 * 1 1 1 1 1 1 1 1 1 1
2893 chr1 151189998 151190397 400 * 1 1 1 1 1 1 1 1 1 1
2894 chr1 151197398 151197597 200 * 0 0 0 0 1 0 0 0 0 0
2895 chr1 151198248 151198647 400 * 1 1 1 1 1 1 1 1 1 1
2896 chr1 151198748 151199147 400 * 1 1 1 1 1 1 1 1 1 1
2897 chr1 151199298 151199497 200 * 1 1 1 1 1 1 1 1 1 1
2898 chr1 151254248 151254997 750 * 1 1 1 1 1 1 1 1 1 1
2899 chr1 151280198 151280397 200 * 0 0 0 0 1 0 0 0 0 0
2900 chr1 151280998 151281397 400 * 1 1 1 1 1 1 1 1 1 1
2901 chr1 151281448 151282247 800 * 1 1 1 1 1 1 1 1 1 1
2902 chr1 151282498 151282897 400 * 1 1 1 1 1 1 1 1 1 1
2903 chr1 151283148 151283347 200 * 1 0 1 1 0 1 1 1 1 1
2904 chr1 151327248 151327447 200 * 1 1 1 1 1 1 1 1 1 1
2905 chr1 151327898 151328297 400 * 1 1 1 1 1 1 1 1 1 1
2906 chr1 151346848 151347047 200 * 1 1 1 1 1 1 1 1 1 1
2907 chr1 151347198 151347397 200 * 1 1 1 1 1 1 1 1 1 1
2908 chr1 151399248 151400047 800 * 1 1 1 1 1 1 1 1 1 1
2909 chr1 151457848 151458047 200 * 1 0 1 1 1 1 1 1 1 1
2910 chr1 151458748 151459147 400 * 1 1 1 1 1 1 1 1 1 1
2911 chr1 151473348 151473747 400 * 1 1 1 1 1 1 1 1 1 1
2912 chr1 151510948 151511147 200 * 1 1 1 1 1 1 1 1 1 1
2913 chr1 151511298 151511697 400 * 1 1 1 1 1 1 1 1 1 1
2914 chr1 151511748 151511947 200 * 1 1 1 1 1 1 1 1 1 1
2915 chr1 151540098 151540897 800 * 1 1 1 1 1 1 1 1 1 1
2916 chr1 151611848 151612647 800 * 1 1 1 1 1 1 1 1 1 1
2917 chr1 151687598 151687797 200 * 0 0 0 0 0 0 0 0 0 1
2918 chr1 151710248 151710447 200 * 0 0 0 1 0 0 0 0 0 0
2919 chr1 151717348 151717547 200 * 0 0 1 1 1 0 1 0 1 1
2920 chr1 151721548 151721747 200 * 1 1 1 1 1 1 1 1 1 1
2921 chr1 151762898 151763697 800 * 1 1 1 1 1 1 1 1 1 1
2922 chr1 151790048 151790447 400 * 1 1 1 1 1 1 1 1 1 1
2923 chr1 151790548 151790747 200 * 1 1 1 1 1 1 1 1 1 1
2924 chr1 151790848 151791647 800 * 1 1 1 1 1 1 1 1 1 1
2925 chr1 151837898 151839147 1250 * 1 1 0 1 0 1 1 1 1 1
2926 chr1 151839648 151840047 400 * 1 1 1 1 1 1 0 1 1 1
2927 chr1 151909198 151909997 800 * 1 1 1 1 1 1 1 1 1 1
2928 chr1 151993148 151993347 200 * 1 1 1 0 1 1 1 0 1 1
2929 chr1 151993448 151994047 600 * 1 1 1 1 1 1 1 1 1 1
2930 chr1 151994098 151994497 400 * 1 1 1 1 1 1 1 1 1 1
2931 chr1 152036248 152036647 400 * 1 1 1 1 1 1 1 1 1 1
2932 chr1 152107448 152109397 1950 * 1 0 1 1 1 0 1 1 1 1
2933 chr1 152109548 152109747 200 * 0 0 1 1 1 0 1 1 1 1
2934 chr1 152110548 152111947 1400 * 1 1 1 1 1 1 1 1 1 1
2935 chr1 152111998 152112797 800 * 1 1 1 1 1 1 1 1 1 1
2936 chr1 152188798 152189497 700 * 1 0 1 1 1 1 1 1 1 1
2937 chr1 152380998 152381197 200 * 0 0 0 0 0 0 0 0 0 1
2938 chr1 152462548 152462947 400 * 0 0 0 0 0 0 0 0 0 1
2939 chr1 152515298 152515897 600 * 1 0 1 1 1 1 1 1 1 1
2940 chr1 152623248 152623447 200 * 1 0 1 0 1 0 0 0 1 1
2941 chr1 152623548 152623747 200 * 0 0 0 0 0 0 0 0 0 1
2942 chr1 152760448 152760847 400 * 0 0 0 0 0 0 0 0 0 1
2943 chr1 153261198 153261797 600 * 1 0 1 1 1 1 1 1 1 1
2944 chr1 153293248 153293447 200 * 0 0 1 0 0 0 0 0 0 1
2945 chr1 153380698 153380897 200 * 0 0 0 0 0 0 0 0 0 1
2946 chr1 153465798 153465997 200 * 1 1 1 0 1 1 1 1 0 1
2947 chr1 153533298 153533497 200 * 0 1 1 0 0 1 0 0 1 1
2948 chr1 153536048 153536247 200 * 1 0 1 1 1 1 1 1 1 1
2949 chr1 153568598 153568797 200 * 1 1 1 0 1 1 1 1 1 1
2950 chr1 153633698 153634547 850 * 1 1 1 1 1 1 1 1 1 1
2951 chr1 153634948 153635147 200 * 0 0 0 0 1 1 0 0 1 1
2952 chr1 153658698 153659097 400 * 1 1 1 1 1 1 1 1 1 1
2953 chr1 153670698 153671097 400 * 1 1 1 1 1 1 1 1 1 1
2954 chr1 153678448 153680047 1600 * 1 1 1 1 1 1 1 1 1 1
2955 chr1 153709098 153709297 200 * 0 0 0 0 1 0 0 0 0 1
2956 chr1 153726348 153726547 200 * 0 0 0 0 0 0 0 0 0 1
2957 chr1 153727648 153728047 400 * 1 1 1 1 1 1 1 1 1 1
2958 chr1 153775048 153776147 1100 * 1 1 1 1 1 1 1 1 1 1
2959 chr1 153783298 153783497 200 * 1 1 1 1 1 1 1 1 1 1
2960 chr1 153783648 153783847 200 * 1 1 1 1 1 1 1 1 1 1
2961 chr1 153797398 153797597 200 * 0 0 0 0 1 0 0 0 0 1
2962 chr1 153922248 153922447 200 * 1 1 1 1 1 1 1 1 1 1
2963 chr1 153922648 153923047 400 * 1 1 1 1 1 1 1 1 1 1
2964 chr1 153923248 153923447 200 * 1 1 1 1 1 1 1 1 1 1
2965 chr1 153946198 153946397 200 * 1 1 1 1 1 1 1 1 1 1
2966 chr1 153946648 153946847 200 * 1 1 1 1 1 1 1 1 1 1
2967 chr1 153957998 153958797 800 * 1 1 1 1 1 1 1 1 1 1
2968 chr1 153963198 153963797 600 * 1 1 1 1 1 1 1 1 1 1
2969 chr1 153964148 153964347 200 * 1 1 1 1 1 1 1 1 1 1
2970 chr1 153966348 153966547 200 * 0 0 0 0 1 0 0 0 0 0
2971 chr1 153967048 153967647 600 * 1 1 1 1 1 1 1 1 1 1
2972 chr1 153977148 153977947 800 * 1 1 1 1 1 1 1 1 1 1
2973 chr1 153989448 153989647 200 * 0 0 0 0 0 0 0 0 0 1
2974 chr1 153990598 153990797 200 * 1 1 1 1 1 1 1 1 1 1
2975 chr1 154154848 154155047 200 * 0 0 0 0 0 0 0 0 0 1
2976 chr1 154182748 154182947 200 * 1 1 1 1 1 1 1 1 1 1
2977 chr1 154183048 154183447 400 * 1 1 1 1 1 1 1 1 1 1
2978 chr1 154220298 154221097 800 * 1 1 1 1 1 1 1 1 1 1
2979 chr1 154272198 154272797 600 * 1 1 1 1 1 1 1 1 1 1
2980 chr1 154325148 154325347 200 * 1 1 1 1 1 1 1 1 1 1
2981 chr1 154325798 154325997 200 * 1 1 1 1 1 1 1 1 1 1
2982 chr1 154328498 154328897 400 * 1 1 1 1 1 1 1 1 1 1
2983 chr1 154352448 154352647 200 * 1 1 1 1 1 1 1 1 1 1
2984 chr1 154352998 154353197 200 * 1 1 1 1 1 1 1 1 1 1
2985 chr1 154405098 154406097 1000 * 1 1 1 1 1 1 1 1 1 1
2986 chr1 154501498 154502347 850 * 1 1 1 1 1 1 1 1 1 1
2987 chr1 154502398 154502597 200 * 1 1 1 1 0 0 0 1 1 1
2988 chr1 154502648 154502847 200 * 0 0 0 0 0 0 0 1 1 1
2989 chr1 154502998 154503197 200 * 0 0 0 0 0 0 0 0 0 1
2990 chr1 154503248 154503447 200 * 0 0 0 0 0 0 0 0 0 1
2991 chr1 154558098 154558297 200 * 1 1 1 1 1 1 1 1 1 1
2992 chr1 154558798 154559197 400 * 1 1 1 1 1 1 1 1 1 1
2993 chr1 154560948 154561147 200 * 0 0 0 0 0 0 0 0 0 1
2994 chr1 154567798 154568197 400 * 1 1 1 1 1 1 1 1 1 1
2995 chr1 154571548 154572147 600 * 0 0 0 0 0 0 0 0 0 1
2996 chr1 154607798 154608397 600 * 1 1 1 1 1 1 1 1 1 1
2997 chr1 154627198 154627997 800 * 1 1 1 1 1 1 1 1 1 1
2998 chr1 154760348 154760997 650 * 1 1 1 1 1 1 1 1 1 1
2999 chr1 154867198 154867397 200 * 0 0 1 1 0 1 0 0 1 1
3000 chr1 154869298 154869497 200 * 0 0 0 1 0 0 0 0 1 1
3001 chr1 154870398 154870597 200 * 1 1 1 1 1 1 1 1 1 1
3002 chr1 154936098 154936347 250 * 0 0 1 0 1 0 0 0 1 1
3003 chr1 154936448 154936847 400 * 1 1 1 1 1 1 1 1 1 1
3004 chr1 154937098 154937497 400 * 1 1 1 1 1 1 1 1 1 1
3005 chr1 154961398 154962197 800 * 1 1 1 1 1 1 1 1 1 1
3006 chr1 154969998 154970197 200 * 0 1 0 1 0 0 0 0 1 0
3007 chr1 154973698 154973897 200 * 1 1 1 1 1 1 1 1 1 1
3008 chr1 154974148 154974347 200 * 1 1 1 1 1 1 1 1 1 1
3009 chr1 154974448 154975047 600 * 1 1 1 1 1 1 1 1 1 1
3010 chr1 154982998 154983197 200 * 1 1 1 1 1 1 1 1 1 1
3011 chr1 154999098 154999297 200 * 1 1 1 1 1 1 1 1 1 1
3012 chr1 154999398 154999797 400 * 1 1 1 1 1 1 1 1 1 1
3013 chr1 154999848 155000047 200 * 1 1 1 1 1 1 1 1 1 1
3014 chr1 155002098 155002297 200 * 1 1 1 1 1 1 1 1 1 1
3015 chr1 155002648 155002847 200 * 1 1 1 1 1 1 1 1 1 1
3016 chr1 155016248 155016447 200 * 1 0 0 0 0 0 0 0 0 0
3017 chr1 155017298 155017497 200 * 1 1 1 1 1 1 1 1 1 1
3018 chr1 155017548 155017747 200 * 1 1 1 1 1 1 1 1 1 1
3019 chr1 155050448 155051247 800 * 1 1 1 1 1 1 1 1 1 1
3020 chr1 155051298 155051497 200 * 1 1 1 1 1 1 1 1 1 1
3021 chr1 155051648 155051847 200 * 1 1 1 1 1 1 1 0 1 1
3022 chr1 155062298 155063047 750 * 1 1 1 0 1 1 1 1 1 1
3023 chr1 155063498 155063697 200 * 1 1 1 1 1 1 1 1 1 1
3024 chr1 155063748 155064147 400 * 1 1 1 1 1 1 1 1 1 1
3025 chr1 155070148 155070347 200 * 0 0 1 1 0 0 1 0 0 1
3026 chr1 155070448 155070647 200 * 0 1 0 1 0 0 0 0 0 1
3027 chr1 155070848 155071047 200 * 1 1 1 1 1 1 1 1 1 1
3028 chr1 155071248 155071447 200 * 1 1 1 1 1 1 1 1 1 1
3029 chr1 155071798 155071997 200 * 0 1 0 0 0 0 0 0 0 1
3030 chr1 155078598 155078997 400 * 1 1 1 1 1 1 1 1 1 1
3031 chr1 155079048 155079247 200 * 1 1 1 1 0 1 1 1 1 1
3032 chr1 155079598 155079797 200 * 1 1 1 1 1 1 1 1 1 1
3033 chr1 155079848 155080247 400 * 1 1 1 1 1 1 1 1 1 1
3034 chr1 155080748 155080947 200 * 1 1 1 1 1 1 1 1 1 1
3035 chr1 155082348 155082647 300 * 1 1 1 0 1 1 1 0 1 1
3036 chr1 155084798 155085597 800 * 1 1 1 1 1 1 1 1 1 1
3037 chr1 155085648 155085847 200 * 1 1 1 1 1 1 1 1 1 1
3038 chr1 155086198 155086397 200 * 1 1 1 0 1 1 1 1 1 1
3039 chr1 155091498 155091697 200 * 1 1 1 1 1 1 1 1 1 1
3040 chr1 155125998 155127747 1750 * 1 1 1 1 1 1 1 1 1 1
3041 chr1 155127848 155128047 200 * 1 1 1 1 1 1 1 1 1 1
3042 chr1 155135448 155136047 600 * 1 1 1 1 1 1 1 1 1 1
3043 chr1 155136298 155136497 200 * 1 1 1 1 1 1 1 1 1 1
3044 chr1 155139898 155140097 200 * 1 1 1 1 1 1 1 1 1 1
3045 chr1 155140198 155140597 400 * 1 1 1 1 1 1 1 1 1 1
3046 chr1 155172698 155173497 800 * 1 1 1 1 1 1 1 1 1 1
3047 chr1 155173648 155173847 200 * 1 1 1 1 1 1 1 1 1 1
3048 chr1 155174698 155174897 200 * 1 1 1 1 0 0 0 1 1 1
3049 chr1 155193548 155193747 200 * 1 1 1 1 1 1 1 1 1 1
3050 chr1 155193798 155194197 400 * 1 1 1 1 1 1 1 1 1 1
3051 chr1 155194248 155195247 1000 * 1 1 1 1 1 1 1 1 1 1
3052 chr1 155208548 155209347 800 * 1 1 1 1 1 1 1 1 1 1
3053 chr1 155224448 155224647 200 * 0 0 0 0 1 0 0 0 0 0
3054 chr1 155226948 155227147 200 * 1 1 1 1 1 1 1 1 1 1
3055 chr1 155227298 155227697 400 * 1 1 1 1 1 1 1 1 1 1
3056 chr1 155244098 155244297 200 * 1 1 1 1 1 1 1 1 1 1
3057 chr1 155244448 155245047 600 * 1 1 1 1 1 1 1 1 1 1
3058 chr1 155250248 155250847 600 * 1 1 1 0 1 1 1 1 0 1
3059 chr1 155254948 155255147 200 * 1 1 1 1 1 1 1 1 1 1
3060 chr1 155255198 155255397 200 * 1 1 1 1 1 1 1 1 1 1
3061 chr1 155261948 155262547 600 * 1 1 1 1 1 1 1 1 1 1
3062 chr1 155273198 155273597 400 * 1 1 1 1 1 1 1 1 1 1
3063 chr1 155277498 155277697 200 * 1 1 1 1 1 1 1 1 1 1
3064 chr1 155294548 155294747 200 * 0 0 0 0 0 0 0 0 0 1
3065 chr1 155294848 155295347 500 * 1 1 0 1 0 0 0 1 1 1
3066 chr1 155295548 155295797 250 * 0 1 1 0 0 0 0 0 0 1
3067 chr1 155308548 155308947 400 * 1 1 1 1 1 1 1 1 1 1
3068 chr1 155309148 155309347 200 * 1 1 1 1 1 1 1 1 1 1
3069 chr1 155320698 155321097 400 * 1 1 1 1 0 1 0 1 1 1
3070 chr1 155321348 155321547 200 * 0 0 0 1 0 0 0 0 0 1
3071 chr1 155322248 155322447 200 * 0 0 0 1 0 0 0 0 1 1
3072 chr1 155322548 155323147 600 * 1 1 1 1 1 1 1 1 1 1
3073 chr1 155323448 155324047 600 * 1 1 1 1 1 1 1 1 1 1
3074 chr1 155324198 155324997 800 * 1 1 1 1 1 1 1 1 1 1
3075 chr1 155325248 155325647 400 * 0 1 1 0 0 0 0 1 1 1
3076 chr1 155562048 155562247 200 * 1 1 1 1 1 1 1 1 1 1
3077 chr1 155562948 155563547 600 * 1 1 1 1 1 1 1 1 1 1
3078 chr1 155608448 155608647 200 * 0 0 0 0 1 0 0 0 0 1
3079 chr1 155609998 155610197 200 * 1 1 1 1 1 1 1 1 1 1
3080 chr1 155687998 155688397 400 * 1 1 1 1 1 1 1 1 1 1
3081 chr1 155688748 155689347 600 * 1 1 1 1 1 1 1 1 1 1
3082 chr1 155689648 155689847 200 * 0 0 0 0 1 0 0 0 0 1
3083 chr1 155745348 155745747 400 * 1 1 1 1 1 1 1 1 1 1
3084 chr1 155856898 155857297 400 * 1 1 1 1 1 1 1 1 1 1
3085 chr1 155859598 155859797 200 * 1 0 1 1 1 1 1 1 1 1
3086 chr1 155860348 155860547 200 * 1 0 1 1 1 1 1 1 1 1
3087 chr1 155911148 155911547 400 * 1 1 1 1 1 1 1 1 1 1
3088 chr1 155934098 155934497 400 * 1 1 1 1 1 1 1 1 1 1
3089 chr1 155977948 155978547 600 * 1 1 1 1 1 1 1 1 1 1
3090 chr1 156020598 156020997 400 * 1 1 1 1 1 1 1 1 1 1
3091 chr1 156053048 156053247 200 * 1 1 1 1 1 1 1 1 1 1
3092 chr1 156053998 156054197 200 * 1 1 1 1 1 1 1 1 1 1
3093 chr1 156054448 156055247 800 * 1 1 1 1 1 1 1 1 1 1
3094 chr1 156076548 156077647 1100 * 1 1 0 0 1 0 1 0 0 1
3095 chr1 156082248 156082447 200 * 1 1 1 1 1 1 1 1 1 1
3096 chr1 156105898 156106097 200 * 0 1 1 0 1 1 0 0 1 1
3097 chr1 156114698 156115297 600 * 1 1 1 1 1 1 1 1 1 1
3098 chr1 156161398 156161597 200 * 0 0 0 0 0 0 0 1 1 1
3099 chr1 156193448 156194347 900 * 1 1 1 1 1 1 1 1 1 1
3100 chr1 156195348 156195547 200 * 0 0 0 0 0 0 0 0 0 1
3101 chr1 156212698 156213297 600 * 1 1 1 1 1 1 1 1 1 1
3102 chr1 156213448 156213647 200 * 1 1 1 1 1 1 1 1 1 1
3103 chr1 156216398 156216797 400 * 0 0 0 0 0 0 0 0 0 1
3104 chr1 156241498 156241697 200 * 0 0 1 0 0 0 0 0 0 0
3105 chr1 156245498 156246197 700 * 1 0 1 1 1 1 1 1 1 1
3106 chr1 156282598 156282997 400 * 1 1 1 1 1 1 1 1 1 1
3107 chr1 156291298 156291697 400 * 0 1 0 1 1 0 1 1 1 1
3108 chr1 156295598 156295797 200 * 1 1 1 1 1 1 1 1 1 0
3109 chr1 156338148 156338547 400 * 1 1 1 1 1 1 1 1 1 1
3110 chr1 156357048 156357247 200 * 1 1 1 1 1 1 1 1 1 1
3111 chr1 156368898 156369547 650 * 1 1 1 1 1 1 1 1 1 1
3112 chr1 156387898 156388847 950 * 1 1 1 1 1 1 1 1 1 1
3113 chr1 156420498 156420697 200 * 1 1 1 1 1 1 1 1 1 1
3114 chr1 156420948 156421147 200 * 1 1 1 1 1 1 1 1 1 1
3115 chr1 156421298 156421897 600 * 1 1 1 1 1 1 1 1 1 1
3116 chr1 156422598 156422797 200 * 0 0 1 0 0 0 0 1 0 0
3117 chr1 156435398 156435847 450 * 1 1 1 1 1 1 1 1 1 1
3118 chr1 156435948 156436547 600 * 1 1 1 1 1 1 1 1 1 1
3119 chr1 156456598 156456997 400 * 1 1 1 1 1 1 1 1 1 1
3120 chr1 156457248 156457447 200 * 1 1 1 1 1 1 1 1 1 1
3121 chr1 156480748 156480947 200 * 1 1 0 1 1 1 0 1 0 0
3122 chr1 156499748 156499947 200 * 1 1 1 1 1 1 1 1 1 1
3123 chr1 156499998 156501197 1200 * 1 1 1 1 1 1 1 1 1 1
3124 chr1 156501898 156502097 200 * 0 0 0 1 0 0 0 0 0 1
3125 chr1 156505148 156505547 400 * 1 1 1 1 1 1 1 1 1 1
3126 chr1 156572198 156572597 400 * 1 1 1 1 1 1 1 1 1 1
3127 chr1 156591548 156592147 600 * 1 1 1 1 1 1 1 1 1 1
3128 chr1 156601248 156601647 400 * 1 1 1 1 1 1 1 1 1 1
3129 chr1 156623798 156624897 1100 * 1 1 1 1 1 1 1 1 1 1
3130 chr1 156624948 156625347 400 * 1 1 1 1 1 1 1 1 1 1
3131 chr1 156625398 156625797 400 * 1 1 1 1 1 1 1 1 1 1
3132 chr1 156641798 156641997 200 * 1 1 1 1 1 1 1 1 1 1
3133 chr1 156642098 156642297 200 * 1 1 1 1 1 0 1 1 1 1
3134 chr1 156642398 156642597 200 * 1 1 1 1 1 0 1 1 1 1
3135 chr1 156646648 156647247 600 * 0 0 1 0 1 0 1 1 1 1
3136 chr1 156656898 156657097 200 * 1 0 1 1 0 0 1 1 1 1
3137 chr1 156657148 156657347 200 * 1 1 1 1 1 0 1 1 1 1
3138 chr1 156657498 156657697 200 * 1 1 1 1 1 1 1 1 1 1
3139 chr1 156660048 156660247 200 * 1 1 1 1 1 1 1 1 1 1
3140 chr1 156676498 156677447 950 * 1 1 1 0 1 1 1 1 1 1
3141 chr1 156689548 156689747 200 * 1 1 1 1 1 1 1 1 1 0
3142 chr1 156704998 156705697 700 * 1 1 1 1 1 1 1 1 1 1
3143 chr1 156706048 156706247 200 * 1 1 1 1 1 1 1 1 1 1
3144 chr1 156706598 156706997 400 * 1 1 1 1 1 1 1 1 1 1
3145 chr1 156728248 156729247 1000 * 1 1 1 1 1 1 1 1 1 1
3146 chr1 156740898 156741297 400 * 1 1 1 1 1 1 1 1 1 1
3147 chr1 156750998 156752397 1400 * 1 1 1 1 1 1 1 1 1 1
3148 chr1 156767248 156767447 200 * 1 1 1 1 1 1 1 1 1 1
3149 chr1 156767498 156767897 400 * 1 1 1 1 1 1 1 1 1 1
3150 chr1 156768098 156768297 200 * 1 1 1 1 1 1 1 1 1 1
3151 chr1 156813648 156814247 600 * 1 1 1 1 1 1 1 1 1 1
3152 chr1 156845448 156845847 400 * 1 1 1 1 1 0 0 1 1 1
3153 chr1 156848798 156849397 600 * 1 1 1 0 1 1 0 0 0 1
3154 chr1 156858898 156859497 600 * 1 1 1 1 1 1 1 1 1 1
3155 chr1 156859598 156860647 1050 * 1 1 1 1 1 1 1 1 1 1
3156 chr1 156860748 156860947 200 * 1 1 1 1 1 1 1 1 1 1
3157 chr1 156861098 156861297 200 * 0 1 1 1 1 1 1 1 1 1
3158 chr1 156876298 156876497 200 * 0 1 0 0 0 0 0 0 0 0
3159 chr1 156892898 156893297 400 * 0 1 0 0 0 0 0 0 0 1
3160 chr1 156893598 156893797 200 * 1 1 0 0 0 0 1 1 1 1
3161 chr1 156908048 156908447 400 * 0 0 0 0 0 0 0 0 0 1
3162 chr1 156920198 156921047 850 * 1 1 1 1 1 1 1 1 1 1
3163 chr1 156923648 156924047 400 * 1 1 1 1 1 1 1 1 1 1
3164 chr1 156927298 156928147 850 * 1 1 1 1 1 1 1 1 1 1
3165 chr1 157045248 157046247 1000 * 1 1 1 1 1 1 1 1 1 1
3166 chr1 157046748 157046947 200 * 0 1 0 1 1 0 1 0 0 1
3167 chr1 157074248 157074697 450 * 1 1 1 0 1 1 1 1 1 1
3168 chr1 157107798 157107997 200 * 0 0 0 0 0 0 0 0 1 0
3169 chr1 157137848 157138647 800 * 1 1 1 1 1 1 1 1 1 1
3170 chr1 157138698 157138897 200 * 1 1 1 1 1 1 1 1 1 1
3171 chr1 157194798 157195197 400 * 1 0 1 0 1 0 1 1 1 1
3172 chr1 157278898 157279097 200 * 0 0 0 0 0 0 0 0 0 1
3173 chr1 157446398 157446597 200 * 0 0 0 0 0 0 0 0 0 1
3174 chr1 157863648 157863847 200 * 0 0 0 0 0 0 0 0 0 1
3175 chr1 157925498 157925697 200 * 0 0 0 0 0 0 0 0 0 1
3176 chr1 157978798 157979247 450 * 0 0 1 0 1 0 0 0 1 1
3177 chr1 157993498 157993697 200 * 1 1 1 1 1 1 1 1 1 1
3178 chr1 157993898 157994097 200 * 1 1 1 1 1 1 1 1 1 1
3179 chr1 158113248 158113847 600 * 1 1 1 1 1 1 1 1 1 1
3180 chr1 158149598 158149997 400 * 1 1 1 1 1 1 1 1 1 1
3181 chr1 158177548 158177997 450 * 0 1 1 1 1 0 1 1 1 1
3182 chr1 158180748 158181747 1000 * 1 1 1 1 1 1 1 1 1 1
3183 chr1 158374198 158374397 200 * 0 0 0 0 0 0 0 0 0 1
3184 chr1 158937748 158937947 200 * 0 0 0 0 0 0 0 0 0 1
3185 chr1 159171698 159172297 600 * 1 1 1 1 1 1 1 1 1 1
3186 chr1 159188498 159188697 200 * 1 1 1 0 1 1 1 1 1 1
3187 chr1 159680198 159680397 200 * 0 0 0 0 0 0 0 0 0 1
3188 chr1 159780548 159781547 1000 * 1 1 1 1 1 1 1 1 1 1
3189 chr1 159854148 159854347 200 * 1 1 1 1 1 1 1 1 1 1
3190 chr1 159854648 159855247 600 * 1 1 1 1 1 1 1 1 1 1
3191 chr1 159855798 159855997 200 * 0 0 0 0 0 0 0 0 0 1
3192 chr1 159900098 159900297 200 * 0 1 1 0 1 0 0 1 1 1
3193 chr1 159924898 159925497 600 * 1 1 1 1 1 1 1 1 1 1
3194 chr1 159929598 159930197 600 * 0 0 0 0 1 0 0 0 0 1
3195 chr1 159945448 159946047 600 * 1 1 1 1 1 1 1 1 1 1
3196 chr1 160031048 160031247 200 * 1 1 1 1 1 1 1 1 1 1
3197 chr1 160031398 160031597 200 * 1 1 1 1 1 1 1 1 1 1
3198 chr1 160031648 160032047 400 * 1 1 1 1 1 1 1 1 1 1
3199 chr1 160069948 160070147 200 * 1 1 1 0 1 1 0 1 1 1
3200 chr1 160070698 160070897 200 * 1 1 1 1 1 1 1 1 1 1
3201 chr1 160083798 160084997 1200 * 1 1 1 1 1 1 1 1 1 1
3202 chr1 160098098 160098697 600 * 1 1 1 1 1 1 1 1 1 1
3203 chr1 160205448 160205847 400 * 1 1 1 1 1 1 1 1 1 1
3204 chr1 160261848 160262647 800 * 1 1 1 1 1 1 1 1 1 1
3205 chr1 160284998 160285197 200 * 1 1 1 1 1 1 1 1 1 1
3206 chr1 160285598 160285797 200 * 0 0 0 0 1 0 0 0 0 1
3207 chr1 160342948 160343547 600 * 1 1 1 1 1 1 1 1 1 1
3208 chr1 160370748 160370947 200 * 0 0 0 0 0 0 0 0 0 1
3209 chr1 160383498 160383697 200 * 0 0 0 0 0 0 0 0 0 1
3210 chr1 160400248 160400447 200 * 1 1 1 1 1 1 0 1 1 1
3211 chr1 160400648 160401047 400 * 1 1 1 1 1 1 1 1 1 1
3212 chr1 160801798 160802197 400 * 0 0 0 0 0 0 0 0 0 1
3213 chr1 160802248 160802447 200 * 0 0 0 0 0 0 0 0 0 1
3214 chr1 160932798 160932997 200 * 0 0 0 0 0 0 0 0 0 1
3215 chr1 160981298 160981497 200 * 0 1 0 0 0 0 0 0 0 0
3216 chr1 160982048 160982247 200 * 1 1 1 1 0 1 1 1 0 1
3217 chr1 160982898 160983097 200 * 0 0 0 0 0 0 0 0 0 1
3218 chr1 161019348 161019547 200 * 0 0 1 0 1 0 0 0 0 0
3219 chr1 161020498 161020697 200 * 1 1 1 1 1 1 1 1 1 1
3220 chr1 161020998 161021397 400 * 1 1 1 1 1 1 1 1 1 1
3221 chr1 161038448 161039197 750 * 1 1 1 1 1 1 1 0 1 1
3222 chr1 161044948 161045147 200 * 1 1 1 1 1 1 1 1 1 1
3223 chr1 161045398 161045797 400 * 1 1 1 1 1 1 1 1 1 1
3224 chr1 161078748 161078947 200 * 0 0 0 0 0 0 0 0 0 1
3225 chr1 161079498 161079897 400 * 0 0 0 0 0 0 0 0 0 1
3226 chr1 161089398 161089597 200 * 0 0 1 0 1 0 0 0 0 0
3227 chr1 161098148 161098947 800 * 1 1 1 1 1 1 1 1 1 1
3228 chr1 161116998 161117197 200 * 0 0 0 0 1 0 0 0 0 1
3229 chr1 161117798 161118397 600 * 1 1 1 1 1 1 1 1 1 1
3230 chr1 161132398 161132797 400 * 1 1 1 1 1 1 1 1 1 1
3231 chr1 161132998 161133197 200 * 1 1 1 1 1 1 1 1 1 1
3232 chr1 161141098 161141297 200 * 0 0 0 0 0 0 0 0 0 1
3233 chr1 161152398 161152597 200 * 0 0 0 0 0 0 0 0 0 1
3234 chr1 161153848 161154247 400 * 1 1 1 1 1 1 1 1 1 1
3235 chr1 161154548 161154747 200 * 0 0 0 0 1 0 0 0 0 1
3236 chr1 161159248 161160047 800 * 1 1 1 1 1 1 1 1 1 1
3237 chr1 161165848 161166047 200 * 1 1 1 1 1 1 1 1 1 1
3238 chr1 161166098 161166897 800 * 1 1 1 1 1 1 1 1 1 1
3239 chr1 161177198 161177597 400 * 1 1 1 1 1 1 1 1 1 1
3240 chr1 161201948 161202547 600 * 1 1 1 1 1 1 1 1 1 1
3241 chr1 161258548 161259247 700 * 1 1 1 1 1 1 1 1 1 1
3242 chr1 161305698 161305897 200 * 1 1 1 1 1 1 1 1 1 1
3243 chr1 161305948 161306147 200 * 1 1 1 1 1 1 1 1 1 1
3244 chr1 161313948 161314847 900 * 1 1 1 1 1 1 1 1 1 1
3245 chr1 161379048 161379247 200 * 0 0 0 0 0 0 0 0 0 1
3246 chr1 161389648 161390047 400 * 1 1 1 1 1 1 1 1 1 1
3247 chr1 161390248 161390647 400 * 1 1 1 1 1 1 1 1 1 1
3248 chr1 161399048 161400197 1150 * 1 1 1 1 1 1 1 1 1 1
3249 chr1 161400698 161400897 200 * 0 0 0 0 0 0 0 0 0 1
3250 chr1 161421948 161422147 200 * 1 1 1 1 1 0 1 1 1 1
3251 chr1 161428048 161428247 200 * 0 1 0 0 1 0 0 0 0 1
3252 chr1 161440398 161440597 200 * 1 1 1 1 1 1 1 1 1 1
3253 chr1 161457248 161457447 200 * 0 1 0 0 1 0 0 1 1 1
3254 chr1 161524198 161524597 400 * 1 1 1 1 1 1 1 1 1 1
3255 chr1 161524998 161525197 200 * 0 1 1 1 1 1 0 1 1 1
3256 chr1 161525398 161525597 200 * 0 0 0 0 0 0 0 0 0 1
3257 chr1 161529598 161529797 200 * 0 0 0 0 1 0 0 0 0 1
3258 chr1 161530748 161530947 200 * 1 1 1 1 1 1 1 1 1 1
3259 chr1 161531098 161531297 200 * 1 1 1 1 1 1 1 1 1 1
3260 chr1 161531998 161532197 200 * 0 0 0 1 0 0 0 0 0 1
3261 chr1 161540098 161540497 400 * 1 1 1 1 1 1 1 1 1 1
3262 chr1 161605348 161605547 200 * 0 0 0 0 0 0 0 0 0 1
3263 chr1 161605748 161606247 500 * 0 0 1 1 0 0 0 1 1 1
3264 chr1 161606648 161606847 200 * 0 0 0 0 0 0 0 0 0 1
3265 chr1 161607048 161607247 200 * 0 0 0 0 0 0 0 0 0 1
3266 chr1 161612398 161612597 200 * 1 1 1 1 1 1 1 1 1 1
3267 chr1 161612648 161612847 200 * 1 1 1 1 1 1 1 1 1 1
3268 chr1 161616948 161617147 200 * 0 0 0 0 0 0 0 0 0 1
3269 chr1 161621498 161621897 400 * 1 1 1 1 1 1 1 1 1 1
3270 chr1 161725748 161726147 400 * 1 1 1 1 1 1 1 1 1 1
3271 chr1 161726248 161726447 200 * 1 1 1 1 1 1 1 1 1 1
3272 chr1 161726698 161727497 800 * 1 1 1 1 1 1 1 1 1 1
3273 chr1 161749598 161750197 600 * 1 1 1 1 1 1 1 1 1 1
3274 chr1 161766148 161766347 200 * 1 1 1 1 1 1 1 1 1 1
3275 chr1 161890748 161890947 200 * 0 0 0 0 0 0 0 0 0 1
3276 chr1 161978398 161978597 200 * 0 0 0 0 0 0 0 0 0 1
3277 chr1 162023198 162024247 1050 * 1 1 1 1 1 1 1 1 1 1
3278 chr1 162069448 162069647 200 * 1 1 1 1 1 1 1 1 1 1
3279 chr1 162069848 162070247 400 * 1 1 1 1 1 1 1 1 1 1
3280 chr1 162366998 162367597 600 * 0 0 0 0 1 0 0 0 0 1
3281 chr1 162402298 162402497 200 * 0 0 0 0 0 0 0 0 0 1
3282 chr1 162432998 162433197 200 * 0 0 0 0 0 0 0 0 0 1
3283 chr1 162433348 162433547 200 * 0 0 0 0 0 0 0 0 0 1
3284 chr1 162497698 162498297 600 * 1 1 1 1 1 1 1 1 1 1
3285 chr1 162561048 162561847 800 * 1 1 1 1 1 1 1 1 1 1
3286 chr1 162790398 162790597 200 * 1 1 1 1 1 1 1 1 1 1
3287 chr1 162822298 162822897 600 * 1 1 1 1 1 1 1 1 1 1
3288 chr1 163321598 163322197 600 * 1 1 1 1 1 1 1 1 1 1
3289 chr1 163408498 163408697 200 * 0 0 0 0 0 0 0 0 0 1
3290 chr1 164321198 164321597 400 * 1 1 1 1 1 0 1 1 1 1
3291 chr1 164576148 164576547 400 * 0 1 0 1 0 0 0 0 0 1
3292 chr1 164576848 164577047 200 * 0 0 0 1 0 0 0 0 0 1
3293 chr1 165117398 165117797 400 * 1 1 1 0 1 0 1 1 1 1
3294 chr1 165235148 165235347 200 * 1 1 1 0 0 1 1 0 1 1
3295 chr1 165235798 165236197 400 * 1 1 1 1 1 1 1 1 1 1
3296 chr1 165352448 165353197 750 * 1 1 1 1 1 1 1 1 1 1
3297 chr1 165353798 165353997 200 * 1 1 1 1 1 1 1 1 1 1
3298 chr1 165354198 165354397 200 * 1 1 1 1 0 0 1 1 1 1
3299 chr1 165354798 165355197 400 * 1 1 1 1 0 1 1 1 1 1
3300 chr1 165355398 165355797 400 * 1 1 1 1 0 0 1 1 1 1
3301 chr1 165355998 165356597 600 * 1 1 1 1 1 1 1 1 1 1
3302 chr1 165356848 165357047 200 * 1 1 1 0 0 0 0 1 1 1
3303 chr1 165375948 165376147 200 * 1 1 1 1 0 1 1 1 1 1
3304 chr1 165376598 165376797 200 * 1 1 1 1 1 1 0 1 1 1
3305 chr1 165444998 165445397 400 * 1 1 1 1 1 1 1 1 1 1
3306 chr1 165581498 165581697 200 * 0 0 0 0 0 0 0 0 0 1
3307 chr1 165582048 165582247 200 * 0 0 0 0 0 0 0 0 0 1
3308 chr1 165597948 165598347 400 * 1 1 1 1 1 1 1 1 1 1
3309 chr1 165630298 165630947 650 * 1 1 1 1 1 1 1 1 1 1
3310 chr1 165630998 165631397 400 * 1 1 1 1 1 1 1 1 1 1
3311 chr1 165698148 165698747 600 * 1 1 1 1 1 1 1 1 1 1
3312 chr1 165768498 165769097 600 * 1 1 1 1 1 1 1 1 1 1
3313 chr1 165769148 165769347 200 * 1 1 1 1 1 1 1 1 1 1
3314 chr1 165827448 165827847 400 * 1 1 1 1 1 1 1 1 1 1
3315 chr1 165827998 165828597 600 * 1 1 1 1 1 1 1 1 1 1
3316 chr1 165828998 165829197 200 * 1 1 1 1 1 1 1 1 1 1
3317 chr1 165924598 165924797 200 * 0 0 0 0 0 0 0 0 0 1
3318 chr1 165941298 165941897 600 * 0 0 0 0 0 0 0 0 0 1
3319 chr1 166164898 166165697 800 * 1 1 1 1 1 1 1 1 1 1
3320 chr1 166165798 166165997 200 * 1 1 1 1 0 1 1 1 1 1
3321 chr1 166166048 166166947 900 * 1 1 1 1 1 1 1 1 1 1
3322 chr1 166194898 166195097 200 * 0 0 0 0 0 0 0 0 0 1
3323 chr1 166343198 166343597 400 * 0 0 0 0 0 0 0 0 0 1
3324 chr1 166489948 166490147 200 * 1 0 0 0 0 1 0 0 0 1
3325 chr1 166796548 166796747 200 * 0 0 0 0 0 0 0 0 0 1
3326 chr1 166838998 166839397 400 * 1 1 1 1 1 1 1 1 1 1
3327 chr1 166839448 166839647 200 * 1 1 1 1 1 1 1 1 1 1
3328 chr1 166839698 166840097 400 * 1 1 1 1 1 1 1 1 1 1
3329 chr1 166875648 166876647 1000 * 1 1 1 1 1 1 1 1 1 1
3330 chr1 166883998 166884647 650 * 1 1 1 1 1 1 1 1 1 1
3331 chr1 166920448 166921497 1050 * 1 1 1 0 0 1 1 1 1 1
3332 chr1 166947548 166947947 400 * 1 1 1 1 1 1 1 1 1 1
3333 chr1 166975198 166975997 800 * 1 1 1 1 1 1 1 1 1 1
3334 chr1 166988948 166989547 600 * 0 0 0 0 1 0 0 0 0 1
3335 chr1 167044148 167044347 200 * 1 0 1 1 1 0 0 0 1 1
3336 chr1 167066648 167066847 200 * 1 1 1 1 1 1 1 1 1 1
3337 chr1 167121198 167121897 700 * 1 1 1 1 0 1 1 1 1 1
3338 chr1 167219798 167220597 800 * 1 1 1 1 1 1 1 1 1 1
3339 chr1 167220848 167221047 200 * 1 1 1 1 1 1 1 1 1 1
3340 chr1 167221298 167221697 400 * 1 1 1 1 1 1 1 1 1 1
3341 chr1 167221748 167222147 400 * 1 1 1 1 1 1 1 1 1 1
3342 chr1 167439198 167439997 800 * 1 1 1 1 1 1 1 1 1 1
3343 chr1 167455048 167455847 800 * 1 1 1 1 1 1 1 1 1 1
3344 chr1 167553098 167553897 800 * 1 1 1 1 1 1 1 1 1 1
3345 chr1 167635398 167635597 200 * 0 1 0 0 0 0 0 0 1 1
3346 chr1 167713598 167713797 200 * 1 1 0 1 1 1 1 1 1 1
3347 chr1 167714148 167714747 600 * 1 1 1 1 1 1 1 1 1 1
3348 chr1 167714998 167715197 200 * 1 1 1 1 1 1 1 1 1 1
3349 chr1 167721648 167722247 600 * 1 1 1 1 1 1 1 1 1 1
3350 chr1 167722348 167722547 200 * 1 1 1 1 1 1 1 1 1 1
3351 chr1 167935648 167936247 600 * 1 1 1 1 1 1 1 1 1 1
3352 chr1 167936398 167936797 400 * 1 1 1 1 1 1 1 1 1 1
3353 chr1 167936998 167937597 600 * 1 1 1 1 1 1 1 1 1 1
3354 chr1 168085448 168085647 200 * 0 0 0 0 0 0 0 0 1 0
3355 chr1 168136098 168136497 400 * 1 1 1 1 1 1 1 1 1 1
3356 chr1 168137198 168137597 400 * 1 1 1 1 1 1 1 1 1 1
3357 chr1 168178648 168179247 600 * 1 1 1 1 1 1 1 1 1 1
3358 chr1 168225598 168226397 800 * 1 1 1 1 1 1 1 1 1 1
3359 chr1 168387198 168387397 200 * 0 0 1 1 1 0 0 1 1 1
3360 chr1 168836848 168837047 200 * 0 0 0 0 0 0 0 0 0 1
3361 chr1 169105498 169106697 1200 * 1 1 1 1 1 1 1 1 1 1
3362 chr1 169106798 169107197 400 * 1 1 1 1 1 1 1 1 1 1
3363 chr1 169337098 169337297 200 * 0 0 0 0 0 0 0 0 0 1
3364 chr1 169367698 169368297 600 * 1 1 1 1 1 1 1 1 1 1
3365 chr1 169427298 169427497 200 * 1 1 1 1 1 1 1 1 1 1
3366 chr1 169460298 169460697 400 * 1 0 1 1 1 0 1 1 1 1
3367 chr1 169485248 169486247 1000 * 1 1 1 1 1 1 1 1 1 1
3368 chr1 169487748 169487947 200 * 0 0 0 0 0 0 0 0 0 1
3369 chr1 169794798 169795197 400 * 1 1 1 1 1 1 1 1 1 1
3370 chr1 169795248 169795447 200 * 1 1 1 1 1 1 1 1 1 1
3371 chr1 169893248 169893847 600 * 1 1 1 1 1 1 1 1 1 1
3372 chr1 169893898 169894097 200 * 1 1 1 1 1 1 1 1 1 1
3373 chr1 169915198 169915397 200 * 0 0 0 0 0 0 0 0 0 1
3374 chr1 170074348 170074747 400 * 1 1 1 1 1 1 1 1 1 1
3375 chr1 170094798 170094997 200 * 0 0 0 0 1 0 0 0 0 0
3376 chr1 170531248 170531447 200 * 1 0 1 0 0 1 1 1 1 1
3377 chr1 170531998 170532197 200 * 1 1 1 1 0 1 1 1 1 1
3378 chr1 170660198 170660597 400 * 1 1 0 0 0 0 1 0 0 1
3379 chr1 170660798 170660997 200 * 0 1 1 0 0 0 1 0 0 1
3380 chr1 170661248 170661647 400 * 1 1 1 1 1 1 1 1 1 1
3381 chr1 170664198 170665197 1000 * 1 1 1 1 1 1 1 1 1 1
3382 chr1 170666098 170666297 200 * 0 0 0 0 0 0 0 0 0 1
3383 chr1 170666748 170666997 250 * 0 1 0 0 0 0 1 0 0 1
3384 chr1 170668298 170668697 400 * 1 1 0 0 0 1 1 0 0 1
3385 chr1 170671298 170671497 200 * 1 1 1 0 1 0 1 0 0 1
3386 chr1 170780198 170780397 200 * 0 0 0 0 0 0 0 0 0 1
3387 chr1 171251348 171251547 200 * 1 1 1 1 1 1 1 1 1 1
3388 chr1 171264648 171264847 200 * 0 0 0 0 0 0 0 0 0 1
3389 chr1 171485298 171485497 200 * 1 1 1 1 1 1 1 1 1 1
3390 chr1 171485548 171486147 600 * 1 1 1 1 1 1 1 1 1 1
3391 chr1 171670698 171671097 400 * 0 0 0 0 0 0 0 0 0 1
3392 chr1 171741648 171742447 800 * 1 1 1 1 1 1 1 1 1 1
3393 chr1 171742598 171742797 200 * 1 1 1 1 1 1 1 1 1 1
3394 chr1 171760748 171760947 200 * 0 0 0 0 0 0 0 0 0 1
3395 chr1 171781098 171781697 600 * 1 1 1 1 1 1 1 1 1 1
3396 chr1 171782298 171782497 200 * 0 0 0 0 1 0 0 0 0 1
3397 chr1 171840998 171842297 1300 * 1 1 1 1 1 1 1 1 1 1
3398 chr1 172443848 172444247 400 * 1 1 1 1 1 1 1 1 1 1
3399 chr1 172479798 172479997 200 * 0 0 0 0 1 0 0 0 0 1
3400 chr1 172532648 172533447 800 * 1 1 1 1 1 1 1 1 1 1
3401 chr1 172533748 172533947 200 * 1 1 1 1 1 1 1 1 1 1
3402 chr1 173053298 173053497 200 * 0 0 0 0 0 0 0 0 0 1
3403 chr1 173476698 173477897 1200 * 1 1 1 1 1 1 1 1 1 1
3404 chr1 173521898 173522197 300 * 0 0 0 0 1 0 0 0 0 1
3405 chr1 173669498 173669897 400 * 1 0 1 1 1 1 1 1 1 1
3406 chr1 173714798 173714997 200 * 1 1 1 1 1 1 1 1 1 1
3407 chr1 173715048 173715247 200 * 1 1 1 1 1 1 1 1 1 1
3408 chr1 173824248 173824647 400 * 1 1 1 1 1 1 1 1 1 1
3409 chr1 173825448 173825647 200 * 1 0 0 0 1 0 0 0 0 1
3410 chr1 173825898 173826247 350 * 0 0 0 0 1 0 0 0 0 1
3411 chr1 173847998 173848197 200 * 0 0 0 0 0 0 0 0 0 1
3412 chr1 173867148 173867547 400 * 1 1 1 1 1 1 0 1 1 1
3413 chr1 173867748 173867947 200 * 1 1 1 1 1 1 1 1 1 1
3414 chr1 173868298 173868897 600 * 1 1 1 1 1 1 1 1 1 1
3415 chr1 174021798 174022197 400 * 1 1 1 1 1 1 1 1 1 1
3416 chr1 174022348 174022547 200 * 1 1 1 1 1 1 1 1 1 1
3417 chr1 174024448 174024647 200 * 0 0 0 0 0 0 0 0 0 1
3418 chr1 174056548 174056747 200 * 0 0 0 0 0 0 0 0 0 1
3419 chr1 174159048 174159447 400 * 1 1 1 1 1 1 1 1 1 1
3420 chr1 174159748 174159947 200 * 1 1 1 1 1 1 1 1 1 1
3421 chr1 174238848 174239247 400 * 0 0 0 0 1 0 0 0 0 0
3422 chr1 174269048 174269247 200 * 0 0 0 0 0 0 0 0 0 1
3423 chr1 174998798 174998997 200 * 1 1 0 1 1 1 1 0 0 1
3424 chr1 174999198 175000597 1400 * 1 1 1 1 1 1 1 1 1 1
3425 chr1 175001698 175002097 400 * 0 0 0 0 0 0 0 0 0 1
3426 chr1 175023198 175023597 400 * 1 1 1 1 1 1 1 1 1 1
3427 chr1 175043948 175044147 200 * 0 0 0 0 0 0 0 0 0 1
3428 chr1 175044698 175044897 200 * 0 0 0 0 0 0 0 0 0 1
3429 chr1 175045148 175045347 200 * 0 0 0 0 0 0 0 0 0 1
3430 chr1 175045498 175045897 400 * 0 0 0 0 0 0 0 0 0 1
3431 chr1 175079348 175079747 400 * 0 0 0 0 0 0 0 0 0 1
3432 chr1 175153498 175153697 200 * 0 0 0 0 1 0 0 0 0 1
3433 chr1 175153898 175154097 200 * 0 0 0 0 0 0 0 0 0 1
3434 chr1 175192748 175192947 200 * 1 1 1 1 1 1 1 1 1 1
3435 chr1 175193098 175193297 200 * 1 1 1 1 1 1 1 1 1 1
3436 chr1 175505248 175505447 200 * 0 0 0 0 0 0 0 0 0 1
3437 chr1 175599148 175599747 600 * 1 0 1 1 0 0 0 1 1 1
3438 chr1 175887548 175887747 200 * 0 0 0 0 0 0 0 0 0 1
3439 chr1 175888198 175888397 200 * 0 0 0 0 0 0 0 0 0 1
3440 chr1 176206498 176207697 1200 * 1 1 1 1 1 1 1 1 1 1
3441 chr1 176397298 176397497 200 * 0 0 0 0 0 0 0 0 0 1
3442 chr1 176949148 176949397 250 * 0 1 0 0 1 0 0 0 0 1
3443 chr1 177164248 177164647 400 * 1 1 1 1 1 1 1 1 1 1
3444 chr1 177170848 177171247 400 * 1 1 1 1 1 0 1 1 1 1
3445 chr1 177171298 177171497 200 * 1 1 1 1 0 0 1 1 1 1
3446 chr1 177181298 177181497 200 * 0 1 0 0 0 0 0 0 0 1
3447 chr1 177181598 177181997 400 * 1 1 1 1 1 1 1 1 1 1
3448 chr1 178037598 178038247 650 * 1 1 1 1 1 1 1 1 1 1
3449 chr1 178093498 178094697 1200 * 1 1 1 1 1 1 1 1 1 1
3450 chr1 178486598 178487247 650 * 1 0 0 0 0 0 1 1 1 1
3451 chr1 178542248 178542447 200 * 1 1 1 1 1 1 1 1 1 1
3452 chr1 178542498 178542697 200 * 1 1 1 1 1 1 1 1 1 1
3453 chr1 178542748 178542947 200 * 1 1 1 1 1 1 1 1 1 1
3454 chr1 178724748 178725147 400 * 1 1 1 1 1 1 1 1 1 1
3455 chr1 178725298 178726297 1000 * 1 1 1 1 1 1 1 1 1 1
3456 chr1 178954198 178954397 200 * 0 0 0 0 1 0 0 0 0 0
3457 chr1 179025548 179025747 200 * 1 1 1 1 1 1 1 1 1 1
3458 chr1 179026198 179026797 600 * 1 1 1 1 1 1 1 1 1 1
3459 chr1 179081648 179082847 1200 * 1 1 1 1 1 1 1 1 1 1
3460 chr1 179229248 179229447 200 * 1 1 1 1 1 1 1 1 1 1
3461 chr1 179229798 179229997 200 * 1 1 1 1 1 1 1 1 1 1
3462 chr1 179293398 179293997 600 * 1 1 1 1 1 1 1 1 1 1
3463 chr1 179294548 179294747 200 * 0 0 0 0 1 1 0 0 0 1
3464 chr1 179364498 179364697 200 * 0 0 0 0 0 0 0 0 0 1
3465 chr1 179364998 179365397 400 * 0 0 0 0 1 0 0 0 0 1
3466 chr1 179365548 179365747 200 * 1 1 1 1 1 1 1 1 1 1
3467 chr1 179575448 179575697 250 * 1 1 1 0 1 0 1 1 1 1
3468 chr1 179575848 179576247 400 * 1 1 1 1 1 1 1 1 1 1
3469 chr1 179586148 179586697 550 * 1 1 1 1 1 1 1 1 1 1
3470 chr1 179591448 179592097 650 * 1 0 1 1 1 1 1 1 1 1
3471 chr1 179592148 179592347 200 * 0 0 0 0 0 0 0 0 0 1
3472 chr1 179742698 179743897 1200 * 1 1 1 1 1 1 1 1 1 1
3473 chr1 179744048 179744847 800 * 1 1 1 1 0 1 1 1 1 1
3474 chr1 179812498 179812747 250 * 0 0 0 0 0 0 0 0 1 1
3475 chr1 179812948 179813147 200 * 0 0 0 0 0 0 0 0 0 1
3476 chr1 179814648 179814847 200 * 1 1 1 1 1 1 1 1 1 1
3477 chr1 179837048 179837247 200 * 0 0 0 0 0 0 0 0 0 1
3478 chr1 179877648 179878047 400 * 1 1 1 1 1 1 1 1 1 1
3479 chr1 179882248 179883247 1000 * 1 1 1 1 1 1 1 1 1 1
3480 chr1 179953348 179953547 200 * 0 0 0 0 0 0 0 0 0 1
3481 chr1 179954448 179955247 800 * 1 1 1 1 1 1 1 1 1 1
3482 chr1 180154298 180154697 400 * 1 1 1 1 1 1 1 1 1 1
3483 chr1 180154748 180155147 400 * 1 1 1 1 1 1 1 1 1 1
3484 chr1 180228848 180229647 800 * 1 1 1 1 1 1 1 1 1 1
3485 chr1 180230398 180231397 1000 * 1 1 1 1 1 1 1 1 1 1
3486 chr1 180231598 180231797 200 * 1 1 1 1 1 1 1 1 1 1
3487 chr1 180233148 180233647 500 * 1 1 1 1 0 0 1 1 1 1
3488 chr1 180234548 180235147 600 * 1 1 1 1 1 1 1 1 1 1
3489 chr1 180235198 180235797 600 * 1 1 1 1 0 1 1 1 1 1
3490 chr1 180502048 180503047 1000 * 1 1 1 1 1 1 1 1 1 1
3491 chr1 180632048 180632647 600 * 1 1 1 1 1 1 1 1 1 1
3492 chr1 180912048 180913047 1000 * 1 1 1 1 1 1 1 1 1 1
3493 chr1 180913148 180913547 400 * 1 1 1 0 0 0 0 0 1 1
3494 chr1 180935648 180935847 200 * 0 0 0 0 0 0 0 0 0 1
3495 chr1 180942248 180942447 200 * 0 0 0 0 0 0 0 0 0 1
3496 chr1 180953748 180953947 200 * 1 0 1 1 0 1 1 1 1 1
3497 chr1 180954298 180954697 400 * 1 0 1 1 0 1 1 1 1 1
3498 chr1 181022048 181022247 200 * 1 1 1 1 1 1 1 1 1 1
3499 chr1 181022448 181022847 400 * 1 1 1 1 1 1 1 1 1 1
3500 chr1 181045648 181045847 200 * 0 0 0 0 0 0 0 0 0 1
3501 chr1 181088198 181090047 1850 * 1 1 1 1 1 1 1 1 1 1
3502 chr1 181104748 181104947 200 * 1 1 1 1 1 1 1 1 1 1
3503 chr1 181105198 181105397 200 * 1 1 1 1 1 1 1 1 1 1
3504 chr1 181105548 181105947 400 * 1 1 1 1 1 1 1 1 1 1
3505 chr1 181142498 181142697 200 * 1 1 1 1 1 1 1 1 1 1
3506 chr1 181189848 181190097 250 * 1 1 1 1 1 1 1 1 1 1
3507 chr1 181317498 181317697 200 * 1 1 1 1 1 0 1 1 1 1
3508 chr1 181318198 181318797 600 * 1 1 1 1 0 0 1 1 1 1
3509 chr1 181413398 181413597 200 * 0 0 0 0 0 0 0 0 0 1
3510 chr1 181482148 181482347 200 * 1 1 0 0 0 0 1 1 0 1
3511 chr1 181482648 181483047 400 * 1 1 1 1 1 1 1 1 1 1
3512 chr1 181483498 181483897 400 * 1 1 1 1 0 0 1 1 1 1
3513 chr1 181485598 181486197 600 * 1 1 1 1 1 1 1 1 1 1
3514 chr1 182029698 182030297 600 * 1 1 1 1 1 1 1 1 1 1
3515 chr1 182056348 182056547 200 * 0 0 0 0 0 0 0 0 0 1
3516 chr1 182056598 182057497 900 * 1 0 1 0 0 0 1 1 0 1
3517 chr1 182228748 182228947 200 * 0 0 0 0 0 0 0 0 0 1
3518 chr1 182328648 182328847 200 * 0 0 0 0 0 0 0 0 0 1
3519 chr1 182389948 182390147 200 * 1 1 1 0 1 1 1 0 1 1
3520 chr1 182390598 182390797 200 * 1 1 1 1 1 1 1 1 1 1
3521 chr1 182390848 182392447 1600 * 1 1 1 1 1 1 1 1 1 1
3522 chr1 182431848 182432047 200 * 0 0 0 0 1 0 0 0 0 1
3523 chr1 182515598 182515797 200 * 0 0 0 0 0 0 0 0 0 1
3524 chr1 182604198 182604597 400 * 1 1 1 1 1 1 1 1 1 1
3525 chr1 182614898 182615297 400 * 1 1 1 1 1 1 1 1 1 1
3526 chr1 182699998 182700197 200 * 0 1 0 0 0 0 0 0 0 1
3527 chr1 182789148 182789947 800 * 1 1 1 1 1 1 1 1 1 1
3528 chr1 182838998 182839997 1000 * 1 1 1 1 1 1 1 1 1 1
3529 chr1 182840198 182840597 400 * 1 1 1 1 1 1 1 1 1 1
3530 chr1 182840998 182841197 200 * 0 0 0 0 0 0 0 0 0 1
3531 chr1 182952498 182953497 1000 * 0 0 1 1 0 0 0 1 1 1
3532 chr1 183022548 183022947 400 * 1 1 1 1 1 1 1 1 1 1
3533 chr1 183023248 183024247 1000 * 1 1 1 1 1 1 1 1 1 1
3534 chr1 183185898 183186097 200 * 0 1 1 0 1 0 0 1 1 1
3535 chr1 183186248 183186447 200 * 1 1 1 0 1 0 1 1 1 1
3536 chr1 183416748 183418597 1850 * 1 1 1 1 1 1 1 1 1 1
3537 chr1 183418948 183419147 200 * 0 0 0 1 0 0 0 0 0 1
3538 chr1 183470148 183470347 200 * 1 1 1 1 1 1 1 1 1 1
3539 chr1 183471098 183471497 400 * 1 1 1 1 1 1 1 1 1 1
3540 chr1 183471948 183472347 400 * 1 1 1 1 1 1 1 1 1 1
3541 chr1 183472648 183473047 400 * 1 1 1 1 1 1 1 1 1 1
3542 chr1 183581748 183581947 200 * 0 0 0 0 0 0 0 0 0 1
3543 chr1 183635048 183635247 200 * 1 1 1 1 1 1 1 1 1 1
3544 chr1 183635498 183636297 800 * 1 1 1 1 1 1 1 1 1 1
3545 chr1 183636348 183636547 200 * 1 1 1 1 1 1 1 1 1 1
3546 chr1 183708798 183708997 200 * 0 0 0 0 0 0 0 0 0 1
3547 chr1 183771848 183772047 200 * 0 0 0 0 0 0 0 0 0 1
3548 chr1 183804948 183805347 400 * 1 1 1 1 1 1 1 1 1 1
3549 chr1 184036198 184037747 1550 * 1 1 1 1 1 1 1 1 1 1
3550 chr1 184051498 184051897 400 * 1 1 1 1 1 1 1 1 1 1
3551 chr1 184226198 184226397 200 * 0 0 0 0 0 0 0 0 0 1
3552 chr1 184386198 184386797 600 * 1 1 1 1 1 1 1 1 1 1
3553 chr1 184386998 184387197 200 * 1 1 1 1 1 1 1 1 1 1
3554 chr1 184387498 184387697 200 * 1 1 1 1 1 1 1 1 1 1
3555 chr1 184387898 184388097 200 * 0 1 1 1 1 1 1 1 1 1
3556 chr1 184663998 184664597 600 * 1 1 1 1 1 1 1 1 1 1
3557 chr1 184753998 184755197 1200 * 1 1 1 1 1 1 1 1 1 1
3558 chr1 184973648 184974647 1000 * 1 1 1 1 1 1 1 1 1 1
3559 chr1 185045098 185046147 1050 * 1 1 1 1 1 1 1 1 1 1
3560 chr1 185156448 185157447 1000 * 1 1 1 1 1 1 1 1 1 1
3561 chr1 185316198 185317397 1200 * 1 1 1 1 1 1 1 1 1 1
3562 chr1 185317548 185317747 200 * 1 1 1 1 1 1 1 1 1 1
3563 chr1 185321848 185322047 200 * 0 0 0 0 0 0 0 0 0 1
3564 chr1 185664798 185664997 200 * 0 0 0 0 0 0 0 0 0 1
3565 chr1 185734198 185734597 400 * 1 1 1 1 1 1 1 1 1 1
3566 chr1 186374898 186375697 800 * 1 1 1 1 1 1 1 1 1 1
3567 chr1 186466548 186466747 200 * 0 0 0 0 0 0 0 0 0 1
3568 chr1 186622748 186622947 200 * 0 0 0 0 0 0 0 0 0 1
3569 chr1 186624398 186624597 200 * 0 0 0 0 1 0 0 0 0 1
3570 chr1 186674848 186675047 200 * 0 0 0 0 0 0 0 0 0 1
3571 chr1 186680048 186680497 450 * 1 1 1 1 1 1 1 1 1 1
3572 chr1 186680698 186680897 200 * 1 1 1 1 1 1 1 1 1 1
3573 chr1 186710298 186710497 200 * 0 0 0 0 0 0 0 0 0 1
3574 chr1 186962498 186962697 200 * 0 0 0 0 0 0 0 0 0 1
3575 chr1 186980048 186980247 200 * 0 0 0 0 0 0 0 0 0 1
3576 chr1 187072498 187072697 200 * 0 0 0 0 1 0 0 0 0 0
3577 chr1 187108548 187108747 200 * 0 0 0 0 0 0 0 0 0 1
3578 chr1 187354198 187354447 250 * 0 0 0 0 1 0 0 0 0 1
3579 chr1 187703498 187703697 200 * 0 0 0 0 0 0 0 0 0 1
3580 chr1 187850148 187850347 200 * 0 0 0 0 0 0 0 0 0 1
3581 chr1 188013398 188013797 400 * 0 0 0 0 0 0 0 0 0 1
3582 chr1 188418598 188418797 200 * 0 0 0 0 0 0 0 0 0 1
3583 chr1 188546048 188546247 200 * 0 0 0 0 0 0 0 0 0 1
3584 chr1 188812998 188813197 200 * 0 0 0 0 0 0 0 0 0 1
3585 chr1 188841098 188841297 200 * 0 0 0 0 0 0 0 0 0 1
3586 chr1 188841348 188841547 200 * 0 0 0 0 0 0 0 0 0 1
3587 chr1 188901548 188901747 200 * 0 0 0 0 0 0 0 0 0 1
3588 chr1 188973898 188974097 200 * 0 0 0 0 0 0 0 0 0 1
3589 chr1 189023348 189023547 200 * 0 0 0 0 0 0 0 0 0 1
3590 chr1 189106148 189106347 200 * 0 0 0 0 0 0 0 0 0 1
3591 chr1 189140198 189140397 200 * 0 0 0 0 0 0 0 0 0 1
3592 chr1 189225198 189225397 200 * 0 0 0 0 0 0 0 0 0 1
3593 chr1 189697048 189697247 200 * 0 0 0 0 1 0 0 0 0 1
3594 chr1 189718448 189718647 200 * 0 0 0 0 0 0 0 0 0 1
3595 chr1 189926348 189926547 200 * 0 0 0 0 0 0 0 0 0 1
3596 chr1 190098848 190099047 200 * 0 0 0 0 0 0 0 0 0 1
3597 chr1 190452548 190452747 200 * 0 0 0 0 1 0 0 0 0 1
3598 chr1 190478098 190478397 300 * 1 1 1 1 1 1 1 1 1 1
3599 chr1 190837298 190837497 200 * 0 0 0 0 1 0 0 0 0 1
3600 chr1 190845248 190845547 300 * 0 0 0 0 1 0 0 0 0 1
3601 chr1 191151498 191151897 400 * 0 0 0 0 0 0 0 0 0 1
3602 chr1 191291548 191291747 200 * 0 0 0 0 0 0 0 0 0 1
3603 chr1 191595948 191596147 200 * 0 0 0 0 0 0 0 0 0 1
3604 chr1 191731998 191732197 200 * 0 0 0 0 0 0 0 0 0 1
3605 chr1 191845898 191846097 200 * 0 0 0 0 1 0 0 0 0 0
3606 chr1 192124148 192124347 200 * 0 0 0 0 0 0 0 0 0 1
3607 chr1 192206148 192206347 200 * 0 0 0 0 0 0 0 0 0 1
3608 chr1 192723248 192723447 200 * 0 0 0 0 0 0 0 0 0 1
3609 chr1 192808398 192809297 900 * 1 1 1 1 1 1 1 1 1 1
3610 chr1 192986798 192986997 200 * 0 0 0 0 0 0 0 0 0 1
3611 chr1 193058648 193058847 200 * 1 1 1 1 1 1 1 1 1 1
3612 chr1 193058948 193060147 1200 * 1 1 1 1 1 1 1 1 1 1
3613 chr1 193104448 193104647 200 * 1 1 1 1 1 1 1 1 1 1
3614 chr1 193104948 193105547 600 * 1 1 1 1 1 1 1 1 1 1
3615 chr1 193106448 193106647 200 * 0 0 0 0 0 0 0 0 0 1
3616 chr1 193121548 193122347 800 * 1 1 1 1 1 1 1 1 1 1
3617 chr1 194001748 194001947 200 * 0 0 0 0 0 0 0 0 0 1
3618 chr1 194118048 194118247 200 * 0 0 0 0 0 0 0 0 0 1
3619 chr1 194312348 194312547 200 * 0 0 0 0 0 0 0 0 0 1
3620 chr1 194357698 194357897 200 * 0 0 0 0 0 0 0 0 0 1
3621 chr1 194358148 194358347 200 * 0 0 0 0 0 0 0 0 0 1
3622 chr1 194674448 194674647 200 * 0 0 0 0 1 0 0 0 0 1
3623 chr1 194880048 194880247 200 * 0 0 0 0 0 0 0 0 0 1
3624 chr1 195067298 195067497 200 * 0 0 0 0 0 0 0 0 0 1
3625 chr1 195539248 195539447 200 * 0 0 0 0 0 0 0 0 0 1
3626 chr1 195609598 195609797 200 * 0 0 0 0 1 0 0 0 0 1
3627 chr1 196006598 196006797 200 * 0 0 0 0 0 0 0 0 0 1
3628 chr1 196292498 196292697 200 * 0 0 0 0 0 0 0 0 0 1
3629 chr1 196494448 196494647 200 * 0 0 0 0 1 0 0 0 0 1
3630 chr1 196608498 196608897 400 * 1 1 1 1 1 1 1 1 1 1
3631 chr1 196746248 196746447 200 * 0 0 0 0 0 0 0 0 0 1
3632 chr1 196877898 196878297 400 * 1 1 1 1 1 0 1 1 1 1
3633 chr1 196897148 196897347 200 * 0 0 0 0 1 0 1 0 0 1
3634 chr1 197146098 197146497 400 * 1 1 1 1 1 1 1 1 1 1
3635 chr1 197146598 197146797 200 * 1 1 1 1 1 1 1 1 1 1
3636 chr1 197200798 197200997 200 * 1 1 1 1 1 1 1 1 1 1
3637 chr1 197201048 197201247 200 * 1 1 1 1 1 1 1 1 1 1
3638 chr1 197201348 197201547 200 * 1 1 1 1 1 1 1 1 1 1
3639 chr1 197222048 197222247 200 * 0 0 0 0 0 0 0 0 0 1
3640 chr1 197774648 197775047 400 * 1 1 1 1 1 1 1 1 1 1
3641 chr1 197775148 197775747 600 * 1 1 1 1 1 1 1 1 1 1
3642 chr1 197902348 197903147 800 * 1 1 1 1 1 1 1 1 1 1
3643 chr1 197910448 197910647 200 * 0 1 1 1 0 1 1 1 0 1
3644 chr1 197911498 197911697 200 * 1 1 1 1 1 1 1 1 1 1
3645 chr1 197911748 197911947 200 * 1 1 1 1 0 1 1 1 1 1
3646 chr1 197912098 197912497 400 * 1 1 1 1 1 1 1 1 1 1
3647 chr1 197913548 197913747 200 * 0 1 1 1 0 0 0 0 0 1
3648 chr1 197915898 197916097 200 * 1 1 1 1 1 1 1 1 1 1
3649 chr1 197916298 197916497 200 * 1 1 1 1 1 1 1 1 1 1
3650 chr1 197917798 197918597 800 * 1 1 1 1 1 1 1 1 1 1
3651 chr1 197919598 197920147 550 * 1 1 1 1 1 1 1 1 0 1
3652 chr1 197921298 197921697 400 * 1 1 1 0 0 0 0 0 0 1
3653 chr1 197928948 197929147 200 * 1 1 1 0 1 1 1 1 0 1
3654 chr1 198156648 198157247 600 * 1 1 1 1 1 1 1 1 1 1
3655 chr1 198157348 198157747 400 * 1 1 1 1 1 1 1 1 1 1
3656 chr1 198158948 198159347 400 * 1 1 1 1 1 1 1 1 1 1
3657 chr1 198679198 198679397 200 * 0 0 0 0 0 0 0 0 0 1
3658 chr1 198679798 198679997 200 * 0 0 0 0 0 0 0 0 0 1
3659 chr1 198680048 198680247 200 * 0 0 0 0 0 0 0 0 0 1
3660 chr1 198827498 198827697 200 * 0 0 0 0 0 0 0 0 0 1
3661 chr1 198948948 198949147 200 * 0 0 0 0 0 0 0 0 0 1
3662 chr1 199748048 199748247 200 * 0 1 0 0 0 0 0 0 0 1
3663 chr1 199959748 199959947 200 * 0 0 0 0 0 0 0 0 0 1
3664 chr1 200028998 200029597 600 * 1 1 1 1 1 1 1 1 1 1
3665 chr1 200034798 200034997 200 * 0 1 1 1 1 0 0 1 1 1
3666 chr1 200035298 200035697 400 * 1 1 1 1 1 0 0 1 1 1
3667 chr1 200035948 200036197 250 * 1 1 1 1 0 0 0 1 1 1
3668 chr1 200038898 200039097 200 * 1 1 1 1 1 1 1 1 1 1
3669 chr1 200039148 200039347 200 * 1 1 1 1 1 1 1 1 1 1
3670 chr1 200039448 200040047 600 * 1 1 1 1 1 1 1 1 1 1
3671 chr1 200040648 200040847 200 * 1 1 1 1 0 1 1 1 1 1
3672 chr1 200041348 200041697 350 * 0 1 1 1 0 0 1 0 0 1
3673 chr1 200042148 200042447 300 * 1 1 1 1 0 0 1 1 1 1
3674 chr1 200042498 200043097 600 * 1 1 1 1 1 1 1 1 1 1
3675 chr1 200058498 200058697 200 * 0 0 0 0 1 0 0 0 0 0
3676 chr1 200147498 200148097 600 * 0 0 0 0 0 0 0 0 0 1
3677 chr1 200212848 200213047 200 * 0 0 0 0 0 0 0 0 0 1
3678 chr1 200213448 200213647 200 * 0 0 0 0 0 0 0 0 0 1
3679 chr1 200214048 200214247 200 * 0 0 0 0 0 0 0 0 0 1
3680 chr1 200302148 200302547 400 * 1 1 1 1 1 1 1 1 1 1
3681 chr1 200389498 200389697 200 * 0 0 0 0 1 0 0 0 0 0
3682 chr1 200409448 200410247 800 * 1 1 1 1 1 1 1 1 1 1
3683 chr1 200620348 200621147 800 * 1 1 1 1 1 1 1 1 1 1
3684 chr1 200669298 200669897 600 * 1 1 1 1 1 1 1 1 1 1
3685 chr1 200669998 200670197 200 * 1 1 1 1 1 1 1 1 1 1
3686 chr1 200738598 200738997 400 * 1 1 1 1 1 1 1 1 1 1
3687 chr1 200739048 200739247 200 * 1 1 1 1 1 1 1 1 1 1
3688 chr1 200739398 200739797 400 * 1 1 1 1 1 1 1 1 1 1
3689 chr1 200872998 200874197 1200 * 1 0 1 1 0 0 0 1 1 1
3690 chr1 200890848 200891447 600 * 1 1 1 1 1 1 1 1 1 1
3691 chr1 200911448 200911647 200 * 0 0 0 0 0 0 0 0 0 1
3692 chr1 200916248 200916447 200 * 0 0 0 0 0 0 0 0 0 1
3693 chr1 201000348 201000547 200 * 0 0 0 0 0 0 0 0 0 1
3694 chr1 201014048 201014247 200 * 0 0 1 1 0 0 0 0 1 1
3695 chr1 201022998 201023597 600 * 1 1 1 1 1 1 1 1 1 1
3696 chr1 201114198 201115397 1200 * 1 1 1 1 1 1 1 1 1 1
3697 chr1 201115498 201115697 200 * 0 0 0 0 0 0 0 0 0 1
3698 chr1 201154048 201154247 200 * 1 1 1 1 1 1 1 1 1 1
3699 chr1 201170698 201170897 200 * 1 1 1 1 1 1 1 1 1 1
3700 chr1 201170998 201171397 400 * 1 1 1 1 1 1 1 1 1 1
3701 chr1 201259948 201260147 200 * 1 1 1 0 1 1 1 1 1 1
3702 chr1 201283448 201284247 800 * 1 0 1 1 1 1 1 1 1 1
3703 chr1 201284298 201284497 200 * 0 0 1 0 0 0 0 0 0 1
3704 chr1 201399048 201399847 800 * 1 1 1 1 1 1 1 1 1 1
3705 chr1 201468498 201468947 450 * 1 1 1 1 1 1 1 1 1 1
3706 chr1 201468998 201469197 200 * 1 1 1 1 1 1 1 1 1 1
3707 chr1 201469348 201469547 200 * 1 1 1 1 1 1 1 1 1 1
3708 chr1 201469848 201470047 200 * 0 1 0 0 0 0 0 0 0 1
3709 chr1 201480748 201480947 200 * 1 1 1 1 1 1 1 1 1 1
3710 chr1 201481598 201481997 400 * 1 1 1 1 1 1 1 1 1 1
3711 chr1 201506648 201507447 800 * 1 1 1 1 1 1 1 1 1 1
3712 chr1 201531298 201531497 200 * 0 0 1 0 0 0 0 0 0 0
3713 chr1 201538598 201538897 300 * 1 1 1 1 1 1 1 1 1 1
3714 chr1 201538948 201539547 600 * 1 1 1 1 1 1 1 1 1 1
3715 chr1 201539698 201540297 600 * 1 1 1 1 1 1 1 1 1 1
3716 chr1 201614248 201614447 200 * 0 1 1 0 0 0 1 1 1 1
3717 chr1 201622848 201623047 200 * 0 0 0 0 0 0 0 0 0 1
3718 chr1 201647998 201648397 400 * 1 1 1 1 1 1 1 1 1 1
3719 chr1 201648548 201649397 850 * 1 1 1 1 0 1 1 1 1 1
3720 chr1 201649798 201650797 1000 * 1 1 1 1 1 0 1 1 1 1
3721 chr1 201704198 201704397 200 * 1 1 1 1 1 1 1 1 1 0
3722 chr1 201739548 201740547 1000 * 1 1 1 1 0 1 1 1 1 1
3723 chr1 201828948 201829547 600 * 1 1 1 1 1 1 1 1 1 1
3724 chr1 201888648 201889047 400 * 1 1 1 1 1 1 1 1 1 1
3725 chr1 201889298 201889497 200 * 0 0 0 1 0 0 0 0 1 1
3726 chr1 201954898 201955097 200 * 1 1 1 1 1 1 1 1 1 1
3727 chr1 201955148 201955947 800 * 1 1 1 1 1 1 1 1 1 1
3728 chr1 201982398 201983197 800 * 1 1 1 1 1 1 1 1 1 1
3729 chr1 201983248 201983447 200 * 1 1 1 1 1 1 1 1 1 1
3730 chr1 202112448 202112647 200 * 0 0 0 0 1 0 0 0 0 0
3731 chr1 202144098 202144697 600 * 1 1 1 1 1 1 1 1 1 1
3732 chr1 202193848 202194247 400 * 1 1 1 1 1 1 1 1 1 1
3733 chr1 202213998 202214647 650 * 1 1 1 1 1 1 1 1 1 1
3734 chr1 202341798 202342197 400 * 1 0 1 1 1 1 1 1 1 1
3735 chr1 202348548 202349147 600 * 1 1 1 1 1 1 1 1 1 1
3736 chr1 202642498 202642897 400 * 1 1 1 1 1 1 1 1 1 1
3737 chr1 202642998 202643297 300 * 1 1 1 1 1 1 1 1 1 1
3738 chr1 202643448 202643647 200 * 1 1 1 1 1 1 1 1 1 1
3739 chr1 202710148 202710547 400 * 1 1 1 1 1 1 1 1 1 1
3740 chr1 202806848 202807447 600 * 1 1 1 1 1 1 1 1 1 1
3741 chr1 202807698 202807897 200 * 1 1 1 1 1 1 1 1 1 1
3742 chr1 202808198 202808597 400 * 1 1 1 1 1 1 1 1 1 1
3743 chr1 202810698 202811497 800 * 1 1 1 1 1 1 1 1 1 1
3744 chr1 202860498 202860697 200 * 0 0 0 0 0 0 0 0 0 1
3745 chr1 202860898 202861897 1000 * 1 1 1 1 1 1 1 1 1 1
3746 chr1 202888698 202889297 600 * 1 1 1 1 1 1 1 1 1 1
3747 chr1 202927098 202927497 400 * 1 1 1 1 1 1 1 1 1 1
3748 chr1 202927698 202928097 400 * 0 0 0 0 1 0 0 0 0 1
3749 chr1 202957698 202958497 800 * 1 1 1 1 1 1 1 1 1 1
3750 chr1 202966798 202966997 200 * 1 1 1 1 1 1 1 1 1 1
3751 chr1 202967398 202967997 600 * 1 1 1 1 1 1 1 1 1 1
3752 chr1 203006698 203006897 200 * 1 1 0 1 1 1 0 1 1 1
3753 chr1 203007498 203007897 400 * 1 1 1 1 1 1 1 1 1 1
3754 chr1 203026198 203027047 850 * 1 1 1 1 1 1 1 1 1 1
3755 chr1 203075498 203075847 350 * 1 1 1 0 0 0 1 1 1 1
3756 chr1 203075898 203076297 400 * 1 0 1 0 0 1 1 1 1 1
3757 chr1 203117748 203118047 300 * 1 1 1 1 1 1 1 1 1 1
3758 chr1 203128048 203128447 400 * 1 1 1 1 1 1 1 1 1 1
3759 chr1 203128898 203129097 200 * 0 0 0 0 0 0 0 0 0 1
3760 chr1 203267548 203267747 200 * 1 1 1 1 1 1 1 1 1 1
3761 chr1 203273148 203273547 400 * 1 1 1 1 1 1 1 1 1 1
3762 chr1 203290448 203290647 200 * 1 1 1 1 1 1 0 1 1 0
3763 chr1 203305348 203306147 800 * 1 1 1 1 1 1 1 1 1 1
3764 chr1 203307298 203307497 200 * 1 0 1 0 0 1 0 0 0 0
3765 chr1 203327148 203328147 1000 * 1 1 1 1 1 1 1 1 1 1
3766 chr1 203396298 203396497 200 * 0 0 0 0 0 0 0 0 0 1
3767 chr1 203543148 203543347 200 * 0 0 0 0 1 0 0 0 0 0
3768 chr1 203629298 203629697 400 * 1 1 1 1 1 1 0 1 1 1
3769 chr1 203650398 203650797 400 * 1 1 1 0 1 1 1 1 1 1
3770 chr1 203795398 203795797 400 * 1 1 1 1 1 1 1 1 1 1
3771 chr1 203861398 203861997 600 * 1 1 1 1 1 1 1 1 1 1
3772 chr1 203900148 203900347 200 * 0 0 0 0 0 0 0 0 0 1
3773 chr1 203900398 203900597 200 * 0 0 0 0 0 0 0 0 0 1
3774 chr1 204072348 204072747 400 * 0 0 0 0 1 0 0 0 1 1
3775 chr1 204073098 204073697 600 * 1 1 1 1 1 1 1 1 1 1
3776 chr1 204073998 204074597 600 * 1 1 1 1 1 1 1 1 1 1
3777 chr1 204074698 204074897 200 * 1 1 1 1 1 1 1 1 1 1
3778 chr1 204075048 204075447 400 * 1 1 1 1 1 1 1 0 1 1
3779 chr1 204151298 204152147 850 * 1 1 1 1 1 1 1 1 1 1
3780 chr1 204190498 204190697 200 * 1 1 1 0 1 1 1 0 1 1
3781 chr1 204257548 204257747 200 * 0 0 0 1 0 0 0 0 0 0
3782 chr1 204363448 204363647 200 * 1 1 1 1 1 1 1 1 1 1
3783 chr1 204377498 204378347 850 * 1 1 1 1 1 1 1 1 1 1
3784 chr1 204410998 204411397 400 * 1 1 1 1 1 1 1 1 1 1
3785 chr1 204411598 204411997 400 * 1 1 1 1 1 1 1 1 1 1
3786 chr1 204412598 204412797 200 * 0 0 0 0 0 0 0 0 0 1
3787 chr1 204494148 204494747 600 * 1 1 1 1 1 1 1 1 1 1
3788 chr1 204515348 204515547 200 * 0 0 0 0 0 0 0 0 0 1
3789 chr1 204516298 204516697 400 * 1 1 1 1 1 1 1 1 1 1
3790 chr1 204685048 204685247 200 * 1 1 1 1 1 1 1 1 1 1
3791 chr1 204685398 204685797 400 * 1 1 1 1 1 1 1 1 1 1
3792 chr1 204828548 204828747 200 * 1 1 1 1 1 1 1 1 1 1
3793 chr1 205043048 205043447 400 * 1 1 1 1 1 1 0 1 1 1
3794 chr1 205069548 205069947 400 * 0 0 0 0 0 0 0 0 0 1
3795 chr1 205121748 205122147 400 * 1 1 1 1 1 1 1 1 1 1
3796 chr1 205122198 205122397 200 * 1 1 1 1 1 1 1 1 1 1
3797 chr1 205210748 205211747 1000 * 1 1 1 1 1 1 1 1 1 1
3798 chr1 205227548 205228147 600 * 1 1 1 1 1 1 1 1 1 1
3799 chr1 205228548 205228747 200 * 1 1 1 1 1 1 1 1 1 1
3800 chr1 205229198 205229397 200 * 1 1 1 1 1 1 1 1 1 1
3801 chr1 205321098 205321897 800 * 1 1 1 1 1 1 1 1 1 1
3802 chr1 205343198 205344547 1350 * 1 1 1 1 1 1 1 1 1 1
3803 chr1 205430498 205430897 400 * 1 1 1 1 1 1 1 1 1 1
3804 chr1 205455698 205455897 200 * 1 1 1 0 1 1 1 1 1 1
3805 chr1 205455948 205456747 800 * 1 1 1 1 1 1 1 1 1 1
3806 chr1 205456798 205456997 200 * 1 1 1 1 1 1 1 1 1 1
3807 chr1 205504648 205505047 400 * 1 1 1 1 1 1 1 1 1 1
3808 chr1 205529248 205529447 200 * 0 0 0 0 0 0 0 0 0 1
3809 chr1 205543598 205543797 200 * 1 1 1 1 1 1 1 1 1 1
3810 chr1 205568548 205568747 200 * 1 0 0 0 0 1 0 0 1 1
3811 chr1 205568898 205569297 400 * 1 1 1 1 1 1 1 1 1 1
3812 chr1 205591848 205592247 400 * 1 1 1 1 1 1 1 1 1 1
3813 chr1 205631048 205631247 200 * 1 1 1 1 1 1 1 1 1 1
3814 chr1 205631398 205632397 1000 * 1 1 1 1 1 1 1 1 1 1
3815 chr1 205679698 205680497 800 * 1 1 1 1 1 1 1 1 1 1
3816 chr1 205680598 205680797 200 * 1 1 1 1 1 1 1 1 1 1
3817 chr1 205706098 205706297 200 * 0 0 0 0 0 0 0 0 0 1
3818 chr1 205742498 205742697 200 * 0 0 0 0 1 0 0 0 0 0
3819 chr1 205748948 205749147 200 * 1 1 1 1 1 1 1 1 1 1
3820 chr1 205749198 205749397 200 * 1 1 1 1 1 1 1 1 1 1
3821 chr1 205749848 205750247 400 * 1 1 1 1 1 1 1 1 1 1
3822 chr1 205774648 205775047 400 * 1 1 1 1 1 1 1 1 1 1
3823 chr1 205775098 205775297 200 * 1 1 1 1 1 1 1 1 1 1
3824 chr1 205775348 205775547 200 * 1 1 1 1 1 1 1 1 1 1
3825 chr1 205812798 205813397 600 * 1 1 1 1 1 1 1 1 1 1
3826 chr1 205813448 205813647 200 * 1 1 1 1 1 1 1 1 1 1
3827 chr1 205849848 205850247 400 * 0 0 0 0 0 0 0 0 0 1
3828 chr1 206104948 206105147 200 * 0 0 0 0 0 0 0 0 0 1
3829 chr1 206117248 206117847 600 * 1 1 1 1 1 1 1 1 1 1
3830 chr1 206203048 206203247 200 * 1 1 1 1 1 1 1 1 1 1
3831 chr1 206506948 206508197 1250 * 1 1 1 1 1 1 1 1 1 1
3832 chr1 206557048 206557647 600 * 1 1 1 1 1 1 1 1 1 1
3833 chr1 206612298 206612497 200 * 1 1 1 1 1 1 1 1 1 1
3834 chr1 206634348 206634547 200 * 1 1 1 1 1 1 1 1 1 1
3835 chr1 206635048 206635847 800 * 1 1 1 1 1 1 1 1 1 1
3836 chr1 206671048 206671247 200 * 0 0 0 0 1 0 0 0 0 0
3837 chr1 206685148 206685747 600 * 1 1 1 1 1 1 1 1 1 1
3838 chr1 206686048 206686247 200 * 1 1 1 1 1 1 1 1 1 1
3839 chr1 206909198 206909797 600 * 1 1 1 1 1 1 1 1 1 1
3840 chr1 207050648 207051247 600 * 1 1 1 1 1 1 1 1 1 1
3841 chr1 207052898 207053497 600 * 1 1 1 1 1 1 1 1 1 1
3842 chr1 207089898 207090097 200 * 0 0 0 0 1 0 0 0 0 0
3843 chr1 207321148 207321347 200 * 1 1 1 1 1 1 1 1 1 1
3844 chr1 207321498 207322097 600 * 1 1 1 1 1 1 1 1 1 1
3845 chr1 207394148 207394347 200 * 0 0 0 0 0 0 0 0 0 1
3846 chr1 207454048 207454847 800 * 1 1 1 1 1 1 1 1 1 1
3847 chr1 207496298 207496697 400 * 1 1 1 1 1 1 1 1 1 1
3848 chr1 207644848 207645647 800 * 1 0 1 1 1 1 1 1 1 1
3849 chr1 207655998 207656197 200 * 0 0 0 0 0 0 0 0 0 1
3850 chr1 207669398 207669997 600 * 1 0 1 1 0 0 1 1 1 1
3851 chr1 207751798 207752597 800 * 1 1 1 1 1 1 1 1 1 1
3852 chr1 207818498 207818697 200 * 0 0 0 0 0 0 0 0 0 1
3853 chr1 207819098 207819297 200 * 0 0 0 1 1 0 0 0 0 1
3854 chr1 207821848 207822047 200 * 0 0 0 1 0 0 0 0 0 1
3855 chr1 207868648 207869247 600 * 1 1 1 1 1 1 1 1 1 1
3856 chr1 207910798 207911197 400 * 1 1 1 1 1 1 1 1 1 1
3857 chr1 207942548 207942747 200 * 0 0 0 0 0 0 0 0 0 1
3858 chr1 207958898 207959797 900 * 1 1 1 1 1 1 1 1 1 1
3859 chr1 207963148 207963947 800 * 1 1 1 1 1 1 1 1 1 1
3860 chr1 208243048 208244447 1400 * 1 1 1 1 1 1 1 1 1 1
3861 chr1 208244498 208244697 200 * 1 1 1 1 1 1 1 1 1 1
3862 chr1 208245198 208245397 200 * 1 1 1 1 1 1 1 1 1 1
3863 chr1 208488548 208488747 200 * 0 0 0 0 0 0 0 0 0 1
3864 chr1 209207648 209207847 200 * 1 1 1 1 1 1 1 1 1 1
3865 chr1 209232198 209232397 200 * 0 0 0 0 0 0 0 0 0 1
3866 chr1 209232848 209233047 200 * 0 0 0 0 0 0 0 0 0 1
3867 chr1 209233198 209233397 200 * 0 0 0 0 0 0 0 0 0 1
3868 chr1 209354098 209354297 200 * 0 0 1 0 1 0 0 0 0 1
3869 chr1 209674998 209675197 200 * 1 1 1 1 0 1 1 1 1 1
3870 chr1 209675298 209675997 700 * 1 1 1 1 1 1 1 1 1 1
3871 chr1 209747748 209748147 400 * 1 1 1 1 1 1 1 1 1 1
3872 chr1 209784348 209784747 400 * 1 1 1 1 1 1 1 1 1 1
3873 chr1 209805848 209806397 550 * 1 1 1 1 1 1 1 1 1 1
3874 chr1 209827748 209828347 600 * 1 1 1 1 1 1 1 1 1 1
3875 chr1 209858798 209859197 400 * 0 0 0 0 0 0 0 0 0 1
3876 chr1 209888948 209889147 200 * 0 0 0 0 0 0 0 0 0 1
3877 chr1 209889298 209889497 200 * 0 0 0 0 0 0 0 0 0 1
3878 chr1 209937748 209938147 400 * 1 1 1 1 1 0 1 1 1 1
3879 chr1 209938298 209938697 400 * 1 1 1 1 1 0 1 1 1 1
3880 chr1 210052248 210052447 200 * 0 0 0 0 0 0 0 0 0 1
3881 chr1 210232648 210233847 1200 * 1 1 1 1 1 1 1 1 1 1
3882 chr1 210251448 210252247 800 * 1 1 1 1 1 1 1 1 1 1
3883 chr1 210266148 210266347 200 * 0 0 0 0 1 0 0 0 0 0
3884 chr1 210267148 210267347 200 * 0 0 0 0 0 0 0 0 0 1
3885 chr1 210292298 210292897 600 * 1 1 1 1 1 1 1 1 1 1
3886 chr1 210311398 210311597 200 * 1 1 1 1 1 1 1 1 1 1
3887 chr1 210328598 210329397 800 * 1 1 1 1 1 1 1 1 1 1
3888 chr1 211111298 211111497 200 * 0 0 0 0 0 0 0 0 0 1
3889 chr1 211133298 211133547 250 * 1 1 1 1 1 1 1 1 1 1
3890 chr1 211133598 211134197 600 * 1 1 1 1 1 1 1 1 1 1
3891 chr1 211207048 211207447 400 * 0 0 0 0 0 0 0 0 0 1
3892 chr1 211258298 211258497 200 * 1 1 1 1 1 1 1 1 1 1
3893 chr1 211258648 211259247 600 * 1 1 1 1 1 1 1 1 1 1
3894 chr1 211260348 211260747 400 * 1 1 1 1 1 1 1 1 1 1
3895 chr1 211260848 211261047 200 * 1 1 1 1 1 1 1 1 1 1
3896 chr1 211325998 211326197 200 * 0 0 0 0 0 0 0 0 0 1
3897 chr1 211326548 211327147 600 * 1 1 1 1 1 1 1 1 1 1
3898 chr1 211382548 211382947 400 * 1 1 1 1 1 1 1 1 1 1
3899 chr1 211399248 211399447 200 * 0 1 0 0 0 0 0 0 0 0
3900 chr1 211416648 211417047 400 * 0 1 1 1 0 0 1 0 0 1
3901 chr1 211478898 211479497 600 * 0 0 0 0 0 0 0 0 0 1
3902 chr1 211514098 211514297 200 * 1 1 1 1 1 1 1 1 1 1
3903 chr1 211515348 211515747 400 * 1 1 1 1 1 1 1 1 1 1
3904 chr1 211577698 211578097 400 * 1 1 1 1 1 1 1 1 1 1
3905 chr1 211578148 211579147 1000 * 1 1 1 1 1 1 1 1 1 1
3906 chr1 211579548 211579747 200 * 1 1 1 1 1 1 1 1 1 1
3907 chr1 211675348 211676147 800 * 1 1 1 1 1 1 1 1 1 1
3908 chr1 211829448 211829647 200 * 0 1 0 1 0 0 1 0 0 1
3909 chr1 211830098 211830497 400 * 1 1 1 1 1 1 1 1 1 1
3910 chr1 211830648 211831047 400 * 1 1 1 1 1 1 1 1 1 1
3911 chr1 212035048 212035247 200 * 1 1 1 1 1 1 1 1 1 1
3912 chr1 212035398 212035997 600 * 1 1 1 1 1 1 1 1 1 1
3913 chr1 212036098 212036297 200 * 1 1 1 1 1 1 1 1 1 1
3914 chr1 212283298 212283497 200 * 0 0 0 0 0 0 0 0 0 1
3915 chr1 212284698 212284897 200 * 1 1 1 1 1 1 1 1 1 1
3916 chr1 212284948 212286347 1400 * 1 1 1 1 1 1 1 1 1 1
3917 chr1 212286548 212286747 200 * 1 1 1 1 1 1 1 1 1 1
3918 chr1 212414148 212414997 850 * 1 1 1 1 1 1 1 1 1 1
3919 chr1 212432748 212432947 200 * 1 1 1 1 1 1 1 1 1 1
3920 chr1 212433098 212433297 200 * 1 1 1 1 1 1 1 1 1 1
3921 chr1 212514198 212514397 200 * 0 0 0 0 0 0 0 0 0 1
3922 chr1 212514498 212515097 600 * 1 0 0 1 0 0 0 1 1 1
3923 chr1 212558198 212558397 200 * 0 1 1 0 1 0 1 1 1 1
3924 chr1 212558648 212559247 600 * 1 1 1 1 1 1 1 1 1 1
3925 chr1 212606748 212607147 400 * 1 1 1 1 1 1 1 1 1 1
3926 chr1 212607448 212607647 200 * 1 1 1 1 1 1 1 1 1 1
3927 chr1 212607848 212608047 200 * 1 1 1 1 1 1 1 1 1 1
3928 chr1 212608298 212608497 200 * 1 1 1 1 1 1 1 1 1 1
3929 chr1 212608648 212609847 1200 * 1 1 1 1 1 1 1 1 1 1
3930 chr1 212646698 212646897 200 * 0 0 0 0 1 0 0 0 0 1
3931 chr1 212665298 212665497 200 * 1 1 1 0 1 1 1 1 1 1
3932 chr1 212665698 212665897 200 * 0 1 0 0 1 0 1 1 1 1
3933 chr1 212698948 212699147 200 * 1 1 1 0 1 1 1 1 1 1
3934 chr1 212699298 212700097 800 * 1 1 1 1 1 1 1 1 1 1
3935 chr1 212700148 212700747 600 * 1 1 1 1 1 1 1 1 1 1
3936 chr1 212701098 212701297 200 * 1 1 1 1 1 1 1 1 1 1
3937 chr1 212791398 212791997 600 * 1 1 1 1 1 1 1 1 1 1
3938 chr1 212792198 212792397 200 * 1 1 1 1 1 1 1 1 1 1
3939 chr1 212840498 212840697 200 * 0 0 0 0 0 0 0 0 0 1
3940 chr1 212858548 212858947 400 * 1 1 1 1 1 1 1 1 1 1
3941 chr1 212916748 212916947 200 * 1 0 1 0 0 1 0 0 1 1
3942 chr1 212950198 212950997 800 * 1 1 1 1 1 1 1 1 1 1
3943 chr1 212951098 212951497 400 * 1 1 1 1 1 1 1 1 1 1
3944 chr1 213015248 213015447 200 * 1 1 1 1 1 1 1 1 1 1
3945 chr1 213015648 213015847 200 * 1 1 1 1 1 1 1 1 1 1
3946 chr1 213050948 213051547 600 * 1 1 1 1 1 1 1 1 1 1
3947 chr1 213423748 213423947 200 * 0 0 1 0 0 0 0 0 0 0
3948 chr1 213979848 213980247 400 * 1 1 1 1 0 0 0 0 1 1
3949 chr1 213982598 213982797 200 * 1 1 1 1 1 1 1 1 1 1
3950 chr1 213982848 213983497 650 * 1 1 1 1 1 0 1 1 1 1
3951 chr1 213983748 213983947 200 * 0 1 0 0 0 0 1 0 0 1
3952 chr1 213985248 213985747 500 * 1 1 1 1 1 1 1 0 1 1
3953 chr1 213987348 213987747 400 * 1 1 1 1 1 1 1 1 1 1
3954 chr1 213987848 213988047 200 * 1 1 1 1 1 1 1 1 1 1
3955 chr1 213989148 213989347 200 * 1 1 1 1 1 1 1 1 1 1
3956 chr1 214107348 214107547 200 * 0 0 0 0 0 0 0 1 1 1
3957 chr1 214187098 214187697 600 * 1 1 1 1 0 0 1 1 1 1
3958 chr1 214225048 214225247 200 * 0 1 1 0 0 0 0 0 1 1
3959 chr1 214244348 214244547 200 * 0 0 0 0 0 0 0 0 0 1
3960 chr1 214280698 214281497 800 * 1 1 1 1 1 1 1 1 1 1
3961 chr1 214281548 214281747 200 * 1 1 1 1 1 1 1 1 1 1
3962 chr1 214464548 214464947 400 * 0 0 0 0 1 0 0 0 0 0
3963 chr1 214550898 214551297 400 * 1 1 1 1 1 1 1 1 1 1
3964 chr1 214551398 214551597 200 * 1 1 1 1 1 1 1 1 1 1
3965 chr1 214551998 214552197 200 * 1 1 1 1 1 1 1 1 1 1
3966 chr1 214552948 214553147 200 * 0 0 0 0 0 0 0 0 0 1
3967 chr1 214602848 214603647 800 * 1 1 1 1 1 1 1 1 1 1
3968 chr1 214605598 214605997 400 * 0 0 0 0 0 0 0 0 0 1
3969 chr1 214606198 214606397 200 * 0 0 0 0 0 0 0 0 0 1
3970 chr1 214608348 214608547 200 * 0 0 0 0 0 0 0 0 0 1
3971 chr1 214673098 214673297 200 * 0 0 0 0 0 0 0 0 0 1
3972 chr1 214753248 214753447 200 * 0 0 0 0 0 0 0 0 0 1
3973 chr1 214870448 214870647 200 * 0 0 0 0 0 0 0 0 0 1
3974 chr1 215081698 215081897 200 * 1 1 1 1 0 1 1 1 1 1
3975 chr1 215082598 215082797 200 * 1 1 1 1 1 1 1 1 1 1
3976 chr1 215082898 215083347 450 * 1 1 1 1 1 1 1 1 1 1
3977 chr1 215567048 215567847 800 * 1 1 1 1 1 1 1 1 1 1
3978 chr1 215569248 215569447 200 * 0 0 0 0 1 0 0 0 0 0
3979 chr1 216600948 216601347 400 * 1 1 1 1 1 1 1 1 1 1
3980 chr1 216736248 216736447 200 * 0 0 0 0 0 0 0 0 0 1
3981 chr1 217089548 217089947 400 * 1 1 1 1 0 1 1 1 1 1
3982 chr1 217134048 217134247 200 * 1 1 1 0 1 0 1 1 1 1
3983 chr1 217134348 217135297 950 * 1 1 1 1 1 1 1 1 1 1
3984 chr1 217135598 217135797 200 * 1 1 1 1 1 1 1 1 1 1
3985 chr1 217136348 217136547 200 * 1 1 1 0 0 1 1 0 0 1
3986 chr1 217137398 217137847 450 * 1 1 1 1 0 0 1 1 1 1
3987 chr1 217138048 217138447 400 * 1 1 1 0 0 1 1 1 1 1
3988 chr1 217139548 217139947 400 * 1 1 1 0 1 0 0 1 1 1
3989 chr1 217140098 217140297 200 * 0 1 1 0 0 0 1 0 0 1
3990 chr1 217457948 217458147 200 * 0 0 0 0 1 0 0 0 0 1
3991 chr1 217524498 217524697 200 * 0 0 0 0 0 0 0 0 0 1
3992 chr1 217630798 217631197 400 * 1 1 1 1 1 1 1 1 1 1
3993 chr1 217631348 217631547 200 * 1 1 1 1 1 1 1 1 1 1
3994 chr1 217793798 217793997 200 * 0 0 0 0 0 0 0 0 0 1
3995 chr1 217924848 217925447 600 * 0 0 1 1 1 0 1 1 1 1
3996 chr1 217982748 217982947 200 * 0 0 0 0 0 0 0 0 0 1
3997 chr1 218126348 218126547 200 * 0 0 0 0 0 0 0 0 0 1
3998 chr1 218164048 218164247 200 * 1 1 1 1 1 1 1 1 1 1
3999 chr1 218164348 218164747 400 * 1 1 1 1 1 1 1 1 1 1
4000 chr1 218164848 218165647 800 * 1 1 1 1 1 1 1 1 1 1
4001 chr1 218243798 218243997 200 * 0 0 0 0 0 0 0 0 0 1
4002 chr1 218284548 218285447 900 * 1 1 1 1 1 1 1 1 1 1
4003 chr1 218345598 218345797 200 * 1 1 1 1 1 1 1 1 1 1
4004 chr1 218346048 218346247 200 * 1 1 1 1 1 1 1 1 1 1
4005 chr1 218346698 218347097 400 * 1 1 1 1 1 1 1 1 1 1
4006 chr1 218347398 218347597 200 * 1 1 1 1 1 1 1 1 1 1
4007 chr1 218378198 218378397 200 * 0 0 0 0 0 0 0 0 0 1
4008 chr1 218562298 218562497 200 * 0 0 0 0 0 0 0 0 0 1
4009 chr1 219173648 219174247 600 * 1 1 1 1 1 1 1 1 1 1
4010 chr1 219839498 219839797 300 * 0 1 0 0 1 0 0 0 0 0
4011 chr1 219927748 219928547 800 * 1 1 1 1 1 1 1 1 1 1
4012 chr1 219928598 219928797 200 * 1 1 1 1 1 1 1 1 1 1
4013 chr1 219958848 219959047 200 * 0 0 0 0 0 0 0 0 0 1
4014 chr1 220045948 220046747 800 * 1 1 1 1 1 1 1 1 1 1
4015 chr1 220047398 220047597 200 * 0 0 0 0 0 0 0 0 0 1
4016 chr1 220089648 220089847 200 * 1 1 1 1 1 1 1 1 1 1
4017 chr1 220094098 220094697 600 * 1 1 1 1 1 1 1 1 1 1
4018 chr1 220245248 220245447 200 * 0 0 0 0 1 0 0 0 0 0
4019 chr1 220271998 220272197 200 * 1 1 1 1 1 1 1 1 1 1
4020 chr1 220272348 220272747 400 * 1 1 1 1 1 1 1 1 1 1
4021 chr1 220379748 220379947 200 * 0 0 0 0 0 0 0 0 0 1
4022 chr1 220527348 220527547 200 * 1 1 1 1 1 1 1 1 1 1
4023 chr1 220528098 220528297 200 * 1 1 1 1 1 1 1 1 1 1
4024 chr1 220528448 220529047 600 * 1 1 1 1 1 1 1 1 1 1
4025 chr1 220689848 220690047 200 * 0 0 0 1 0 0 0 0 1 1
4026 chr1 220690098 220690297 200 * 1 1 1 1 1 1 1 1 1 1
4027 chr1 220690348 220690947 600 * 1 1 1 1 1 1 1 1 1 1
4028 chr1 220747948 220748547 600 * 1 1 1 1 1 1 1 1 1 1
4029 chr1 220786148 220786447 300 * 1 1 0 1 0 1 1 1 1 1
4030 chr1 220786598 220787397 800 * 1 1 1 1 1 1 1 1 1 1
4031 chr1 220787648 220787847 200 * 0 0 0 0 1 0 0 0 0 1
4032 chr1 220818848 220819047 200 * 0 0 0 0 0 0 0 0 1 0
4033 chr1 220876998 220877397 400 * 1 1 1 0 0 0 0 0 0 1
4034 chr1 220878548 220878747 200 * 1 1 0 0 0 1 0 0 0 1
4035 chr1 220878998 220879397 400 * 1 1 1 1 1 1 1 1 1 1
4036 chr1 220879448 220880047 600 * 1 1 1 1 1 1 1 1 1 1
4037 chr1 220880248 220880447 200 * 1 1 1 1 0 1 1 1 1 1
4038 chr1 220881198 220881647 450 * 1 1 1 0 1 0 1 0 0 1
4039 chr1 220882048 220882447 400 * 0 1 0 0 0 0 0 0 0 1
4040 chr1 220883998 220884197 200 * 0 1 0 0 0 0 0 0 0 1
4041 chr1 220884398 220884597 200 * 0 1 1 0 0 0 0 0 0 1
4042 chr1 220884698 220884897 200 * 0 1 0 0 0 0 0 0 0 1
4043 chr1 220887398 220887897 500 * 1 1 1 1 1 0 1 1 1 1
4044 chr1 220887998 220888247 250 * 1 1 1 1 0 0 1 1 1 1
4045 chr1 220891198 220891397 200 * 1 1 0 1 0 0 0 0 1 1
4046 chr1 220891498 220892297 800 * 1 1 1 1 0 0 0 0 1 1
4047 chr1 220894098 220895097 1000 * 1 1 1 1 0 1 1 1 1 1
4048 chr1 220895348 220895947 600 * 0 1 1 1 0 0 0 0 1 1
4049 chr1 221091398 221091597 200 * 0 0 0 0 0 0 0 0 0 1
4050 chr1 221285848 221286047 200 * 0 0 0 0 0 0 0 0 0 1
4051 chr1 221334698 221334897 200 * 0 0 0 0 0 0 0 0 0 1
4052 chr1 221563698 221563897 200 * 0 0 0 0 0 0 0 0 0 1
4053 chr1 221740898 221741297 400 * 1 1 1 1 1 1 1 1 1 1
4054 chr1 221742148 221743547 1400 * 1 1 1 1 1 1 1 1 1 1
4055 chr1 222049698 222049897 200 * 0 0 0 0 0 0 0 0 0 1
4056 chr1 222049948 222050147 200 * 0 0 0 0 0 0 0 0 0 1
4057 chr1 222455198 222455397 200 * 1 1 1 1 1 1 1 1 1 1
4058 chr1 222465298 222465697 400 * 1 1 1 1 1 1 1 1 1 1
4059 chr1 222543998 222544197 200 * 0 0 0 0 1 0 0 0 0 1
4060 chr1 222589648 222589847 200 * 1 1 1 1 1 1 1 1 1 1
4061 chr1 222589898 222590097 200 * 1 1 1 1 1 1 1 1 1 1
4062 chr1 222617498 222617697 200 * 1 1 1 1 1 1 1 1 1 1
4063 chr1 222617998 222618397 400 * 1 1 1 1 1 1 1 1 1 1
4064 chr1 222618448 222618847 400 * 1 1 1 1 1 1 1 1 1 1
4065 chr1 222643848 222644447 600 * 1 1 1 1 1 1 1 1 1 1
4066 chr1 222699898 222700097 200 * 0 0 0 0 0 0 0 0 0 1
4067 chr1 222711998 222712197 200 * 1 1 1 1 1 1 1 1 1 1
4068 chr1 222712348 222712947 600 * 1 1 1 1 1 1 1 1 1 1
4069 chr1 222713148 222713347 200 * 1 1 1 1 1 1 1 1 1 1
4070 chr1 222713398 222713597 200 * 1 1 1 1 1 1 1 1 1 1
4071 chr1 222814948 222815347 400 * 1 1 1 1 1 1 1 1 1 1
4072 chr1 222884798 222884997 200 * 0 0 0 0 0 0 0 0 0 1
4073 chr1 222894648 222894847 200 * 0 0 0 0 0 0 0 0 0 1
4074 chr1 223081448 223081647 200 * 1 1 1 1 1 1 1 1 1 1
4075 chr1 223116848 223117047 200 * 0 0 0 0 0 0 0 0 0 1
4076 chr1 223129298 223129647 350 * 1 1 0 0 1 1 1 1 1 1
4077 chr1 223133698 223133897 200 * 1 1 1 1 1 1 1 1 1 1
4078 chr1 223142798 223143297 500 * 1 1 1 1 1 1 1 1 1 1
4079 chr1 223363448 223363847 400 * 1 1 1 1 1 1 1 1 1 1
4080 chr1 223363998 223364197 200 * 1 1 1 1 1 1 1 1 1 1
4081 chr1 223364298 223364897 600 * 1 1 1 1 1 1 1 1 1 1
4082 chr1 223365098 223365297 200 * 1 1 1 1 1 1 0 1 1 1
4083 chr1 223393198 223393547 350 * 1 0 1 1 0 1 0 1 1 1
4084 chr1 223393598 223393797 200 * 0 0 0 1 0 0 0 0 1 1
4085 chr1 223394298 223394697 400 * 0 0 0 0 1 0 0 0 0 1
4086 chr1 223653148 223653347 200 * 0 0 0 0 0 0 0 0 0 1
4087 chr1 223712148 223712947 800 * 1 1 1 1 1 1 1 1 1 1
4088 chr1 223748548 223749147 600 * 1 1 0 0 1 1 1 1 1 1
4089 chr1 223845248 223845447 200 * 1 1 1 1 1 1 1 1 1 1
4090 chr1 223845498 223845897 400 * 1 1 1 1 1 1 1 1 1 1
4091 chr1 223845998 223846597 600 * 1 1 1 1 1 1 1 1 1 1
4092 chr1 223856498 223856697 200 * 0 0 0 0 0 0 0 0 0 1
4093 chr1 223856998 223857197 200 * 0 0 0 0 0 0 0 0 0 1
4094 chr1 223992448 223992847 400 * 1 1 1 1 1 1 1 1 1 1
4095 chr1 223992948 223993147 200 * 1 1 1 1 1 1 1 1 1 1
4096 chr1 224114548 224114747 200 * 1 1 1 1 1 1 1 1 1 1
4097 chr1 224167398 224167597 200 * 0 0 0 0 1 0 0 0 0 1
4098 chr1 224175598 224175797 200 * 0 1 1 0 1 0 0 1 1 1
4099 chr1 224182748 224183747 1000 * 1 1 1 1 1 1 1 1 1 1
4100 chr1 224183798 224184197 400 * 1 1 1 1 1 1 1 1 1 1
4101 chr1 224184698 224184897 200 * 0 0 0 0 0 0 0 0 0 1
4102 chr1 224195748 224195947 200 * 0 0 0 0 0 0 0 0 0 1
4103 chr1 224329998 224330597 600 * 1 1 1 1 1 1 1 1 1 1
4104 chr1 224340948 224341347 400 * 1 1 1 1 0 1 1 1 1 0
4105 chr1 224356948 224357347 400 * 1 1 1 1 1 1 1 1 1 1
4106 chr1 224433698 224434097 400 * 1 1 1 1 1 1 1 1 1 1
4107 chr1 224434148 224434347 200 * 1 1 1 1 1 1 1 1 1 1
4108 chr1 224434748 224435147 400 * 1 1 1 1 1 1 1 1 1 1
4109 chr1 224615898 224617297 1400 * 1 1 1 1 1 1 1 1 1 1
4110 chr1 224617698 224618147 450 * 1 1 1 1 1 0 1 1 1 1
4111 chr1 224929448 224930097 650 * 1 1 1 1 1 1 1 1 1 1
4112 chr1 225273298 225273497 200 * 0 0 0 0 0 0 0 0 0 1
4113 chr1 225426948 225427147 200 * 1 1 1 1 1 1 1 1 1 1
4114 chr1 225427248 225428247 1000 * 1 1 1 1 1 1 1 1 1 1
4115 chr1 225428398 225428797 400 * 1 1 1 1 1 1 1 1 1 1
4116 chr1 225474948 225475347 400 * 1 1 1 1 1 1 1 1 1 1
4117 chr1 225519198 225519397 200 * 0 0 0 0 1 0 0 0 0 0
4118 chr1 225652298 225652897 600 * 1 1 1 1 1 1 1 1 1 1
4119 chr1 225653598 225653797 200 * 1 1 1 1 1 1 1 1 1 1
4120 chr1 225679698 225679897 200 * 0 0 0 0 0 0 0 0 0 1
4121 chr1 225777448 225778047 600 * 1 1 1 1 1 1 1 1 1 1
4122 chr1 225809848 225810647 800 * 1 1 1 1 1 1 1 1 1 1
4123 chr1 225810998 225811197 200 * 0 1 1 0 1 0 1 1 1 1
4124 chr1 225881898 225882497 600 * 1 1 1 1 1 1 1 1 1 1
4125 chr1 225882548 225883147 600 * 1 1 1 1 1 1 1 1 1 1
4126 chr1 225887598 225887797 200 * 0 1 1 0 0 0 0 1 1 1
4127 chr1 225911148 225911747 600 * 0 1 0 0 1 1 1 1 1 1
4128 chr1 225923548 225923747 200 * 1 1 1 1 1 1 1 1 1 1
4129 chr1 225923798 225924197 400 * 1 1 1 1 1 1 1 1 1 1
4130 chr1 225924548 225924947 400 * 1 0 1 1 1 1 1 1 1 1
4131 chr1 225924998 225925197 200 * 0 0 0 0 0 0 0 0 0 1
4132 chr1 225939498 225939697 200 * 0 1 1 0 1 0 0 1 1 1
4133 chr1 225962498 225962697 200 * 1 1 1 0 1 1 1 0 1 1
4134 chr1 225999048 225999447 400 * 1 1 1 1 1 1 1 1 1 1
4135 chr1 226024698 226024897 200 * 0 0 0 0 0 0 0 0 0 1
4136 chr1 226061648 226062047 400 * 1 1 1 1 1 1 1 1 1 1
4137 chr1 226062248 226062647 400 * 1 1 1 1 1 1 1 1 1 1
4138 chr1 226062748 226062947 200 * 1 1 1 1 1 1 1 1 1 1
4139 chr1 226063348 226063747 400 * 1 1 1 1 1 1 1 1 1 1
4140 chr1 226082348 226082547 200 * 0 0 0 0 0 0 0 0 0 1
4141 chr1 226082898 226084297 1400 * 1 1 1 1 1 1 1 1 1 1
4142 chr1 226100348 226100597 250 * 1 1 1 1 1 1 1 1 1 1
4143 chr1 226109548 226109997 450 * 1 1 1 1 1 1 1 1 1 1
4144 chr1 226110098 226110297 200 * 1 1 1 1 1 1 1 1 1 1
4145 chr1 226110348 226110947 600 * 1 1 1 1 1 1 1 1 1 1
4146 chr1 226121198 226122697 1500 * 1 1 1 1 1 1 1 1 1 1
4147 chr1 226186398 226186997 600 * 1 1 1 1 1 1 1 1 1 1
4148 chr1 226223198 226224247 1050 * 1 1 1 1 1 1 1 1 1 1
4149 chr1 226224748 226224947 200 * 0 0 0 0 0 0 0 0 0 1
4150 chr1 226308548 226309147 600 * 1 1 1 1 1 1 1 1 1 1
4151 chr1 226309298 226309897 600 * 1 1 1 1 1 1 1 1 1 1
4152 chr1 226407498 226408297 800 * 1 1 1 1 1 1 1 1 1 1
4153 chr1 226408598 226408797 200 * 0 0 0 0 1 0 0 0 0 1
4154 chr1 226425548 226425797 250 * 1 0 0 0 0 0 0 0 0 1
4155 chr1 226426398 226426597 200 * 0 0 0 0 0 0 0 0 0 1
4156 chr1 226548298 226548497 200 * 1 1 1 1 1 1 1 1 1 1
4157 chr1 226548648 226549647 1000 * 1 1 1 1 1 1 1 1 1 1
4158 chr1 226626548 226626747 200 * 1 1 1 1 1 0 1 1 1 1
4159 chr1 226679998 226680197 200 * 1 1 1 1 1 1 1 1 1 0
4160 chr1 226703198 226703397 200 * 1 1 1 1 1 1 1 1 1 1
4161 chr1 226703448 226703647 200 * 1 1 1 1 1 1 1 1 1 1
4162 chr1 226736798 226738397 1600 * 1 1 1 1 1 1 1 1 1 1
4163 chr1 226738448 226738847 400 * 1 1 1 1 1 1 1 1 1 1
4164 chr1 226739098 226739297 200 * 1 1 1 1 1 1 1 0 1 1
4165 chr1 226828098 226828297 200 * 1 1 1 1 1 1 1 1 1 1
4166 chr1 226870248 226871247 1000 * 1 1 1 1 1 1 1 1 1 1
4167 chr1 226939298 226939897 600 * 1 1 1 1 1 1 1 1 1 1
4168 chr1 226940148 226940747 600 * 1 1 1 1 1 1 1 1 1 1
4169 chr1 227317698 227317897 200 * 1 1 1 1 1 1 1 1 1 1
4170 chr1 227318348 227318547 200 * 1 1 1 1 1 1 1 1 1 1
4171 chr1 227318598 227318997 400 * 1 1 1 1 1 1 1 1 1 1
4172 chr1 227382998 227383197 200 * 0 0 0 0 0 0 0 0 0 1
4173 chr1 227541798 227542897 1100 * 1 1 1 1 1 1 1 1 1 1
4174 chr1 227558398 227558597 200 * 0 0 0 0 0 0 0 0 0 1
4175 chr1 227559598 227559797 200 * 0 0 0 0 0 0 0 0 0 1
4176 chr1 227560698 227561297 600 * 0 0 0 0 0 0 0 1 1 1
4177 chr1 227561348 227561547 200 * 0 0 0 0 0 0 0 0 0 1
4178 chr1 227563598 227563997 400 * 1 1 1 1 1 1 1 1 1 1
4179 chr1 227728148 227728347 200 * 1 1 1 1 1 1 1 1 1 1
4180 chr1 227728898 227729097 200 * 1 0 1 1 1 1 1 1 1 1
4181 chr1 227733848 227734047 200 * 0 0 1 0 0 0 0 0 0 0
4182 chr1 227735048 227735647 600 * 1 1 1 1 1 1 1 1 1 1
4183 chr1 227762498 227762697 200 * 1 1 1 1 1 1 0 1 1 0
4184 chr1 227786648 227786847 200 * 0 0 0 0 0 0 0 0 1 1
4185 chr1 227787048 227787247 200 * 0 0 0 0 0 0 0 1 1 1
4186 chr1 227787298 227788247 950 * 1 1 1 1 1 1 1 1 1 1
4187 chr1 227788448 227788847 400 * 1 1 1 1 1 1 1 1 1 1
4188 chr1 227886698 227886897 200 * 0 0 1 0 0 0 0 0 1 1
4189 chr1 227886998 227887197 200 * 1 0 1 1 1 1 1 1 1 1
4190 chr1 227887598 227888197 600 * 1 0 0 0 0 0 1 1 1 1
4191 chr1 227941748 227941947 200 * 0 0 0 0 1 0 0 0 0 0
4192 chr1 227946648 227946847 200 * 1 1 1 1 1 1 1 1 1 1
4193 chr1 227946998 227947997 1000 * 1 1 1 1 1 1 1 1 1 1
4194 chr1 227948048 227948247 200 * 1 1 1 1 1 1 1 1 1 1
4195 chr1 227948298 227948497 200 * 1 1 1 1 1 1 1 1 1 1
4196 chr1 228006548 228007547 1000 * 1 1 1 1 1 1 1 1 1 1
4197 chr1 228007598 228007797 200 * 1 1 1 1 1 1 1 1 1 1
4198 chr1 228008498 228008897 400 * 1 1 1 1 1 1 1 1 1 1
4199 chr1 228013348 228013547 200 * 0 0 1 0 1 0 0 0 0 0
4200 chr1 228037598 228038397 800 * 1 1 1 1 1 1 1 1 1 1
4201 chr1 228058848 228059447 600 * 0 1 1 1 1 1 1 1 1 1
4202 chr1 228060198 228060397 200 * 1 1 1 1 1 0 1 1 1 1
4203 chr1 228060498 228060697 200 * 0 1 1 1 0 0 1 1 1 1
4204 chr1 228060848 228061047 200 * 1 1 1 0 0 0 1 1 1 1
4205 chr1 228081998 228083197 1200 * 1 1 1 1 1 1 1 1 1 1
4206 chr1 228083398 228083797 400 * 1 1 1 1 1 1 1 1 1 1
4207 chr1 228101898 228102597 700 * 1 1 1 1 1 1 1 1 1 1
4208 chr1 228102748 228103547 800 * 1 1 1 1 1 1 1 1 1 1
4209 chr1 228103648 228104047 400 * 0 0 0 0 1 0 0 0 0 1
4210 chr1 228108998 228109597 600 * 1 1 1 1 1 1 1 1 1 1
4211 chr1 228130798 228130997 200 * 1 1 1 1 1 1 0 1 1 1
4212 chr1 228139698 228140897 1200 * 1 1 1 1 1 1 1 1 1 1
4213 chr1 228157548 228158147 600 * 0 0 0 0 0 0 0 0 0 1
4214 chr1 228158198 228158397 200 * 0 0 0 0 0 0 0 0 1 1
4215 chr1 228163048 228163247 200 * 0 0 1 0 1 0 0 0 1 0
4216 chr1 228165298 228166297 1000 * 1 1 1 1 1 1 1 1 1 1
4217 chr1 228173848 228174047 200 * 0 0 0 0 1 0 0 0 0 0
4218 chr1 228174448 228174847 400 * 0 0 0 0 1 0 0 0 0 1
4219 chr1 228211698 228212547 850 * 0 0 0 0 1 0 0 0 0 1
4220 chr1 228212848 228213047 200 * 0 1 0 1 1 0 1 1 1 1
4221 chr1 228213398 228213797 400 * 1 1 1 1 1 1 1 1 1 1
4222 chr1 228213948 228214347 400 * 1 1 1 1 1 0 0 1 1 1
4223 chr1 228275298 228276097 800 * 1 1 1 1 1 1 1 1 1 1
4224 chr1 228276248 228276847 600 * 1 0 0 0 1 1 0 1 1 1
4225 chr1 228315948 228316347 400 * 0 0 0 0 1 0 0 0 0 0
4226 chr1 228341398 228341597 200 * 0 0 0 0 1 0 0 0 0 0
4227 chr1 228378498 228379397 900 * 1 1 1 1 1 1 1 1 1 1
4228 chr1 228405998 228406797 800 * 1 1 1 1 1 1 1 1 1 1
4229 chr1 228415848 228416647 800 * 1 1 1 1 1 1 1 1 1 1
4230 chr1 228416698 228416897 200 * 1 1 1 1 0 1 1 1 1 1
4231 chr1 228424748 228425147 400 * 0 0 0 0 0 0 0 0 0 1
4232 chr1 228425248 228425447 200 * 0 0 0 0 0 0 0 0 0 1
4233 chr1 228445648 228446447 800 * 1 1 1 1 1 1 1 1 1 1
4234 chr1 228457248 228458447 1200 * 1 1 1 1 1 1 1 1 1 1
4235 chr1 228459098 228459297 200 * 1 1 1 1 1 1 1 1 1 1
4236 chr1 228459398 228459597 200 * 1 1 1 1 1 1 1 1 1 1
4237 chr1 228459998 228460197 200 * 0 0 0 0 0 0 0 0 0 1
4238 chr1 228463648 228464047 400 * 1 1 1 1 1 1 1 1 1 1
4239 chr1 228464148 228464347 200 * 1 1 1 1 0 1 1 1 1 1
4240 chr1 228464398 228464797 400 * 1 1 1 1 1 0 1 1 1 1
4241 chr1 228465298 228465497 200 * 0 0 0 1 0 0 0 0 1 1
4242 chr1 228469548 228469897 350 * 1 0 1 0 0 0 0 1 1 1
4243 chr1 228471198 228471397 200 * 0 0 0 0 0 0 0 0 0 1
4244 chr1 228471648 228471847 200 * 0 0 0 0 0 0 0 0 0 1
4245 chr1 228485898 228486097 200 * 0 0 0 0 0 0 0 0 0 1
4246 chr1 228486198 228486447 250 * 1 1 1 1 1 1 1 1 1 1
4247 chr1 228486598 228487997 1400 * 1 1 1 1 1 1 1 1 1 1
4248 chr1 228555248 228555447 200 * 0 0 0 0 1 0 0 0 0 1
4249 chr1 228555548 228555747 200 * 0 0 0 0 1 0 0 0 0 1
4250 chr1 228635248 228635697 450 * 0 0 0 0 1 0 0 0 0 1
4251 chr1 228647048 228648397 1350 * 1 1 1 1 1 1 1 1 1 1
4252 chr1 228734948 228736147 1200 * 1 1 1 1 1 1 1 1 1 1
4253 chr1 228736298 228736497 200 * 1 1 1 0 1 1 1 1 1 1
4254 chr1 228754898 228755097 200 * 0 0 0 0 0 0 0 0 0 1
4255 chr1 228773898 228774097 200 * 0 0 0 0 0 0 0 0 0 1
4256 chr1 229147798 229147997 200 * 0 0 0 0 0 0 0 0 0 1
4257 chr1 229227548 229227747 200 * 1 1 1 1 1 1 1 1 1 1
4258 chr1 229270898 229271097 200 * 1 1 1 1 1 1 1 1 1 1
4259 chr1 229271148 229271347 200 * 1 1 1 1 1 1 1 1 1 1
4260 chr1 229341448 229341647 200 * 1 1 1 1 1 1 0 0 1 1
4261 chr1 229341948 229342547 600 * 1 1 1 1 1 1 1 1 1 1
4262 chr1 229342698 229343297 600 * 1 1 1 1 1 1 1 1 1 1
4263 chr1 229343748 229343947 200 * 0 0 1 1 1 1 0 1 1 1
4264 chr1 229407098 229407897 800 * 1 1 1 1 1 1 1 0 1 1
4265 chr1 229407948 229408147 200 * 0 0 0 0 0 0 0 0 0 1
4266 chr1 229430848 229431047 200 * 1 1 1 0 1 1 1 1 1 1
4267 chr1 229431348 229433347 2000 * 1 0 1 1 1 0 1 1 1 1
4268 chr1 229433848 229434597 750 * 1 1 1 1 1 1 1 1 1 1
4269 chr1 229434748 229434947 200 * 1 1 1 1 1 0 1 1 1 1
4270 chr1 229507898 229508497 600 * 1 1 1 1 1 1 1 1 1 1
4271 chr1 229557898 229559297 1400 * 1 1 1 1 1 1 1 1 1 1
4272 chr1 229559498 229559697 200 * 0 0 0 0 1 1 0 0 0 1
4273 chr1 229569948 229570147 200 * 0 0 0 0 0 0 0 0 0 1
4274 chr1 229570348 229570547 200 * 0 0 0 0 0 0 0 0 0 1
4275 chr1 229625198 229625797 600 * 1 1 1 1 1 1 1 1 1 1
4276 chr1 229625848 229626047 200 * 1 1 1 1 1 1 1 1 1 1
4277 chr1 229626298 229626697 400 * 1 1 1 1 1 1 1 1 1 1
4278 chr1 229865398 229865597 200 * 0 0 0 0 0 0 0 0 0 1
4279 chr1 229865648 229865847 200 * 0 0 0 0 0 0 0 0 0 1
4280 chr1 229917698 229917897 200 * 0 0 0 0 0 0 0 0 0 1
4281 chr1 229931748 229931947 200 * 0 0 0 0 0 0 0 0 0 1
4282 chr1 230067048 230067647 600 * 1 1 1 1 1 1 1 1 1 1
4283 chr1 230067798 230068397 600 * 1 1 1 1 1 1 1 1 1 1
4284 chr1 230332648 230332847 200 * 0 0 0 0 0 0 0 0 0 1
4285 chr1 230424548 230424747 200 * 1 1 1 1 1 1 0 0 1 1
4286 chr1 230425348 230425597 250 * 1 1 1 1 1 1 1 1 1 1
4287 chr1 230425948 230426347 400 * 1 1 1 1 1 1 1 1 1 1
4288 chr1 230426498 230426897 400 * 1 1 1 1 1 1 1 1 1 1
4289 chr1 230641948 230642847 900 * 1 1 1 1 1 1 1 1 1 1
4290 chr1 230867798 230867997 200 * 1 1 1 1 1 1 1 1 1 1
4291 chr1 230868298 230868497 200 * 1 1 1 1 1 1 1 1 1 1
4292 chr1 230868748 230868947 200 * 1 1 1 1 1 1 1 1 1 1
4293 chr1 230868998 230869197 200 * 1 1 1 1 1 1 1 1 1 1
4294 chr1 230902548 230902747 200 * 0 0 0 0 0 0 0 0 0 1
4295 chr1 230978048 230979447 1400 * 1 1 1 1 1 1 1 1 1 1
4296 chr1 231039198 231040047 850 * 1 1 1 1 1 1 1 1 1 1
4297 chr1 231040398 231040797 400 * 1 1 1 1 1 1 1 1 1 1
4298 chr1 231040998 231041197 200 * 0 1 1 1 1 0 1 1 1 1
4299 chr1 231160748 231161697 950 * 1 1 1 1 0 1 1 1 1 1
4300 chr1 231162348 231162947 600 * 1 1 1 1 1 1 1 1 1 1
4301 chr1 231163148 231164047 900 * 1 0 1 1 1 0 1 1 1 1
4302 chr1 231211448 231211647 200 * 1 1 1 1 1 1 1 1 1 1
4303 chr1 231240948 231241547 600 * 1 1 1 1 1 1 1 1 1 1
4304 chr1 231317198 231317397 200 * 0 0 0 0 0 0 0 0 0 1
4305 chr1 231336398 231336597 200 * 0 0 0 0 1 0 0 0 0 1
4306 chr1 231336948 231338547 1600 * 1 1 1 1 1 1 1 1 1 1
4307 chr1 231420898 231422697 1800 * 1 1 1 1 1 1 1 1 1 1
4308 chr1 231492598 231492797 200 * 0 0 0 0 0 0 0 0 0 1
4309 chr1 231528198 231528397 200 * 1 1 1 1 1 1 1 1 1 1
4310 chr1 231528498 231528897 400 * 1 1 1 1 1 1 1 1 1 1
4311 chr1 231626698 231626897 200 * 1 1 1 1 1 1 1 1 1 1
4312 chr1 231626998 231627197 200 * 1 1 1 1 1 1 1 1 1 1
4313 chr1 231641998 231642197 200 * 0 0 0 0 0 0 0 0 0 1
4314 chr1 232629198 232630797 1600 * 1 1 1 1 1 1 1 1 1 1
4315 chr1 232805198 232805997 800 * 1 1 1 1 1 1 1 1 1 1
4316 chr1 232950298 232950897 600 * 1 1 1 1 1 1 1 1 1 1
4317 chr1 233295298 233295697 400 * 1 1 1 1 1 1 1 1 1 1
4318 chr1 233327148 233327347 200 * 1 1 1 1 1 1 1 1 1 1
4319 chr1 233327598 233328797 1200 * 1 1 1 1 1 1 1 1 1 1
4320 chr1 233361948 233362147 200 * 0 0 0 0 0 0 0 0 0 1
4321 chr1 233614148 233614547 400 * 1 1 1 1 1 1 1 1 1 1
4322 chr1 233615148 233615347 200 * 0 1 1 1 0 0 1 0 0 1
4323 chr1 233851098 233851297 200 * 0 0 0 0 0 0 0 0 0 1
4324 chr1 233904498 233904947 450 * 1 1 1 1 1 1 1 1 1 1
4325 chr1 233904998 233905947 950 * 1 1 1 1 1 1 1 1 1 1
4326 chr1 234065898 234066097 200 * 1 0 1 0 1 1 1 1 1 0
4327 chr1 234214098 234214697 600 * 1 1 1 1 1 1 1 1 1 1
4328 chr1 234231398 234231797 400 * 0 0 0 0 1 0 0 0 0 1
4329 chr1 234309548 234309747 200 * 0 0 1 0 0 0 0 0 0 0
4330 chr1 234356848 234357047 200 * 0 0 0 0 1 0 0 0 0 1
4331 chr1 234373198 234373797 600 * 1 1 1 1 1 1 1 1 1 1
4332 chr1 234478148 234478947 800 * 1 1 1 1 1 1 1 1 1 1
4333 chr1 234478998 234479397 400 * 1 1 1 1 1 1 1 1 1 1
4334 chr1 234499098 234499297 200 * 1 1 1 1 1 1 1 1 1 1
4335 chr1 234599698 234600097 400 * 1 1 1 1 1 1 1 1 1 1
4336 chr1 234600148 234600347 200 * 1 1 1 1 1 1 1 1 1 1
4337 chr1 234608398 234609197 800 * 1 1 1 1 1 1 1 1 1 1
4338 chr1 234610148 234610547 400 * 1 1 1 1 1 1 1 1 1 1
4339 chr1 234610798 234611197 400 * 1 1 1 1 1 1 1 1 1 1
4340 chr1 234611248 234611447 200 * 1 1 1 1 1 1 1 1 1 1
4341 chr1 234742248 234742447 200 * 0 0 0 0 0 0 0 0 0 1
4342 chr1 234899798 234899997 200 * 0 0 0 0 0 0 0 0 0 1
4343 chr1 234969948 234970247 300 * 1 1 1 1 1 1 1 1 1 1
4344 chr1 235093848 235094047 200 * 1 1 1 1 1 1 1 1 1 1
4345 chr1 235104148 235104547 400 * 1 1 1 1 1 1 1 1 1 1
4346 chr1 235127898 235129097 1200 * 1 1 1 1 1 1 1 1 1 1
4347 chr1 235160798 235161397 600 * 1 1 1 1 1 1 1 1 1 1
4348 chr1 235326748 235326947 200 * 1 1 1 1 1 1 1 1 1 1
4349 chr1 235326998 235327597 600 * 1 1 1 1 1 1 1 1 1 1
4350 chr1 235327948 235328147 200 * 1 1 1 1 1 1 1 1 1 1
4351 chr1 235328298 235328897 600 * 1 1 1 1 1 1 1 1 1 1
4352 chr1 235329248 235329447 200 * 1 1 1 1 1 1 1 1 1 1
4353 chr1 235367248 235367647 400 * 1 1 1 1 1 1 1 1 1 1
4354 chr1 235397248 235397447 200 * 0 0 0 0 0 0 0 0 0 1
4355 chr1 235503648 235503847 200 * 1 1 1 1 1 1 1 1 1 1
4356 chr1 235503998 235505747 1750 * 1 1 1 1 1 1 1 1 1 1
4357 chr1 235594598 235594797 200 * 0 0 0 0 0 0 0 0 0 1
4358 chr1 235641948 235642347 400 * 1 0 1 0 0 0 0 0 0 1
4359 chr1 235648498 235650097 1600 * 1 1 1 1 1 1 1 1 1 1
4360 chr1 235650348 235650747 400 * 1 1 1 1 1 1 1 1 1 1
4361 chr1 235650998 235651197 200 * 0 1 0 0 0 0 1 0 1 1
4362 chr1 235866148 235866547 400 * 1 1 1 1 1 1 1 1 1 1
4363 chr1 235866598 235867197 600 * 1 1 1 1 1 1 1 1 1 1
4364 chr1 235993498 235993897 400 * 0 0 0 0 0 0 0 0 0 1
4365 chr1 236063998 236064197 200 * 1 1 1 1 1 0 1 0 1 1
4366 chr1 236064248 236065297 1050 * 1 1 1 1 1 1 1 1 1 1
4367 chr1 236106098 236106297 200 * 0 0 0 0 1 0 0 0 0 0
4368 chr1 236141498 236141697 200 * 1 1 1 1 1 1 1 1 1 1
4369 chr1 236141848 236142047 200 * 1 1 1 1 1 1 1 1 1 1
4370 chr1 236142148 236142347 200 * 1 1 1 1 1 1 1 1 1 1
4371 chr1 236142498 236143497 1000 * 1 1 1 1 1 1 1 1 1 1
4372 chr1 236281148 236281947 800 * 1 1 1 1 1 1 1 1 1 1
4373 chr1 236282098 236282497 400 * 1 1 1 1 1 1 1 1 1 1
4374 chr1 236348048 236348497 450 * 0 0 0 0 1 0 0 0 0 1
4375 chr1 236394998 236396097 1100 * 1 1 1 1 1 1 1 1 1 1
4376 chr1 236523348 236523547 200 * 0 0 1 0 1 0 1 0 1 1
4377 chr1 236523698 236524297 600 * 1 1 1 1 1 1 1 1 1 1
4378 chr1 236603948 236604347 400 * 1 1 1 1 1 1 1 1 1 1
4379 chr1 236604448 236604647 200 * 1 1 1 1 1 1 1 1 1 1
4380 chr1 236605098 236605297 200 * 0 0 0 0 0 0 0 0 0 1
4381 chr1 236686098 236687097 1000 * 1 1 1 1 1 1 1 1 1 1
4382 chr1 236794948 236796147 1200 * 1 1 1 1 1 1 1 1 1 1
4383 chr1 237041748 237041947 200 * 1 1 1 1 1 0 1 1 1 1
4384 chr1 237042048 237043047 1000 * 1 1 1 1 1 0 1 1 1 1
4385 chr1 237043148 237043347 200 * 1 1 1 1 1 0 1 1 1 1
4386 chr1 237783798 237784197 400 * 0 0 0 0 0 0 0 0 0 1
4387 chr1 237864398 237864597 200 * 1 1 1 1 1 0 1 1 1 1
4388 chr1 238133448 238133647 200 * 0 0 0 0 0 0 0 0 0 1
4389 chr1 238684648 238684847 200 * 0 0 0 0 0 0 0 0 0 1
4390 chr1 238975198 238975397 200 * 0 0 0 0 0 0 0 0 0 1
4391 chr1 239353098 239353297 200 * 0 0 0 0 0 0 0 0 0 1
4392 chr1 239386698 239388097 1400 * 1 1 1 1 1 1 1 1 1 1
4393 chr1 239409648 239409847 200 * 0 0 0 0 0 0 0 0 0 1
4394 chr1 239997698 239998297 600 * 1 1 1 1 1 0 1 1 1 1
4395 chr1 240091548 240093747 2200 * 1 1 1 1 1 1 1 1 1 1
4396 chr1 240209598 240209797 200 * 0 0 0 0 0 0 0 0 0 1
4397 chr1 240492398 240492597 200 * 0 0 0 0 0 0 0 0 0 1
4398 chr1 240492798 240493397 600 * 0 0 0 0 1 0 0 0 0 1
4399 chr1 240611698 240612097 400 * 1 1 1 1 1 1 1 1 1 1
4400 chr1 240729598 240729997 400 * 0 0 0 0 0 0 0 0 0 1
4401 chr1 240823298 240823697 400 * 0 0 0 0 0 0 0 0 0 1
4402 chr1 241134848 241135047 200 * 0 0 0 0 0 0 0 0 0 1
4403 chr1 241135348 241135547 200 * 0 0 0 0 0 0 0 0 0 1
4404 chr1 241356598 241356797 200 * 1 1 1 1 1 1 1 1 1 1
4405 chr1 241357198 241357397 200 * 1 1 1 1 1 1 1 1 1 1
4406 chr1 241423698 241424347 650 * 1 1 1 1 1 1 1 1 1 1
4407 chr1 241519098 241519897 800 * 1 1 1 1 1 1 1 1 1 1
4408 chr1 241639648 241639847 200 * 1 1 1 1 1 1 1 1 1 1
4409 chr1 241639998 241640397 400 * 1 1 1 1 1 1 1 1 1 1
4410 chr1 241847798 241848397 600 * 1 1 1 1 1 1 1 1 1 1
4411 chr1 241957748 241957947 200 * 0 0 0 0 0 0 0 0 0 1
4412 chr1 241958098 241958297 200 * 0 0 0 0 1 0 0 0 0 1
4413 chr1 241998398 241998597 200 * 1 1 1 0 1 0 1 1 1 1
4414 chr1 242056948 242057147 200 * 0 0 0 0 0 0 0 0 0 1
4415 chr1 242057398 242057597 200 * 0 0 0 0 0 0 0 0 0 1
4416 chr1 242470048 242470247 200 * 0 0 0 0 0 0 0 0 0 1
4417 chr1 242523448 242524697 1250 * 1 1 1 1 1 1 1 1 1 1
4418 chr1 242524848 242525047 200 * 1 1 1 1 1 1 1 1 1 1
4419 chr1 242525148 242525347 200 * 1 1 1 1 1 1 1 1 1 1
4420 chr1 242526448 242526647 200 * 0 0 0 0 0 0 0 0 0 1
4421 chr1 242559398 242559597 200 * 0 0 0 0 0 0 0 0 0 1
4422 chr1 242604348 242604747 400 * 0 0 0 0 0 0 0 0 0 1
4423 chr1 242890398 242890597 200 * 0 1 1 0 1 0 0 1 1 1
4424 chr1 243101548 243101947 400 * 0 0 0 0 1 0 0 0 0 1
4425 chr1 243221148 243221347 200 * 0 0 0 0 0 0 0 0 0 1
4426 chr1 243255098 243255497 400 * 1 1 1 1 1 1 1 1 1 1
4427 chr1 243255898 243256097 200 * 1 1 1 1 1 1 1 1 1 1
4428 chr1 243474248 243474447 200 * 0 0 1 0 0 0 0 0 0 1
4429 chr1 243474598 243474797 200 * 0 0 0 0 0 0 0 0 0 1
4430 chr1 243482848 243483447 600 * 1 1 1 1 1 0 1 1 1 1
4431 chr1 243487598 243487797 200 * 0 0 0 0 1 0 0 0 0 1
4432 chr1 243489048 243489247 200 * 0 0 0 0 0 0 0 0 0 1
4433 chr1 243489348 243489547 200 * 0 0 0 0 0 0 0 0 0 1
4434 chr1 243848998 243849197 200 * 1 1 1 1 1 1 1 1 1 1
4435 chr1 243850298 243851297 1000 * 1 1 1 1 1 1 1 1 1 1
4436 chr1 243917348 243917947 600 * 1 1 1 1 1 1 1 1 1 1
4437 chr1 243931448 243931647 200 * 0 0 1 0 1 0 0 0 0 1
4438 chr1 243952348 243952547 200 * 0 0 0 0 0 0 0 0 0 1
4439 chr1 244036348 244036547 200 * 0 0 0 0 0 0 0 0 0 1
4440 chr1 244047648 244048247 600 * 1 1 1 1 1 1 1 1 1 1
4441 chr1 244048898 244049297 400 * 1 1 1 1 1 1 1 1 1 1
4442 chr1 244049998 244050197 200 * 1 1 1 1 1 1 1 1 0 1
4443 chr1 244077398 244077597 200 * 0 0 0 0 0 0 0 0 0 1
4444 chr1 244102548 244102747 200 * 0 0 0 0 0 0 0 0 0 1
4445 chr1 244139898 244140297 400 * 0 0 0 0 1 0 0 0 1 1
4446 chr1 244155448 244155647 200 * 0 0 0 0 0 0 0 0 0 1
4447 chr1 244210848 244211047 200 * 0 0 0 0 0 0 0 0 0 1
4448 chr1 244451048 244452047 1000 * 1 1 1 1 1 1 1 1 1 1
4449 chr1 244461098 244461697 600 * 1 1 1 1 1 1 1 1 1 1
4450 chr1 244652598 244653797 1200 * 1 1 1 1 1 1 1 1 1 1
4451 chr1 244730098 244731097 1000 * 1 1 1 1 1 1 1 1 1 1
4452 chr1 244761198 244761397 200 * 0 0 0 0 0 0 0 0 0 1
4453 chr1 244833998 244834197 200 * 1 1 1 1 1 1 1 1 1 1
4454 chr1 244834698 244834897 200 * 1 1 1 1 1 1 1 1 1 1
4455 chr1 244835048 244835847 800 * 1 1 1 1 1 1 1 1 1 1
4456 chr1 244862698 244863097 400 * 1 1 1 1 1 1 1 1 1 1
4457 chr1 244863598 244864797 1200 * 1 1 1 1 1 1 1 1 1 1
4458 chr1 244905048 244905247 200 * 0 0 0 0 1 0 0 0 0 0
4459 chr1 244918548 244919147 600 * 1 1 1 1 1 1 1 1 1 1
4460 chr1 244969648 244970047 400 * 1 1 1 1 1 1 1 1 1 1
4461 chr1 244970348 244970547 200 * 1 1 1 1 1 1 1 1 1 1
4462 chr1 244970898 244971497 600 * 1 1 1 1 1 1 1 1 1 1
4463 chr1 245153148 245153547 400 * 1 1 1 1 1 1 1 1 1 1
4464 chr1 245153598 245154397 800 * 1 1 1 1 1 1 1 1 1 1
4465 chr1 245154448 245155047 600 * 1 1 1 1 1 1 1 1 1 1
4466 chr1 245155348 245155747 400 * 1 1 1 1 1 1 1 1 1 1
4467 chr1 245156048 245156647 600 * 1 1 1 1 1 1 1 1 1 1
4468 chr1 245168148 245168347 200 * 1 0 0 0 0 0 0 0 0 1
4469 chr1 245330898 245331097 200 * 0 0 0 0 0 0 0 0 0 1
4470 chr1 245465548 245465747 200 * 0 0 0 0 0 0 0 0 0 1
4471 chr1 245546898 245547097 200 * 0 0 0 0 1 0 0 0 0 1
4472 chr1 245687748 245688147 400 * 0 0 0 0 0 0 0 0 0 1
4473 chr1 245688298 245688697 400 * 1 0 0 0 0 0 0 0 0 1
4474 chr1 245688948 245689147 200 * 0 0 0 0 0 0 0 0 0 1
4475 chr1 246324148 246324347 200 * 0 0 0 0 0 0 0 0 0 1
4476 chr1 246506898 246507297 400 * 1 1 1 1 1 1 1 1 1 1
4477 chr1 246507348 246507547 200 * 1 1 1 1 1 1 1 1 1 1
4478 chr1 246565348 246565797 450 * 1 1 1 1 1 1 1 1 1 1
4479 chr1 246565848 246567047 1200 * 1 1 1 1 1 1 1 1 1 1
4480 chr1 246605298 246605497 200 * 0 0 0 0 0 0 0 0 0 1
4481 chr1 246605548 246605747 200 * 0 0 0 0 0 0 0 0 0 1
4482 chr1 246607398 246607597 200 * 0 0 0 0 0 0 0 0 0 1
4483 chr1 246689798 246689997 200 * 0 0 1 1 1 0 1 0 1 0
4484 chr1 246723948 246724747 800 * 1 1 1 1 1 1 1 1 1 1
4485 chr1 246931048 246931447 400 * 1 1 1 1 1 1 1 1 1 1
4486 chr1 246931498 246931897 400 * 1 1 1 1 1 1 1 1 1 1
4487 chr1 246931998 246932397 400 * 1 1 1 1 1 1 1 1 1 1
4488 chr1 247007298 247007497 200 * 1 1 0 1 1 0 0 1 1 1
4489 chr1 247007648 247008097 450 * 1 1 1 1 1 1 1 1 1 1
4490 chr1 247011198 247011397 200 * 0 0 0 0 0 0 0 0 0 1
4491 chr1 247013048 247013247 200 * 0 0 0 0 0 0 0 0 0 1
4492 chr1 247078248 247078847 600 * 1 1 1 1 1 1 1 1 1 1
4493 chr1 247103848 247104247 400 * 1 1 1 1 1 1 1 1 1 1
4494 chr1 247105048 247105247 200 * 0 0 0 0 0 0 0 0 0 1
4495 chr1 247110898 247112447 1550 * 1 1 1 1 1 1 1 1 1 1
4496 chr1 247210298 247210897 600 * 1 1 1 1 1 1 1 1 1 1
4497 chr1 247244198 247244397 200 * 0 0 0 0 0 0 0 0 0 1
4498 chr1 247278398 247278597 200 * 0 0 0 0 0 0 0 0 0 1
4499 chr1 247290398 247290597 200 * 0 0 0 0 0 0 0 0 0 1
4500 chr1 247300498 247300697 200 * 0 0 0 0 0 0 0 0 0 1
4501 chr1 247300848 247301247 400 * 0 0 0 0 0 0 0 0 0 1
4502 chr1 247330848 247331847 1000 * 1 1 1 1 1 1 1 1 1 1
4503 chr1 247331948 247332147 200 * 1 1 1 1 1 1 1 1 1 1
4504 chr1 247332698 247332897 200 * 0 1 1 1 0 0 0 1 1 1
4505 chr1 247347898 247348297 400 * 1 0 1 1 0 0 1 0 1 1
4506 chr1 247372748 247373147 400 * 1 1 1 1 1 1 1 1 1 1
4507 chr1 247373698 247373997 300 * 0 0 1 0 1 0 1 0 0 1
4508 chr1 247517848 247518647 800 * 0 0 0 0 0 0 0 0 0 1
4509 chr1 247530998 247531197 200 * 0 0 0 0 0 0 0 0 0 1
4510 chr1 247639398 247639797 400 * 1 1 0 0 1 0 1 1 1 1
4511 chr1 247640248 247640447 200 * 0 0 0 0 1 0 0 0 0 1
4512 chr1 247856998 247857997 1000 * 1 0 1 1 1 0 1 1 1 1
4513 chr1 247936448 247936647 200 * 0 0 0 0 0 0 0 0 0 1
4514 chr1 247936798 247937397 600 * 1 1 1 1 1 0 1 1 1 1
4515 chr1 247994198 247994397 200 * 0 0 0 0 0 0 0 0 0 1
4516 chr1 248136848 248137247 400 * 0 0 0 0 0 0 0 0 0 1
4517 chr1 248590048 248590247 200 * 0 0 0 0 0 0 0 0 0 1
4518 chr1 248691598 248692197 600 * 0 0 0 0 0 0 0 0 0 1
4519 chr1 248811748 248812147 400 * 0 0 0 0 0 0 0 0 0 1
4520 chr1 248825798 248825997 200 * 1 1 1 1 1 1 1 1 1 1
4521 chr1 248826148 248826547 400 * 1 1 1 1 1 1 1 1 1 1
4522 chr1 248837748 248838147 400 * 1 1 1 1 1 1 1 1 1 1
4523 chr1 248838348 248839147 800 * 1 1 1 1 1 1 1 1 1 1
4524 chr1 248847398 248848597 1200 * 0 0 0 0 0 0 0 0 0 1
4525 chr1 248858048 248858447 400 * 1 1 1 1 1 1 1 1 1 1
4526 chr1 248858798 248859397 600 * 1 1 1 1 1 1 1 1 1 1
4527 chr1 248862998 248863197 200 * 1 1 1 1 1 1 1 1 1 1
4528 chr1 248863248 248863447 200 * 1 1 1 1 1 1 1 1 1 1
4529 chr1 248863548 248863747 200 * 0 0 1 1 0 0 0 1 1 1
4530 chr1 248873098 248873897 800 * 1 1 1 1 1 1 1 1 1 1
4531 chr1 248874148 248874347 200 * 1 1 1 1 1 1 1 1 1 1
4532 chr1 248878248 248878447 200 * 0 0 0 0 0 0 0 0 0 1
4533 chr1 248905948 248906747 800 * 1 1 1 1 1 1 1 1 1 1
4534 chr10 48957 49356 400 * 0 0 0 0 0 0 0 0 0 1
4535 chr10 73557 74506 950 * 1 1 1 1 1 1 1 1 1 1
4536 chr10 76107 76656 550 * 1 1 1 1 1 1 1 1 1 1
4537 chr10 134507 136506 2000 * 1 1 1 1 1 1 1 1 1 1
4538 chr10 323957 324156 200 * 0 0 0 0 0 0 0 0 0 1
4539 chr10 338657 338856 200 * 0 0 1 0 0 0 0 0 0 0
4540 chr10 347157 347356 200 * 0 0 0 0 0 0 0 0 0 1
4541 chr10 347757 347956 200 * 0 0 0 0 0 0 0 0 0 1
4542 chr10 484807 485006 200 * 0 0 0 0 0 0 0 0 1 0
4543 chr10 605907 606106 200 * 0 0 0 0 0 0 0 0 0 1
4544 chr10 618357 618556 200 * 0 0 0 1 0 0 0 0 0 0
4545 chr10 624857 625056 200 * 0 0 0 0 1 0 0 0 0 0
4546 chr10 625357 625556 200 * 0 0 0 1 1 0 0 0 0 0
4547 chr10 633357 633556 200 * 0 0 0 1 0 0 0 0 0 0
4548 chr10 665507 665706 200 * 0 0 0 0 0 0 0 0 0 1
4549 chr10 665907 666106 200 * 0 0 0 0 0 0 0 0 0 1
4550 chr10 671057 671256 200 * 0 0 0 0 0 0 0 0 0 1
4551 chr10 671607 672006 400 * 0 0 0 0 0 0 0 0 0 1
4552 chr10 672057 672456 400 * 0 0 0 0 0 0 0 0 0 1
4553 chr10 688657 688956 300 * 1 1 1 1 1 1 1 1 1 1
4554 chr10 689107 689806 700 * 1 1 1 1 1 1 1 1 1 1
4555 chr10 691307 691506 200 * 0 0 0 0 0 0 0 0 0 1
4556 chr10 784707 785306 600 * 1 1 1 1 1 1 1 1 1 0
4557 chr10 789107 789306 200 * 0 0 0 0 1 0 0 0 0 0
4558 chr10 789507 789706 200 * 0 0 0 0 1 0 0 1 1 0
4559 chr10 805157 805556 400 * 0 0 0 0 0 0 0 0 0 1
4560 chr10 930457 930656 200 * 1 1 1 1 1 1 1 1 1 1
4561 chr10 930757 931156 400 * 1 1 1 1 1 1 1 1 1 1
4562 chr10 931257 931456 200 * 1 1 1 1 1 1 1 1 1 1
4563 chr10 931557 932156 600 * 1 1 1 1 1 1 1 1 1 1
4564 chr10 932557 932756 200 * 0 0 0 0 0 0 0 0 0 1
4565 chr10 932807 933006 200 * 0 0 0 0 0 0 0 0 0 1
4566 chr10 987757 988756 1000 * 1 1 1 1 1 1 1 1 1 1
4567 chr10 989157 989356 200 * 0 0 0 0 1 0 0 0 0 1
4568 chr10 1048257 1049456 1200 * 1 1 1 1 1 1 1 1 1 1
4569 chr10 1049557 1049756 200 * 1 1 1 1 1 1 1 1 1 1
4570 chr10 1049807 1050006 200 * 1 1 1 1 1 1 1 1 1 1
4571 chr10 1055807 1057206 1400 * 1 1 1 1 1 1 1 1 1 1
4572 chr10 1159057 1159256 200 * 0 0 0 0 1 0 0 0 0 1
4573 chr10 1159607 1160006 400 * 0 0 0 0 1 0 0 0 0 1
4574 chr10 1289757 1289956 200 * 0 0 1 0 0 0 0 0 0 0
4575 chr10 1360607 1360806 200 * 0 0 0 0 0 0 0 0 1 0
4576 chr10 1362607 1362806 200 * 0 0 0 0 0 0 0 0 0 1
4577 chr10 1362957 1363356 400 * 0 0 0 0 0 0 0 0 0 1
4578 chr10 1363407 1364006 600 * 0 0 0 0 0 0 0 0 0 1
4579 chr10 1374507 1374706 200 * 0 0 0 0 1 0 0 0 0 1
4580 chr10 1412057 1412256 200 * 1 0 1 0 0 0 0 0 0 0
4581 chr10 1474757 1475156 400 * 0 0 0 0 0 0 0 0 0 1
4582 chr10 1488657 1488856 200 * 0 0 0 0 0 0 0 0 0 1
4583 chr10 1525857 1526056 200 * 0 0 0 0 0 0 0 0 0 1
4584 chr10 1528057 1528256 200 * 0 0 0 0 0 0 0 0 0 1
4585 chr10 1608907 1609106 200 * 0 1 1 1 0 0 1 1 1 0
4586 chr10 1671657 1671856 200 * 0 0 0 0 0 0 0 0 0 1
4587 chr10 1672207 1672406 200 * 0 0 0 0 0 0 0 0 0 1
4588 chr10 1715957 1716156 200 * 0 0 1 0 1 0 0 0 0 0
4589 chr10 1725557 1725756 200 * 0 0 0 0 0 0 0 0 0 1
4590 chr10 1732607 1732806 200 * 1 0 0 0 0 0 0 0 0 1
4591 chr10 1736557 1736956 400 * 1 1 1 1 0 1 1 1 1 1
4592 chr10 1737007 1737806 800 * 1 1 1 1 1 1 1 1 1 1
4593 chr10 1754457 1754656 200 * 0 0 0 0 0 0 0 0 0 1
4594 chr10 1807907 1808106 200 * 0 0 0 0 0 0 0 0 0 1
4595 chr10 1809157 1809356 200 * 0 0 0 0 0 0 0 0 0 1
4596 chr10 1847657 1847856 200 * 0 0 0 0 0 0 0 0 0 1
4597 chr10 1897357 1897556 200 * 0 0 0 0 0 0 0 0 0 1
4598 chr10 1933257 1933456 200 * 0 0 0 0 0 0 0 0 0 1
4599 chr10 1939107 1939306 200 * 1 0 0 0 0 0 0 0 0 1
4600 chr10 1952207 1952406 200 * 0 0 0 0 0 0 0 0 0 1
4601 chr10 1952557 1953156 600 * 0 0 0 0 0 0 0 0 0 1
4602 chr10 1963507 1963706 200 * 0 0 0 0 0 0 0 0 0 1
4603 chr10 1964557 1964756 200 * 0 0 0 0 0 0 0 0 0 1
4604 chr10 2099407 2099606 200 * 0 0 0 0 0 0 0 0 0 1
4605 chr10 2169057 2169256 200 * 0 0 0 0 0 0 0 0 0 1
4606 chr10 2215357 2215556 200 * 0 0 0 0 0 0 0 0 0 1
4607 chr10 2266557 2266756 200 * 0 0 0 0 0 0 0 0 0 1
4608 chr10 2501157 2501356 200 * 0 0 0 0 0 0 0 0 0 1
4609 chr10 2501457 2501656 200 * 0 0 0 0 0 0 0 0 0 1
4610 chr10 2577907 2578106 200 * 0 0 0 0 1 0 0 0 0 0
4611 chr10 2657057 2657256 200 * 0 0 0 0 0 0 0 0 0 1
4612 chr10 2733707 2733906 200 * 0 0 0 0 0 0 0 0 0 1
4613 chr10 2734757 2734956 200 * 0 0 0 0 0 0 0 0 1 1
4614 chr10 2772807 2773006 200 * 0 0 0 0 0 0 0 0 0 1
4615 chr10 2836957 2837156 200 * 0 0 0 0 0 0 0 0 0 1
4616 chr10 2889857 2890056 200 * 0 0 0 0 0 0 0 0 0 1
4617 chr10 2890307 2890506 200 * 0 0 0 0 0 0 0 0 0 1
4618 chr10 2922757 2922956 200 * 0 0 0 0 0 0 0 0 0 1
4619 chr10 2935707 2935906 200 * 0 0 0 0 0 0 0 0 0 1
4620 chr10 2936057 2936256 200 * 0 0 0 0 0 0 0 0 0 1
4621 chr10 2993757 2993956 200 * 0 0 0 0 0 0 0 0 0 1
4622 chr10 3066307 3067156 850 * 1 1 1 1 1 1 1 1 1 1
4623 chr10 3067507 3069306 1800 * 1 1 1 1 1 1 1 1 1 1
4624 chr10 3069357 3069556 200 * 0 0 0 0 1 0 0 0 0 1
4625 chr10 3127207 3127406 200 * 0 0 1 0 1 0 0 0 0 0
4626 chr10 3172007 3172206 200 * 1 0 1 1 1 1 1 1 1 1
4627 chr10 3172257 3172656 400 * 1 1 1 1 1 1 1 1 1 1
4628 chr10 3172707 3172906 200 * 1 1 1 1 1 1 1 1 1 1
4629 chr10 3193257 3193456 200 * 0 0 0 1 0 0 0 0 0 1
4630 chr10 3197407 3197606 200 * 1 1 1 1 1 1 1 1 1 0
4631 chr10 3239607 3239806 200 * 1 0 1 1 1 1 1 1 1 0
4632 chr10 3241557 3241756 200 * 0 0 0 1 0 0 0 0 0 0
4633 chr10 3277007 3277206 200 * 0 0 0 0 0 0 0 0 0 1
4634 chr10 3287507 3287706 200 * 0 0 0 0 0 0 0 0 0 1
4635 chr10 3332357 3332556 200 * 0 0 0 0 0 0 0 0 0 1
4636 chr10 3399107 3399306 200 * 0 0 0 0 0 0 0 0 0 1
4637 chr10 3747207 3747406 200 * 0 0 0 0 0 0 0 0 0 1
4638 chr10 3784557 3785956 1400 * 1 1 1 1 1 1 1 1 1 1
4639 chr10 4024107 4024306 200 * 0 0 0 0 0 0 0 0 0 1
4640 chr10 4151457 4151656 200 * 0 0 0 0 0 0 0 0 0 1
4641 chr10 4188507 4188706 200 * 0 0 0 0 0 0 0 0 0 1
4642 chr10 4228557 4228756 200 * 0 0 0 0 0 0 0 0 0 1
4643 chr10 4403907 4404106 200 * 0 0 0 0 0 0 0 0 0 1
4644 chr10 4457757 4457956 200 * 0 0 0 0 0 0 0 0 0 1
4645 chr10 4521457 4521656 200 * 0 0 0 0 0 0 0 0 0 1
4646 chr10 4825807 4826456 650 * 1 1 1 1 1 0 0 1 1 1
4647 chr10 5365007 5365206 200 * 0 0 0 0 1 0 0 0 0 1
4648 chr10 5412357 5412556 200 * 1 1 1 1 1 1 1 1 1 1
4649 chr10 5446507 5446706 200 * 1 1 1 0 1 0 1 1 1 1
4650 chr10 5498907 5499306 400 * 0 0 0 0 0 0 0 0 0 1
4651 chr10 5499357 5499556 200 * 0 0 0 0 0 0 0 0 0 1
4652 chr10 5511557 5511756 200 * 0 0 0 0 0 0 0 0 0 1
4653 chr10 5512357 5512556 200 * 0 0 0 0 0 0 0 0 0 1
4654 chr10 5524807 5525006 200 * 0 0 1 0 0 0 0 0 0 1
4655 chr10 5525057 5525456 400 * 0 0 0 0 0 0 0 0 0 1
4656 chr10 5534207 5534606 400 * 0 0 0 0 0 0 0 0 0 1
4657 chr10 5623257 5623456 200 * 1 1 1 1 1 1 1 1 1 0
4658 chr10 5624957 5625156 200 * 0 0 0 0 0 0 0 0 0 1
4659 chr10 5665907 5666106 200 * 1 1 1 1 1 1 1 1 1 1
4660 chr10 5666357 5666956 600 * 1 1 1 1 1 1 1 1 1 1
4661 chr10 5684407 5685606 1200 * 1 1 1 1 1 1 1 1 1 1
4662 chr10 5692457 5692956 500 * 1 1 1 0 1 1 1 1 1 1
4663 chr10 5812657 5814056 1400 * 1 1 1 1 1 1 1 1 1 1
4664 chr10 5840257 5840656 400 * 1 0 0 0 0 0 0 1 0 1
4665 chr10 5888907 5890306 1400 * 1 1 1 1 1 1 1 1 1 1
4666 chr10 5890407 5890806 400 * 1 1 1 1 1 1 1 1 1 1
4667 chr10 5976607 5976906 300 * 1 1 1 1 1 1 1 1 1 1
4668 chr10 5976957 5978156 1200 * 1 1 1 1 1 1 1 1 1 1
4669 chr10 6086457 6086656 200 * 1 1 1 1 1 1 1 1 1 1
4670 chr10 6088857 6089856 1000 * 1 1 1 1 1 1 1 1 1 1
4671 chr10 6141407 6141606 200 * 0 0 1 0 1 0 0 0 0 0
4672 chr10 6143857 6144256 400 * 0 0 0 0 0 0 0 0 0 1
4673 chr10 6144557 6145956 1400 * 1 1 1 1 1 1 1 1 1 1
4674 chr10 6163407 6164206 800 * 1 1 1 1 1 1 1 1 1 1
4675 chr10 6172007 6172206 200 * 1 0 0 0 0 0 0 0 0 0
4676 chr10 6200757 6200956 200 * 1 1 1 1 1 1 1 1 1 1
4677 chr10 6201457 6201856 400 * 1 1 1 1 1 1 1 1 1 1
4678 chr10 6202507 6203106 600 * 1 1 1 1 1 1 1 1 1 1
4679 chr10 6203257 6203856 600 * 1 1 1 1 1 1 1 1 1 1
4680 chr10 6203957 6204156 200 * 1 1 1 1 1 1 1 1 1 1
4681 chr10 6204207 6204406 200 * 0 1 1 1 1 0 1 1 1 1
4682 chr10 6215257 6215456 200 * 0 0 0 0 1 0 0 0 0 0
4683 chr10 6232907 6233106 200 * 0 0 0 0 1 0 0 0 0 0
4684 chr10 6255757 6255956 200 * 0 0 1 0 0 0 0 0 0 0
4685 chr10 6330257 6330456 200 * 0 0 0 0 1 0 0 0 0 1
4686 chr10 6579857 6580056 200 * 1 1 1 1 1 1 1 1 1 1
4687 chr10 6580307 6580506 200 * 1 1 1 1 1 1 1 1 1 1
4688 chr10 6920057 6920306 250 * 1 1 1 1 1 1 1 1 1 1
4689 chr10 7407357 7407556 200 * 0 1 0 0 0 0 0 0 0 1
4690 chr10 7407657 7409356 1700 * 1 1 1 1 1 1 1 1 1 1
4691 chr10 7410207 7410606 400 * 1 1 1 1 1 1 1 1 1 1
4692 chr10 7410757 7411556 800 * 1 1 1 1 1 1 1 1 1 1
4693 chr10 7411607 7411806 200 * 1 1 1 1 1 1 1 1 1 1
4694 chr10 7411857 7412106 250 * 0 1 1 1 1 0 1 0 0 1
4695 chr10 7412257 7412856 600 * 1 1 1 1 1 0 1 1 1 1
4696 chr10 7412907 7413306 400 * 1 1 1 0 1 0 1 1 0 1
4697 chr10 7444907 7445106 200 * 0 0 0 0 0 0 0 0 0 1
4698 chr10 7525857 7526056 200 * 0 0 0 0 0 0 0 0 0 1
4699 chr10 7531507 7531706 200 * 0 0 0 0 0 0 0 0 0 1
4700 chr10 7619557 7619756 200 * 0 0 0 0 0 0 0 0 0 1
4701 chr10 7637157 7637356 200 * 0 0 0 0 0 0 0 0 0 1
4702 chr10 7666757 7666956 200 * 1 1 1 1 1 0 1 1 1 1
4703 chr10 7672807 7673006 200 * 0 0 0 0 0 0 0 0 0 1
4704 chr10 7687307 7687506 200 * 1 1 1 1 1 1 1 1 1 1
4705 chr10 7787507 7788506 1000 * 1 1 1 1 1 1 1 1 1 1
4706 chr10 7788607 7788806 200 * 1 1 1 1 1 1 1 1 1 1
4707 chr10 7818157 7819156 1000 * 1 1 1 1 1 1 1 1 1 1
4708 chr10 7819207 7819406 200 * 1 1 1 1 1 1 1 1 1 1
4709 chr10 8009007 8009406 400 * 0 0 0 0 0 0 0 0 0 1
4710 chr10 8033907 8034406 500 * 1 1 1 1 0 0 1 1 1 1
4711 chr10 8034707 8035306 600 * 1 1 1 1 0 1 1 1 1 1
4712 chr10 8035807 8036056 250 * 1 1 1 1 0 0 1 1 1 1
4713 chr10 8037257 8037556 300 * 0 1 1 1 1 0 1 1 1 1
4714 chr10 8043257 8043456 200 * 1 1 0 1 0 0 1 1 1 1
4715 chr10 8043557 8043756 200 * 1 1 0 1 0 1 1 1 1 1
4716 chr10 8045257 8045456 200 * 1 1 0 1 1 1 1 1 1 1
4717 chr10 8047607 8047806 200 * 1 1 0 1 0 0 1 1 1 1
4718 chr10 8049407 8049606 200 * 1 1 1 1 1 1 1 1 1 1
4719 chr10 8049807 8051056 1250 * 1 1 1 1 1 1 1 1 1 1
4720 chr10 8051207 8051406 200 * 1 1 1 1 1 0 0 0 1 1
4721 chr10 8051707 8051906 200 * 1 1 0 1 0 0 0 1 1 1
4722 chr10 8052307 8052706 400 * 1 1 0 1 0 0 1 0 1 1
4723 chr10 8053307 8053706 400 * 1 1 1 1 1 1 1 1 1 1
4724 chr10 8054007 8054206 200 * 1 1 1 1 1 1 1 1 1 1
4725 chr10 8054257 8054456 200 * 1 1 1 1 1 1 1 1 1 1
4726 chr10 8055607 8056206 600 * 1 1 1 1 1 0 1 0 0 1
4727 chr10 8161207 8161406 200 * 0 0 0 0 0 0 0 0 0 1
4728 chr10 8260707 8260906 200 * 0 0 1 0 0 0 0 0 0 1
4729 chr10 8332257 8332656 400 * 1 1 1 1 1 1 1 1 1 1
4730 chr10 8513857 8514156 300 * 0 0 0 0 1 0 0 0 0 1
4731 chr10 9183307 9183706 400 * 0 0 0 0 0 0 0 0 0 1
4732 chr10 9407007 9407206 200 * 0 0 0 0 0 0 0 0 0 1
4733 chr10 9407257 9407456 200 * 0 0 0 0 1 0 0 0 0 1
4734 chr10 9877157 9877356 200 * 0 0 0 0 0 0 0 0 0 1
4735 chr10 10082957 10083156 200 * 0 0 0 0 0 0 0 0 0 1
4736 chr10 10294857 10295056 200 * 0 0 0 1 0 0 0 0 0 1
4737 chr10 10295407 10295606 200 * 0 0 0 1 0 0 0 0 0 1
4738 chr10 10798507 10798706 200 * 0 1 1 0 0 0 0 0 1 1
4739 chr10 10911457 10911656 200 * 0 0 1 1 0 0 0 0 1 1
4740 chr10 11017407 11018906 1500 * 1 1 1 1 1 1 1 1 1 1
4741 chr10 11165107 11165306 200 * 1 1 1 1 0 1 1 1 1 1
4742 chr10 11165457 11166056 600 * 1 1 1 1 0 1 1 1 1 1
4743 chr10 11343857 11344056 200 * 0 0 0 0 0 0 0 0 0 1
4744 chr10 11344157 11344956 800 * 0 0 0 0 0 0 0 0 0 1
4745 chr10 11463057 11463256 200 * 0 0 0 0 0 0 0 0 0 1
4746 chr10 11610757 11611956 1200 * 1 1 1 1 1 1 1 1 1 1
4747 chr10 11741407 11741606 200 * 0 0 0 0 0 0 0 0 0 1
4748 chr10 11741657 11741856 200 * 0 0 0 0 0 0 0 0 0 1
4749 chr10 11741957 11742156 200 * 1 0 1 0 1 1 0 1 1 1
4750 chr10 11742257 11743056 800 * 1 1 1 1 1 1 1 1 1 1
4751 chr10 11783357 11783556 200 * 0 0 0 0 0 0 0 0 0 1
4752 chr10 11823057 11824056 1000 * 1 1 1 1 1 1 1 1 1 1
4753 chr10 11869507 11869706 200 * 0 0 0 0 0 0 0 0 0 1
4754 chr10 11870007 11870406 400 * 0 0 0 1 0 0 0 0 0 1
4755 chr10 11894157 11894756 600 * 0 0 0 0 0 0 0 0 0 1
4756 chr10 12042957 12043356 400 * 1 1 1 1 1 1 1 1 1 1
4757 chr10 12044257 12044456 200 * 0 0 0 0 0 0 0 0 0 1
4758 chr10 12054707 12054906 200 * 0 0 0 0 1 0 0 0 0 0
4759 chr10 12068607 12069006 400 * 1 1 1 1 1 1 1 1 1 1
4760 chr10 12069107 12069306 200 * 1 1 1 1 1 1 1 1 1 1
4761 chr10 12129107 12130106 1000 * 1 1 1 1 1 1 1 1 1 1
4762 chr10 12194857 12195056 200 * 1 1 1 1 1 1 1 1 1 1
4763 chr10 12195257 12195456 200 * 1 1 1 1 1 1 1 1 1 1
4764 chr10 12195607 12196406 800 * 1 1 1 1 1 1 1 1 1 1
4765 chr10 12264207 12264406 200 * 1 1 1 1 1 1 1 1 1 1
4766 chr10 12348657 12349056 400 * 1 1 1 1 1 1 1 1 1 1
4767 chr10 12349457 12349856 400 * 1 1 1 1 1 1 1 1 1 1
4768 chr10 12350107 12350706 600 * 1 1 1 1 1 1 1 1 1 1
4769 chr10 12606157 12606356 200 * 1 0 1 0 0 0 0 0 0 0
4770 chr10 13001007 13001706 700 * 1 1 1 1 1 1 1 1 1 1
4771 chr10 13099707 13099906 200 * 1 1 1 1 1 1 1 1 1 1
4772 chr10 13100007 13100206 200 * 1 1 1 1 1 1 1 1 1 1
4773 chr10 13158607 13158806 200 * 0 0 0 0 1 0 0 0 0 0
4774 chr10 13161357 13161756 400 * 1 1 1 1 1 1 1 1 1 1
4775 chr10 13171007 13171206 200 * 0 0 0 0 0 0 0 0 0 1
4776 chr10 13299457 13300056 600 * 1 1 1 1 1 1 1 1 1 1
4777 chr10 13300607 13300806 200 * 0 0 0 0 0 0 0 0 0 1
4778 chr10 13300907 13301306 400 * 0 0 0 0 0 0 0 0 0 1
4779 chr10 13302057 13302456 400 * 1 1 1 1 1 1 1 1 1 1
4780 chr10 13347157 13348956 1800 * 1 1 1 1 1 1 1 1 1 1
4781 chr10 13349957 13350156 200 * 1 1 1 0 1 0 1 1 1 1
4782 chr10 13383307 13383506 200 * 1 1 1 1 1 1 1 1 1 1
4783 chr10 13440457 13440656 200 * 1 1 1 1 1 1 1 1 1 1
4784 chr10 13528007 13528506 500 * 1 1 1 1 1 1 1 1 1 1
4785 chr10 13528607 13529006 400 * 1 1 1 1 1 1 1 1 1 1
4786 chr10 13529157 13529356 200 * 1 1 1 1 1 1 1 1 1 1
4787 chr10 13586707 13587306 600 * 1 1 1 1 1 1 1 1 1 1
4788 chr10 13587557 13587756 200 * 0 0 1 1 1 1 1 1 1 1
4789 chr10 13656557 13656956 400 * 0 0 0 0 0 0 0 0 0 1
4790 chr10 13657207 13657606 400 * 0 0 0 0 0 0 0 0 0 1
4791 chr10 13659357 13659556 200 * 1 0 0 0 0 0 0 0 0 0
4792 chr10 13718307 13718506 200 * 1 0 1 0 0 1 1 0 1 1
4793 chr10 13729307 13729506 200 * 0 0 0 0 0 0 0 0 0 1
4794 chr10 13891057 13891256 200 * 1 1 0 1 0 1 1 1 1 1
4795 chr10 13891407 13892206 800 * 1 1 1 1 1 1 1 1 1 1
4796 chr10 14174057 14174256 200 * 1 1 1 1 1 1 1 1 1 1
4797 chr10 14604007 14604406 400 * 1 1 1 1 1 1 1 1 1 1
4798 chr10 14604507 14604706 200 * 1 1 1 1 1 1 1 1 1 1
4799 chr10 14774207 14774406 200 * 0 0 0 0 0 0 0 0 0 1
4800 chr10 14809807 14810006 200 * 0 0 0 0 0 0 0 0 0 1
4801 chr10 14837607 14839006 1400 * 1 1 1 1 1 1 1 1 1 1
4802 chr10 14878207 14879406 1200 * 1 1 1 1 1 1 1 1 1 1
4803 chr10 14879457 14879656 200 * 1 1 1 1 1 1 1 1 1 1
4804 chr10 14953607 14954506 900 * 1 1 1 1 1 1 1 1 1 1
4805 chr10 14954907 14955106 200 * 0 0 0 0 0 0 0 0 0 1
4806 chr10 14959157 14959756 600 * 1 1 1 1 1 1 1 1 1 1
4807 chr10 14960557 14960756 200 * 0 0 0 0 1 0 0 0 0 1
4808 chr10 14975957 14976156 200 * 0 0 0 0 1 0 0 0 1 1
4809 chr10 14981457 14981656 200 * 0 0 0 0 0 0 0 0 0 1
4810 chr10 14990807 14991006 200 * 0 0 0 0 0 0 0 0 0 1
4811 chr10 14995857 14996056 200 * 0 0 0 0 0 0 0 0 0 1
4812 chr10 14996357 14996556 200 * 0 0 0 0 0 0 0 0 0 1
4813 chr10 15004157 15004356 200 * 0 0 0 0 0 0 0 0 0 1
4814 chr10 15088607 15088806 200 * 1 1 1 1 1 1 1 1 1 1
4815 chr10 15096907 15097906 1000 * 1 1 1 1 1 1 1 1 1 1
4816 chr10 15098207 15098406 200 * 0 0 0 0 1 0 0 0 0 1
4817 chr10 15167757 15168756 1000 * 1 1 1 1 1 1 1 1 1 1
4818 chr10 15212657 15212856 200 * 0 0 0 0 0 0 0 0 0 1
4819 chr10 15254707 15254906 200 * 1 0 0 0 0 0 0 0 0 0
4820 chr10 15370407 15371206 800 * 1 1 1 1 1 1 1 1 1 1
4821 chr10 15371257 15371456 200 * 1 1 1 1 1 1 1 1 1 1
4822 chr10 15425407 15425606 200 * 0 0 0 0 0 0 0 0 0 1
4823 chr10 15718757 15718956 200 * 1 0 0 0 0 0 1 1 1 1
4824 chr10 15719307 15720106 800 * 1 1 1 1 0 0 1 1 1 1
4825 chr10 15859957 15860156 200 * 1 1 1 1 1 1 1 1 1 1
4826 chr10 15860207 15860406 200 * 1 1 1 1 1 1 1 1 1 1
4827 chr10 16436707 16436906 200 * 1 1 1 1 1 1 1 1 1 1
4828 chr10 16436957 16437356 400 * 1 1 1 1 1 1 1 1 1 1
4829 chr10 16519507 16521856 2350 * 1 1 1 1 1 1 1 1 1 1
4830 chr10 16805257 16805456 200 * 0 0 0 0 0 0 0 0 0 1
4831 chr10 16816957 16817156 200 * 1 1 1 1 1 1 1 1 1 1
4832 chr10 16817257 16817856 600 * 1 1 1 1 1 1 1 1 1 1
4833 chr10 17201257 17201856 600 * 1 1 1 1 1 1 1 1 1 1
4834 chr10 17228207 17229006 800 * 1 1 1 1 1 1 1 1 1 1
4835 chr10 17229157 17230256 1100 * 1 1 1 1 1 1 1 1 1 1
4836 chr10 17230307 17230706 400 * 1 1 1 1 1 1 1 1 1 1
4837 chr10 17453407 17453606 200 * 1 1 1 1 1 1 1 1 1 1
4838 chr10 17453807 17454806 1000 * 1 1 1 1 1 1 1 1 1 1
4839 chr10 17615857 17616056 200 * 0 0 0 0 0 0 0 0 0 1
4840 chr10 17616557 17617756 1200 * 1 1 1 1 1 1 1 1 1 1
4841 chr10 17618157 17618356 200 * 0 0 0 0 0 0 0 0 0 1
4842 chr10 17642807 17643056 250 * 0 0 0 0 1 0 0 0 0 1
4843 chr10 17643507 17643706 200 * 1 1 1 1 1 1 1 1 1 1
4844 chr10 17644007 17644406 400 * 1 1 1 1 1 1 1 1 1 1
4845 chr10 18140107 18140906 800 * 1 1 1 1 1 1 1 1 1 1
4846 chr10 18141057 18141456 400 * 1 1 1 1 1 1 1 1 1 1
4847 chr10 18627557 18627756 200 * 1 1 1 1 1 1 1 1 1 0
4848 chr10 18651457 18651856 400 * 1 1 1 1 1 1 1 1 1 1
4849 chr10 18659107 18659906 800 * 1 1 1 1 1 1 1 1 1 1
4850 chr10 18710157 18710356 200 * 0 0 0 0 0 0 0 0 0 1
4851 chr10 18710607 18710806 200 * 0 0 0 0 0 0 0 0 0 1
4852 chr10 18917807 18918006 200 * 0 0 0 0 1 0 0 0 0 0
4853 chr10 19488907 19489106 200 * 0 1 0 0 0 0 0 0 0 1
4854 chr10 19815357 19816006 650 * 1 1 1 1 1 1 1 1 1 1
4855 chr10 19816357 19817156 800 * 1 1 1 1 1 1 1 1 1 1
4856 chr10 19817807 19818006 200 * 1 1 1 1 1 1 1 1 1 1
4857 chr10 21173057 21174456 1400 * 1 1 1 1 1 1 1 1 1 1
4858 chr10 21174607 21174806 200 * 1 1 1 1 1 1 1 0 1 1
4859 chr10 21394007 21394206 200 * 0 0 0 0 0 0 0 0 0 1
4860 chr10 21466507 21466706 200 * 0 0 0 0 0 0 0 0 0 1
4861 chr10 21494157 21495056 900 * 1 1 1 1 1 1 1 1 1 1
4862 chr10 21495457 21496056 600 * 1 1 1 1 1 1 1 1 1 1
4863 chr10 21496207 21497606 1400 * 1 1 1 1 1 1 1 1 1 1
4864 chr10 21499757 21500156 400 * 1 1 0 0 0 0 0 0 0 1
4865 chr10 21500207 21500606 400 * 1 1 0 0 0 0 0 0 0 1
4866 chr10 21510057 21510306 250 * 0 1 0 1 1 0 0 0 0 1
4867 chr10 21516157 21516356 200 * 1 1 1 1 1 1 1 1 1 1
4868 chr10 21516607 21516806 200 * 1 1 1 1 1 1 1 1 1 1
4869 chr10 21517107 21517706 600 * 1 1 1 1 1 1 1 1 1 1
4870 chr10 21525307 21525506 200 * 1 1 1 1 1 1 1 1 1 1
4871 chr10 21525807 21526006 200 * 1 1 1 1 1 1 1 1 1 1
4872 chr10 21526207 21526406 200 * 1 1 1 1 1 1 1 1 1 1
4873 chr10 21526457 21526656 200 * 1 1 1 1 1 1 1 1 1 1
4874 chr10 21527057 21527656 600 * 1 1 1 1 1 1 1 1 1 1
4875 chr10 21533457 21533656 200 * 1 1 1 1 1 1 1 1 1 1
4876 chr10 21533807 21534206 400 * 1 1 1 1 1 1 1 1 1 1
4877 chr10 21534607 21535006 400 * 1 1 1 1 1 1 1 1 1 1
4878 chr10 21535257 21535456 200 * 1 1 1 1 1 1 1 1 1 1
4879 chr10 22002957 22003956 1000 * 1 1 1 1 1 1 1 1 1 1
4880 chr10 22207907 22208106 200 * 0 0 0 0 0 0 0 0 0 1
4881 chr10 22228957 22229156 200 * 1 1 1 1 1 1 1 1 1 1
4882 chr10 22229257 22229656 400 * 1 1 1 1 1 1 1 1 1 1
4883 chr10 22251657 22251856 200 * 1 1 1 1 1 1 1 1 1 1
4884 chr10 22252057 22252456 400 * 1 1 1 1 1 1 1 1 1 1
4885 chr10 22252557 22253756 1200 * 1 1 1 1 1 1 1 1 1 1
4886 chr10 22278207 22278406 200 * 0 0 0 0 1 0 0 0 0 1
4887 chr10 22315857 22316656 800 * 1 1 1 1 1 1 1 1 1 1
4888 chr10 22320307 22320706 400 * 1 1 1 1 1 1 1 1 1 1
4889 chr10 22321357 22321756 400 * 1 1 1 1 1 1 1 1 1 1
4890 chr10 22321857 22322256 400 * 1 1 1 1 1 1 1 1 1 1
4891 chr10 22325207 22326006 800 * 1 1 1 1 1 1 1 1 1 1
4892 chr10 22333957 22334156 200 * 0 1 0 0 0 0 0 0 0 1
4893 chr10 22334307 22334506 200 * 0 1 1 0 0 0 0 1 1 1
4894 chr10 22334607 22334806 200 * 0 1 1 1 0 0 0 0 1 1
4895 chr10 22334957 22337056 2100 * 1 1 1 1 1 1 1 1 1 1
4896 chr10 22340257 22340456 200 * 1 1 1 1 1 1 1 1 1 1
4897 chr10 22340557 22340756 200 * 1 1 1 1 1 1 1 1 1 1
4898 chr10 22340907 22341506 600 * 1 1 1 1 1 1 1 1 1 1
4899 chr10 22345007 22346006 1000 * 1 1 1 1 1 1 1 1 1 1
4900 chr10 22411907 22412106 200 * 0 0 0 0 0 0 0 0 0 1
4901 chr10 22436407 22437956 1550 * 1 1 1 1 1 1 1 1 1 1
4902 chr10 22453007 22453206 200 * 0 0 0 0 0 0 0 0 0 1
4903 chr10 22475657 22477056 1400 * 1 1 1 1 1 1 1 1 1 1
4904 chr10 22477107 22477906 800 * 0 1 1 0 0 0 0 0 0 1
4905 chr10 22477957 22478156 200 * 0 1 0 0 0 0 0 0 0 1
4906 chr10 22554957 22555156 200 * 0 0 0 0 0 0 0 0 1 0
4907 chr10 22713107 22713906 800 * 1 1 1 1 1 1 1 1 1 1
4908 chr10 22714007 22714206 200 * 1 1 1 1 1 1 1 1 1 1
4909 chr10 22714357 22714956 600 * 1 1 1 1 1 1 1 1 1 1
4910 chr10 22927807 22928206 400 * 1 1 1 1 0 1 1 1 1 1
4911 chr10 23095957 23096156 200 * 1 1 1 1 1 1 1 1 1 1
4912 chr10 23171307 23171506 200 * 0 1 1 0 1 0 1 1 1 1
4913 chr10 23172257 23172806 550 * 1 1 1 1 1 1 1 1 1 1
4914 chr10 23173157 23174956 1800 * 1 1 1 1 1 0 1 1 1 1
4915 chr10 23191307 23191906 600 * 1 1 1 1 1 1 1 1 1 1
4916 chr10 23192057 23193056 1000 * 1 1 1 1 0 1 1 1 1 1
4917 chr10 23193257 23193456 200 * 0 1 1 1 0 1 1 1 1 1
4918 chr10 23194857 23195656 800 * 1 1 1 1 0 0 1 1 1 1
4919 chr10 23199007 23199206 200 * 1 1 1 1 1 1 1 1 1 1
4920 chr10 23199357 23199556 200 * 1 1 1 1 1 1 1 1 1 1
4921 chr10 23203857 23204056 200 * 0 0 0 0 0 0 0 1 0 1
4922 chr10 23343857 23344056 200 * 1 1 1 1 1 1 1 1 1 1
4923 chr10 23344407 23344606 200 * 1 1 1 1 1 1 1 1 1 1
4924 chr10 23438657 23440456 1800 * 1 1 1 1 1 1 1 1 1 1
4925 chr10 23693407 23693706 300 * 1 1 1 1 1 1 1 1 1 1
4926 chr10 23694007 23694206 200 * 1 1 1 1 0 0 1 1 1 1
4927 chr10 23694357 23694756 400 * 1 1 1 1 1 0 1 1 1 1
4928 chr10 23694907 23695406 500 * 1 1 1 1 1 1 1 1 1 1
4929 chr10 23695657 23696056 400 * 1 1 1 1 1 0 1 1 1 1
4930 chr10 24208757 24209206 450 * 1 1 1 1 1 1 1 1 1 1
4931 chr10 24721607 24722006 400 * 0 1 1 1 1 0 0 1 1 1
4932 chr10 24722557 24722956 400 * 1 1 1 1 1 1 1 1 1 1
4933 chr10 24723007 24723406 400 * 1 1 1 1 1 1 1 1 1 1
4934 chr10 24723457 24723656 200 * 1 1 1 1 1 1 1 1 1 1
4935 chr10 24724457 24724856 400 * 1 1 1 1 1 1 1 1 1 1
4936 chr10 24745807 24746056 250 * 0 0 0 0 1 0 0 0 0 1
4937 chr10 24952057 24952456 400 * 1 1 1 1 0 1 1 1 1 1
4938 chr10 24952607 24953006 400 * 1 1 1 1 1 1 1 1 1 1
4939 chr10 25016307 25016706 400 * 1 1 1 1 1 1 1 1 1 1
4940 chr10 25016857 25017056 200 * 1 1 1 1 1 1 1 1 1 1
4941 chr10 25174357 25175356 1000 * 1 1 1 1 1 1 1 1 1 1
4942 chr10 25175407 25176206 800 * 1 1 1 1 1 0 1 1 1 1
4943 chr10 25176357 25176756 400 * 1 1 1 1 1 1 1 1 1 1
4944 chr10 25466157 25466356 200 * 0 0 0 0 0 0 0 0 0 1
4945 chr10 25701657 25701856 200 * 0 0 0 0 0 0 0 0 0 1
4946 chr10 25766907 25767106 200 * 1 1 1 0 0 0 1 1 1 1
4947 chr10 25876757 25876956 200 * 0 0 0 0 0 0 0 0 0 1
4948 chr10 25933857 25934156 300 * 0 1 1 1 1 0 1 1 1 1
4949 chr10 25934307 25934506 200 * 1 1 1 1 1 0 1 1 1 1
4950 chr10 25934807 25935206 400 * 1 1 1 1 1 1 1 1 1 1
4951 chr10 26211657 26212056 400 * 0 1 1 0 0 0 1 0 1 1
4952 chr10 26215057 26215256 200 * 1 1 1 1 0 1 1 1 1 1
4953 chr10 26215407 26217056 1650 * 1 1 1 1 1 1 1 1 1 1
4954 chr10 26217457 26218456 1000 * 1 1 1 1 1 1 1 1 1 1
4955 chr10 26391657 26391856 200 * 0 1 1 0 1 0 1 1 1 1
4956 chr10 26392107 26392306 200 * 0 0 1 0 1 0 0 1 1 1
4957 chr10 26438057 26438356 300 * 1 0 1 0 1 1 1 1 1 1
4958 chr10 26438607 26439056 450 * 1 1 1 1 1 1 1 1 1 1
4959 chr10 26566807 26567006 200 * 0 1 0 0 0 0 0 0 1 1
4960 chr10 26594057 26594256 200 * 0 0 0 0 1 0 0 0 0 1
4961 chr10 26622207 26622406 200 * 1 0 1 0 1 1 1 0 1 1
4962 chr10 26622457 26622656 200 * 1 1 1 0 1 1 1 1 1 1
4963 chr10 26697057 26698056 1000 * 1 1 1 1 1 1 1 1 1 1
4964 chr10 26860207 26860806 600 * 1 1 1 1 1 1 1 1 1 1
4965 chr10 26861107 26861306 200 * 1 1 1 1 1 1 1 1 1 1
4966 chr10 26931257 26931456 200 * 1 1 0 0 1 1 0 1 1 1
4967 chr10 26931507 26931706 200 * 0 0 0 0 0 0 0 0 1 1
4968 chr10 26939357 26939556 200 * 0 0 0 0 0 0 0 0 0 1
4969 chr10 26946507 26946706 200 * 0 0 0 0 0 0 0 0 0 1
4970 chr10 27099907 27100706 800 * 1 1 1 1 1 1 1 1 1 1
4971 chr10 27153857 27154056 200 * 1 1 1 1 1 1 1 1 1 1
4972 chr10 27154457 27154656 200 * 1 1 1 1 1 1 1 1 1 1
4973 chr10 27155007 27155806 800 * 1 1 1 1 1 1 1 1 1 1
4974 chr10 27155957 27156356 400 * 1 1 1 1 1 1 1 1 1 1
4975 chr10 27239857 27240056 200 * 0 0 0 0 0 1 1 1 0 1
4976 chr10 27240207 27240806 600 * 1 1 1 1 1 1 1 1 1 1
4977 chr10 27240857 27241256 400 * 1 1 1 1 1 1 1 1 1 1
4978 chr10 27241907 27242306 400 * 1 1 1 1 1 1 1 1 1 1
4979 chr10 27252307 27253006 700 * 1 0 1 0 0 1 1 1 1 1
4980 chr10 27258657 27259456 800 * 1 1 1 1 1 1 1 1 1 1
4981 chr10 27311607 27311806 200 * 0 0 0 0 1 0 0 0 0 1
4982 chr10 27319657 27320056 400 * 1 1 1 1 1 1 1 1 1 1
4983 chr10 27350107 27350306 200 * 0 0 0 0 0 0 0 0 0 1
4984 chr10 27413357 27413956 600 * 0 0 0 0 0 0 0 0 0 1
4985 chr10 27414257 27414456 200 * 0 0 0 0 0 0 0 0 0 1
4986 chr10 27504057 27504456 400 * 1 1 1 1 1 1 1 1 1 1
4987 chr10 27504557 27504956 400 * 1 1 1 1 1 1 1 1 1 1
4988 chr10 27505507 27505706 200 * 0 0 0 0 0 0 0 0 0 1
4989 chr10 27741157 27741956 800 * 1 1 1 0 1 0 0 1 0 1
4990 chr10 27742107 27742506 400 * 1 1 1 1 1 1 1 1 1 1
4991 chr10 27742657 27743056 400 * 1 1 1 1 1 1 1 1 1 1
4992 chr10 27743207 27744006 800 * 1 1 1 1 1 1 1 1 1 1
4993 chr10 27744157 27744956 800 * 1 1 1 1 1 1 1 1 1 1
4994 chr10 27745007 27746406 1400 * 1 1 1 1 1 1 1 1 1 1
4995 chr10 27998307 27998506 200 * 1 1 1 1 1 1 1 1 1 1
4996 chr10 27998857 27999056 200 * 1 1 1 1 1 1 1 1 1 1
4997 chr10 28302707 28303506 800 * 1 1 1 1 1 1 1 1 1 1
4998 chr10 28502507 28502706 200 * 0 0 0 0 1 0 0 0 0 0
4999 chr10 28532107 28533106 1000 * 1 1 1 1 1 1 1 1 1 1
5000 chr10 28533607 28534006 400 * 1 1 1 1 1 1 1 1 1 1
5001 chr10 28668407 28669206 800 * 1 1 1 1 1 1 1 1 1 1
5002 chr10 28675607 28675806 200 * 0 0 0 0 0 0 0 0 0 1
5003 chr10 28676657 28677256 600 * 1 1 1 1 1 1 1 1 1 1
5004 chr10 28677357 28678356 1000 * 1 1 1 1 1 1 1 1 1 1
5005 chr10 28722007 28722606 600 * 1 1 1 1 1 1 1 1 1 1
5006 chr10 28815657 28815856 200 * 0 0 0 0 0 0 0 0 0 1
5007 chr10 28818057 28818256 200 * 0 0 0 0 0 0 0 0 0 1
5008 chr10 28896857 28897256 400 * 0 0 0 0 0 0 0 0 0 1
5009 chr10 28897607 28897806 200 * 0 0 0 0 0 0 0 0 0 1
5010 chr10 28925007 28925406 400 * 0 0 0 0 0 0 0 0 0 1
5011 chr10 29213657 29213856 200 * 0 0 0 0 0 0 0 0 0 1
5012 chr10 29318557 29318756 200 * 0 0 1 0 0 1 1 0 1 0
5013 chr10 29409357 29409556 200 * 1 0 1 1 1 1 1 1 1 1
5014 chr10 29409607 29410206 600 * 1 0 1 1 1 1 1 1 1 1
5015 chr10 29562357 29562756 400 * 0 0 0 0 0 0 0 0 0 1
5016 chr10 29735007 29736206 1200 * 1 1 1 1 1 1 1 1 1 1
5017 chr10 29736507 29737106 600 * 1 1 1 1 1 1 1 1 1 1
5018 chr10 29737207 29737406 200 * 0 0 0 0 0 0 0 0 0 1
5019 chr10 29993307 29993556 250 * 0 0 1 0 0 0 0 0 1 0
5020 chr10 30027157 30027356 200 * 1 0 0 0 1 0 0 0 0 1
5021 chr10 30058557 30059056 500 * 1 1 1 1 1 0 0 1 1 1
5022 chr10 30059207 30059806 600 * 1 1 1 1 1 1 1 1 1 1
5023 chr10 30130557 30130756 200 * 0 0 0 0 0 0 0 0 0 1
5024 chr10 30162857 30163056 200 * 0 0 0 0 0 0 0 0 0 1
5025 chr10 30266607 30266806 200 * 0 0 0 0 0 0 0 0 0 1
5026 chr10 30392657 30392856 200 * 1 1 1 1 1 1 1 1 1 1
5027 chr10 30403557 30403756 200 * 0 0 0 0 0 0 0 0 0 1
5028 chr10 30433257 30433656 400 * 1 1 1 1 1 1 1 1 1 1
5029 chr10 30434007 30434806 800 * 1 1 1 1 1 1 1 1 1 1
5030 chr10 30435257 30435456 200 * 1 1 0 0 1 1 0 0 0 1
5031 chr10 30529457 30529656 200 * 1 0 0 0 0 0 0 0 0 1
5032 chr10 30784807 30785406 600 * 1 1 1 1 1 1 1 1 1 1
5033 chr10 30818907 30819106 200 * 0 0 0 0 0 0 0 0 0 1
5034 chr10 30901257 30901456 200 * 0 0 0 0 0 0 0 0 0 1
5035 chr10 30901507 30901706 200 * 0 0 0 0 0 0 0 0 0 1
5036 chr10 31031457 31032656 1200 * 1 1 1 1 1 1 1 1 1 1
5037 chr10 31133757 31133956 200 * 1 1 1 1 1 1 1 1 1 1
5038 chr10 31134007 31134206 200 * 1 1 1 1 0 1 1 1 1 1
5039 chr10 31134257 31134456 200 * 1 1 0 0 0 1 0 0 1 1
5040 chr10 31146607 31146806 200 * 0 0 0 0 0 0 0 0 1 0
5041 chr10 31246007 31246206 200 * 0 0 0 0 0 0 0 0 0 1
5042 chr10 31318407 31318806 400 * 1 1 1 1 1 1 1 1 1 1
5043 chr10 31319207 31320006 800 * 1 1 1 1 1 1 1 1 1 1
5044 chr10 31320157 31320556 400 * 1 1 1 1 1 1 1 1 1 1
5045 chr10 31320657 31321056 400 * 1 1 1 1 1 1 1 1 1 1
5046 chr10 31603107 31603706 600 * 1 1 1 1 1 1 1 1 1 1
5047 chr10 31759157 31759356 200 * 1 1 1 1 1 1 1 1 1 1
5048 chr10 31759707 31760506 800 * 1 1 1 1 1 1 1 1 1 1
5049 chr10 31928557 31929556 1000 * 1 1 1 1 1 1 1 1 1 1
5050 chr10 32055507 32056306 800 * 1 1 1 1 1 1 1 1 1 1
5051 chr10 32056357 32056556 200 * 1 1 1 1 1 1 1 1 1 1
5052 chr10 32109857 32110056 200 * 0 0 0 0 0 0 0 0 0 1
5053 chr10 32233957 32234156 200 * 0 0 0 0 0 0 0 0 0 1
5054 chr10 32259157 32259356 200 * 0 0 0 0 0 0 0 0 0 1
5055 chr10 32346107 32347706 1600 * 1 1 1 1 1 1 1 1 1 1
5056 chr10 32414957 32415156 200 * 0 0 0 0 1 0 0 0 0 0
5057 chr10 32445907 32446306 400 * 1 1 1 1 1 1 1 1 1 1
5058 chr10 32784557 32784756 200 * 0 0 0 0 0 0 0 0 0 1
5059 chr10 32957257 32957856 600 * 1 1 1 1 1 1 1 1 1 1
5060 chr10 32958357 32958756 400 * 1 1 1 1 1 1 1 1 1 1
5061 chr10 32980457 32980856 400 * 1 1 1 1 1 1 1 1 1 1
5062 chr10 33005607 33005806 200 * 1 1 1 0 1 1 1 0 1 1
5063 chr10 33050307 33050506 200 * 0 0 0 0 0 0 0 0 0 1
5064 chr10 33158457 33158656 200 * 0 0 0 0 0 0 0 0 0 1
5065 chr10 33252107 33252306 200 * 0 0 0 0 0 0 0 0 0 1
5066 chr10 33319907 33320106 200 * 0 0 0 0 0 0 0 0 0 1
5067 chr10 33334107 33334306 200 * 1 1 1 1 1 1 1 1 1 1
5068 chr10 33335157 33336556 1400 * 1 1 1 1 1 1 1 1 1 1
5069 chr10 33336607 33337206 600 * 1 1 1 1 1 1 1 1 1 1
5070 chr10 33774157 33774356 200 * 0 0 0 0 0 0 0 0 0 1
5071 chr10 34055407 34055606 200 * 0 0 0 0 0 0 0 0 0 1
5072 chr10 34055757 34055956 200 * 0 0 0 0 0 0 0 0 0 1
5073 chr10 34086807 34087006 200 * 0 0 0 0 0 0 0 0 0 1
5074 chr10 34814057 34815306 1250 * 1 1 1 1 1 1 1 1 1 1
5075 chr10 34815607 34816406 800 * 1 1 1 1 1 1 1 1 1 1
5076 chr10 34906657 34906856 200 * 0 0 0 0 0 0 0 0 0 1
5077 chr10 34918257 34918456 200 * 0 0 0 0 0 0 0 0 0 1
5078 chr10 35051407 35051606 200 * 0 0 0 0 0 0 0 0 0 1
5079 chr10 35090157 35090756 600 * 1 1 1 1 1 1 1 1 1 1
5080 chr10 35105107 35105506 400 * 0 0 0 0 0 0 0 0 0 1
5081 chr10 35106307 35106506 200 * 0 0 0 0 0 0 0 0 0 1
5082 chr10 35126407 35127856 1450 * 1 1 1 1 1 1 1 1 1 1
5083 chr10 35240307 35240506 200 * 0 0 0 0 0 0 0 0 0 1
5084 chr10 35335907 35336906 1000 * 1 1 1 1 1 1 1 1 1 1
5085 chr10 35337007 35337606 600 * 1 1 1 1 1 1 1 1 1 1
5086 chr10 35363107 35363306 200 * 0 0 0 0 0 0 0 0 0 1
5087 chr10 35607507 35608506 1000 * 1 0 1 1 1 0 1 1 1 1
5088 chr10 35639507 35643106 3600 * 1 1 1 1 1 1 1 1 1 1
5089 chr10 35643157 35643556 400 * 1 1 1 1 1 1 1 1 1 1
5090 chr10 35765057 35765456 400 * 0 0 0 0 0 0 1 0 1 1
5091 chr10 36331907 36332106 200 * 0 0 0 0 0 0 0 0 0 1
5092 chr10 36363557 36363756 200 * 0 0 0 0 0 0 0 0 0 1
5093 chr10 36589757 36589956 200 * 0 0 0 0 0 0 0 0 0 1
5094 chr10 36631757 36631956 200 * 0 0 0 0 0 0 0 0 0 1
5095 chr10 36715757 36715956 200 * 0 0 0 0 0 0 0 0 0 1
5096 chr10 36763457 36763656 200 * 0 0 0 0 0 0 0 0 0 1
5097 chr10 36784057 36784256 200 * 0 0 0 0 0 0 0 0 0 1
5098 chr10 36817407 36817606 200 * 0 0 0 0 0 0 0 0 0 1
5099 chr10 37012657 37012856 200 * 0 0 0 0 0 0 0 0 0 1
5100 chr10 37076907 37077106 200 * 0 0 0 0 0 0 0 0 0 1
5101 chr10 37124607 37124806 200 * 0 0 0 0 0 0 0 0 0 1
5102 chr10 37125207 37125406 200 * 0 0 0 0 0 0 0 0 0 1
5103 chr10 37651457 37651656 200 * 0 0 0 0 1 0 0 0 0 1
5104 chr10 37651807 37652006 200 * 0 0 0 0 0 0 0 0 0 1
5105 chr10 37680157 37681356 1200 * 0 0 0 0 0 0 0 0 0 1
5106 chr10 37780507 37780706 200 * 0 0 0 0 0 0 0 0 0 1
5107 chr10 37780907 37781106 200 * 0 0 0 0 0 0 0 0 0 1
5108 chr10 37857407 37858206 800 * 1 0 1 1 1 1 1 1 1 1
5109 chr10 37976057 37976856 800 * 1 1 1 1 1 1 1 1 1 1
5110 chr10 38010457 38011256 800 * 1 1 1 1 1 1 1 1 1 1
5111 chr10 38011307 38011506 200 * 0 1 1 1 1 1 1 1 1 1
5112 chr10 38093807 38094106 300 * 1 0 1 1 1 1 1 1 1 1
5113 chr10 38094507 38095106 600 * 1 0 1 1 1 1 1 1 1 1
5114 chr10 38156757 38156956 200 * 0 0 0 0 0 0 0 0 0 1
5115 chr10 38224457 38224656 200 * 0 0 0 0 0 0 0 0 0 1
5116 chr10 38356357 38356556 200 * 0 0 1 0 0 1 0 1 1 1
5117 chr10 38402407 38403006 600 * 1 0 1 1 1 1 1 1 1 1
5118 chr10 38403057 38403256 200 * 1 0 1 1 1 1 1 1 1 1
5119 chr10 38615757 38615956 200 * 0 0 0 0 0 0 0 0 0 1
5120 chr10 38635607 38635806 200 * 0 0 0 0 0 0 0 0 0 1
5121 chr10 38730307 38730506 200 * 0 0 0 0 0 0 0 0 0 1
5122 chr10 42112307 42112506 200 * 0 0 0 0 1 0 0 0 0 0
5123 chr10 42149707 42150506 800 * 0 0 0 0 1 0 0 0 0 0
5124 chr10 42150607 42151006 400 * 0 0 0 0 1 0 0 0 0 1
5125 chr10 42242057 42242456 400 * 0 0 0 0 0 0 0 0 1 1
5126 chr10 42242657 42242906 250 * 0 0 1 0 1 0 0 1 1 1
5127 chr10 42243107 42243306 200 * 0 0 1 0 1 0 1 1 1 1
5128 chr10 42281807 42282006 200 * 0 0 0 0 0 0 0 0 0 1
5129 chr10 42367457 42367756 300 * 0 0 1 1 0 0 0 1 1 1
5130 chr10 42371257 42371456 200 * 0 0 0 0 0 0 0 0 0 1
5131 chr10 42477207 42477406 200 * 0 0 0 0 0 0 0 0 0 1
5132 chr10 42552107 42552606 500 * 1 1 1 1 1 1 1 1 1 1
5133 chr10 42552657 42553056 400 * 1 1 1 1 1 1 1 1 1 1
5134 chr10 42553107 42553306 200 * 1 1 1 1 1 1 1 1 1 1
5135 chr10 42638007 42638606 600 * 1 1 1 1 1 1 1 1 1 1
5136 chr10 42752107 42752506 400 * 0 0 0 0 0 0 0 0 0 1
5137 chr10 42752707 42752906 200 * 0 0 0 0 0 0 0 0 0 1
5138 chr10 42752957 42753856 900 * 1 1 1 1 1 1 1 1 1 1
5139 chr10 42754007 42754406 400 * 1 1 1 1 1 1 1 1 1 1
5140 chr10 42754507 42755506 1000 * 1 1 1 1 1 1 1 1 1 1
5141 chr10 42767957 42768156 200 * 0 0 0 0 1 0 0 0 0 1
5142 chr10 42768607 42768806 200 * 0 0 0 0 0 0 0 0 0 1
5143 chr10 42782357 42782956 600 * 1 1 1 1 1 1 1 1 1 1
5144 chr10 42836807 42837406 600 * 1 0 1 1 1 1 1 1 1 1
5145 chr10 42865757 42865956 200 * 0 0 0 0 0 0 0 0 0 1
5146 chr10 42866157 42867006 850 * 1 1 1 1 1 1 1 1 1 1
5147 chr10 42897607 42897806 200 * 0 0 0 0 0 0 0 0 0 1
5148 chr10 42898207 42898406 200 * 0 0 1 1 0 0 1 1 1 1
5149 chr10 42898657 42898856 200 * 0 0 1 0 1 0 0 0 1 1
5150 chr10 42933357 42933756 400 * 1 1 1 0 0 1 1 1 1 1
5151 chr10 42933807 42934006 200 * 1 1 1 0 0 1 0 0 1 1
5152 chr10 42951307 42951506 200 * 0 0 0 0 0 0 0 0 0 1
5153 chr10 42951557 42951906 350 * 0 1 1 1 1 0 1 1 1 1
5154 chr10 43026557 43026856 300 * 0 1 1 0 1 0 1 0 1 1
5155 chr10 43076457 43076856 400 * 1 1 1 1 1 1 1 1 1 1
5156 chr10 43076957 43077356 400 * 1 1 1 1 1 1 1 1 1 1
5157 chr10 43077507 43077706 200 * 1 1 1 1 1 1 1 1 1 1
5158 chr10 43104707 43105706 1000 * 1 1 1 1 1 1 1 1 1 1
5159 chr10 43137407 43139056 1650 * 1 1 1 1 1 1 1 1 1 1
5160 chr10 43202557 43202756 200 * 1 1 1 0 0 1 1 0 1 1
5161 chr10 43218657 43218856 200 * 0 0 1 0 1 0 0 0 0 0
5162 chr10 43228907 43230306 1400 * 1 1 1 1 0 1 1 1 1 1
5163 chr10 43266357 43267156 800 * 1 1 1 1 1 1 1 1 1 1
5164 chr10 43304657 43305056 400 * 1 1 1 1 1 1 1 1 1 1
5165 chr10 43322607 43322806 200 * 0 0 0 1 0 0 0 1 1 1
5166 chr10 43322857 43323056 200 * 1 1 1 1 1 1 1 1 1 1
5167 chr10 43328857 43329056 200 * 0 0 0 0 0 0 0 0 0 1
5168 chr10 43342207 43342406 200 * 0 0 0 0 0 0 0 0 0 1
5169 chr10 43342457 43342656 200 * 0 0 0 0 0 0 0 0 0 1
5170 chr10 43350707 43351106 400 * 1 0 0 0 0 0 0 0 0 1
5171 chr10 43362007 43362606 600 * 1 1 1 1 1 1 1 1 1 1
5172 chr10 43362657 43362856 200 * 0 0 0 0 1 0 0 0 0 1
5173 chr10 43395757 43395956 200 * 0 1 1 0 1 1 1 1 1 1
5174 chr10 43396007 43397606 1600 * 1 1 1 1 1 1 1 1 1 1
5175 chr10 43406457 43406656 200 * 1 1 1 0 1 1 1 1 1 1
5176 chr10 43407057 43407256 200 * 1 1 1 1 1 1 1 1 1 1
5177 chr10 43407307 43409306 2000 * 1 1 1 1 1 1 1 1 1 1
5178 chr10 43409457 43409856 400 * 1 1 1 1 1 1 1 1 1 1
5179 chr10 43420357 43420956 600 * 1 1 1 1 1 1 1 1 1 1
5180 chr10 43435607 43435806 200 * 0 0 0 0 0 0 0 0 0 1
5181 chr10 43436507 43437106 600 * 1 1 1 1 1 1 1 1 1 1
5182 chr10 43437157 43437356 200 * 1 1 1 1 1 1 1 1 1 1
5183 chr10 43455257 43456056 800 * 1 1 1 1 1 1 1 1 1 1
5184 chr10 43573857 43574656 800 * 1 1 1 1 1 1 1 1 1 1
5185 chr10 43606257 43606856 600 * 1 1 1 1 1 1 1 1 1 1
5186 chr10 43648307 43648506 200 * 1 1 1 1 1 1 1 1 1 1
5187 chr10 43648607 43649206 600 * 1 1 1 1 1 1 1 1 1 1
5188 chr10 43667207 43668006 800 * 1 1 1 1 1 1 1 1 1 1
5189 chr10 43689557 43690706 1150 * 1 1 1 1 1 1 1 1 1 1
5190 chr10 43702307 43702506 200 * 0 0 0 0 0 0 0 0 0 1
5191 chr10 43702857 43703256 400 * 0 0 0 0 0 0 0 0 0 1
5192 chr10 43728107 43728306 200 * 0 0 0 0 0 0 0 0 0 1
5193 chr10 43728357 43728556 200 * 0 0 0 0 1 0 0 0 0 1
5194 chr10 44005407 44005806 400 * 0 0 0 0 0 0 0 0 0 1
5195 chr10 44057007 44057256 250 * 0 0 0 0 1 0 0 0 0 1
5196 chr10 44206407 44206606 200 * 0 0 0 0 0 0 0 0 0 1
5197 chr10 44292557 44292756 200 * 0 0 0 0 0 0 0 0 0 1
5198 chr10 44293307 44293706 400 * 1 1 1 0 0 0 0 0 0 1
5199 chr10 44310857 44311356 500 * 1 1 1 1 1 1 1 1 1 1
5200 chr10 44383657 44383956 300 * 1 1 1 0 1 1 0 0 1 1
5201 chr10 44384207 44385806 1600 * 1 1 1 1 1 1 1 1 1 1
5202 chr10 44385957 44386356 400 * 1 1 0 0 0 0 0 0 0 1
5203 chr10 44386707 44386906 200 * 1 1 1 1 1 1 1 1 1 1
5204 chr10 44864107 44864406 300 * 0 1 0 1 1 0 0 0 0 1
5205 chr10 44864557 44865206 650 * 1 1 1 1 1 1 1 1 1 1
5206 chr10 44959307 44960106 800 * 1 1 1 1 1 1 1 1 1 1
5207 chr10 44974657 44974856 200 * 1 1 1 1 1 1 0 1 1 1
5208 chr10 44974907 44975306 400 * 1 1 1 1 1 1 1 1 1 1
5209 chr10 45000707 45001306 600 * 1 1 1 1 1 1 1 1 1 1
5210 chr10 45198207 45199406 1200 * 0 0 0 0 0 0 0 0 0 1
5211 chr10 45199457 45199656 200 * 0 0 0 0 0 0 0 0 0 1
5212 chr10 45224107 45224306 200 * 0 0 0 0 0 0 0 0 0 1
5213 chr10 45224407 45224856 450 * 0 0 0 0 1 0 0 0 0 1
5214 chr10 45249657 45249856 200 * 0 0 0 0 1 0 0 0 0 1
5215 chr10 45373157 45373556 400 * 1 1 1 1 1 1 1 1 1 1
5216 chr10 45374257 45374656 400 * 1 1 1 1 1 1 1 1 1 1
5217 chr10 45418907 45419306 400 * 1 1 1 1 1 1 1 1 1 1
5218 chr10 45419507 45419706 200 * 1 1 1 0 0 1 1 0 1 1
5219 chr10 45427357 45428006 650 * 0 0 1 0 0 0 0 0 1 1
5220 chr10 45443057 45443656 600 * 0 0 0 0 0 0 0 0 0 1
5221 chr10 45443857 45444056 200 * 0 0 0 0 0 0 0 0 0 1
5222 chr10 45594207 45595006 800 * 1 1 1 1 1 1 1 1 1 1
5223 chr10 45600457 45600956 500 * 0 0 0 1 0 0 0 0 1 1
5224 chr10 45672107 45673106 1000 * 1 1 1 1 1 1 1 1 1 1
5225 chr10 45726807 45727606 800 * 1 1 1 1 1 1 1 1 1 1
5226 chr10 46023057 46023656 600 * 1 1 1 1 1 1 1 1 1 1
5227 chr10 46030107 46030706 600 * 1 1 1 1 1 1 1 1 1 1
5228 chr10 46030957 46031156 200 * 0 0 0 0 0 0 0 0 0 1
5229 chr10 46106207 46106606 400 * 1 1 1 1 1 1 1 1 1 1
5230 chr10 46106657 46106856 200 * 1 1 1 1 1 1 1 1 1 1
5231 chr10 46107707 46107906 200 * 0 0 0 0 0 0 0 0 0 1
5232 chr10 46282607 46283106 500 * 1 1 1 1 1 1 1 1 1 1
5233 chr10 46284357 46284756 400 * 1 1 1 1 1 1 1 1 1 1
5234 chr10 46284907 46285156 250 * 1 1 1 1 1 1 0 1 1 1
5235 chr10 46541257 46541456 200 * 1 1 1 1 1 1 0 1 1 1
5236 chr10 46555857 46556056 200 * 0 1 1 0 0 0 0 0 0 1
5237 chr10 46556157 46557156 1000 * 1 1 1 1 1 1 1 1 1 1
5238 chr10 46557407 46557806 400 * 0 0 0 0 0 0 0 0 0 1
5239 chr10 47165807 47166006 200 * 1 0 1 0 1 0 0 0 1 1
5240 chr10 47299907 47300356 450 * 1 1 1 1 1 1 1 1 1 1
5241 chr10 47300557 47300956 400 * 1 1 1 1 1 1 1 1 1 1
5242 chr10 47309757 47310356 600 * 0 0 0 0 1 0 0 0 0 1
5243 chr10 47310457 47310656 200 * 0 0 0 0 0 0 0 0 0 1
5244 chr10 47349607 47349806 200 * 0 0 0 0 0 0 0 0 0 1
5245 chr10 47384007 47384206 200 * 1 1 1 1 1 1 1 1 1 1
5246 chr10 47384407 47384806 400 * 1 1 1 1 1 1 1 1 1 1
5247 chr10 48306207 48306656 450 * 1 1 1 1 1 1 1 1 1 1
5248 chr10 48307007 48307406 400 * 1 1 1 1 1 1 1 1 1 1
5249 chr10 48450207 48450406 200 * 0 0 0 0 0 0 0 0 0 1
5250 chr10 48450857 48451056 200 * 0 0 0 0 0 0 0 0 0 1
5251 chr10 48523257 48524306 1050 * 1 1 1 1 1 1 1 1 1 1
5252 chr10 48604507 48605056 550 * 1 0 1 1 1 1 1 1 1 1
5253 chr10 48605107 48605306 200 * 1 1 1 0 1 1 1 1 1 1
5254 chr10 48655557 48656406 850 * 1 1 1 1 1 1 1 1 1 1
5255 chr10 48671507 48671756 250 * 0 1 0 0 1 0 0 0 0 1
5256 chr10 48745707 48745906 200 * 0 0 0 0 0 0 0 0 0 1
5257 chr10 49115057 49115706 650 * 1 1 1 1 1 1 1 1 1 1
5258 chr10 49131757 49132156 400 * 0 0 0 0 0 0 0 0 0 1
5259 chr10 49326207 49326806 600 * 0 0 0 0 0 0 0 0 0 1
5260 chr10 49394857 49395306 450 * 1 1 1 0 1 1 1 1 1 1
5261 chr10 49395657 49396256 600 * 1 1 1 1 1 1 1 1 1 1
5262 chr10 49396457 49396656 200 * 0 1 1 1 0 0 1 1 1 1
5263 chr10 49397057 49397456 400 * 0 1 1 1 1 0 1 1 1 1
5264 chr10 49397707 49398506 800 * 1 1 1 1 1 1 1 1 1 1
5265 chr10 49442107 49442306 200 * 0 0 0 0 0 0 0 0 0 1
5266 chr10 49537807 49538006 200 * 0 0 0 0 0 0 0 0 0 1
5267 chr10 49538407 49539606 1200 * 1 1 1 1 1 1 1 1 1 1
5268 chr10 49607057 49607256 200 * 1 1 1 1 1 1 1 1 1 1
5269 chr10 49608957 49609156 200 * 1 1 1 0 0 0 1 1 1 1
5270 chr10 49609407 49609656 250 * 1 1 1 1 1 1 1 1 1 1
5271 chr10 49610257 49612306 2050 * 1 1 1 1 1 1 1 1 1 1
5272 chr10 49612507 49612706 200 * 0 1 1 0 0 0 0 1 1 1
5273 chr10 49612957 49613156 200 * 1 1 1 1 1 1 1 1 1 1
5274 chr10 49649407 49649606 200 * 1 0 1 0 1 1 0 1 1 0
5275 chr10 49679357 49679756 400 * 0 1 1 1 1 0 1 1 1 1
5276 chr10 49761557 49762056 500 * 1 1 1 1 1 1 1 1 1 1
5277 chr10 49762207 49762606 400 * 1 1 1 1 1 1 1 1 1 1
5278 chr10 49768207 49768606 400 * 0 0 1 0 0 0 1 1 1 1
5279 chr10 49768807 49769206 400 * 1 0 1 1 1 0 1 1 1 1
5280 chr10 50024807 50025006 200 * 0 0 0 0 0 0 0 0 0 1
5281 chr10 50067607 50068206 600 * 1 1 1 1 1 1 1 1 1 1
5282 chr10 50152807 50153106 300 * 0 0 1 1 1 0 1 1 1 1
5283 chr10 50417957 50418356 400 * 1 1 1 1 1 1 1 1 1 1
5284 chr10 50427157 50427356 200 * 0 0 0 0 0 0 0 0 0 1
5285 chr10 50562507 50562706 200 * 0 0 0 0 0 0 0 0 0 1
5286 chr10 50622157 50622356 200 * 1 1 1 1 1 1 1 1 1 1
5287 chr10 50622707 50623106 400 * 1 1 1 1 1 1 1 1 1 1
5288 chr10 50623157 50624956 1800 * 1 1 1 1 1 1 1 1 1 1
5289 chr10 50625007 50625406 400 * 1 1 1 1 1 1 1 1 1 1
5290 chr10 50660057 50660256 200 * 0 0 0 0 1 0 0 0 0 0
5291 chr10 50714857 50715056 200 * 0 0 0 0 0 0 0 0 0 1
5292 chr10 50727807 50728006 200 * 0 0 0 0 0 0 0 0 0 1
5293 chr10 50739507 50740306 800 * 1 1 1 1 1 1 1 1 1 1
5294 chr10 50991107 50991306 200 * 1 1 1 1 1 1 1 1 1 1
5295 chr10 50991407 50992006 600 * 1 1 1 1 1 1 1 1 1 1
5296 chr10 51073807 51075006 1200 * 1 1 1 1 1 1 1 1 1 1
5297 chr10 51699257 51699656 400 * 1 1 1 1 1 1 1 1 1 1
5298 chr10 51699757 51699956 200 * 1 1 1 1 1 1 1 1 1 1
5299 chr10 52308707 52308906 200 * 1 1 1 1 1 0 1 1 1 1
5300 chr10 52313257 52313506 250 * 1 1 1 1 1 1 1 1 1 1
5301 chr10 52314157 52315156 1000 * 1 1 1 1 1 1 1 1 1 1
5302 chr10 52602107 52602306 200 * 0 0 0 0 0 0 0 0 0 1
5303 chr10 52681107 52681306 200 * 0 0 0 0 0 0 0 0 0 1
5304 chr10 52778407 52778606 200 * 0 0 0 0 0 0 0 0 0 1
5305 chr10 52778657 52778856 200 * 0 0 0 0 0 0 0 0 0 1
5306 chr10 52871457 52871656 200 * 0 0 0 0 0 0 0 0 0 1
5307 chr10 52884607 52884806 200 * 0 1 1 1 0 0 0 0 1 1
5308 chr10 52888607 52888806 200 * 0 0 0 0 0 0 0 0 0 1
5309 chr10 52955407 52955606 200 * 0 0 0 0 0 0 0 0 0 1
5310 chr10 53139057 53139256 200 * 0 0 0 0 1 0 0 0 0 0
5311 chr10 53458707 53458906 200 * 0 0 0 0 0 0 0 0 0 1
5312 chr10 53698807 53699006 200 * 0 0 0 0 0 0 0 0 0 1
5313 chr10 53781207 53781406 200 * 0 0 0 0 0 0 0 0 0 1
5314 chr10 53827307 53827506 200 * 0 0 0 0 0 0 0 0 0 1
5315 chr10 54215707 54215906 200 * 0 0 0 0 0 0 0 0 0 1
5316 chr10 54435657 54435856 200 * 0 0 0 0 0 0 0 0 0 1
5317 chr10 54747907 54748106 200 * 0 0 0 0 0 0 0 0 0 1
5318 chr10 54870507 54870706 200 * 0 0 0 0 0 0 0 0 0 1
5319 chr10 54920107 54920306 200 * 0 0 0 0 0 0 0 0 0 1
5320 chr10 55210757 55210956 200 * 0 0 0 0 0 0 0 0 0 1
5321 chr10 55434107 55434306 200 * 0 0 0 0 0 0 0 0 0 1
5322 chr10 55597107 55597306 200 * 0 0 0 0 0 0 0 0 0 1
5323 chr10 55601907 55602306 400 * 0 1 1 1 0 1 1 1 1 0
5324 chr10 55628207 55628606 400 * 1 1 1 1 1 1 1 1 1 1
5325 chr10 55630807 55631506 700 * 1 1 1 1 1 1 1 1 1 1
5326 chr10 55899857 55900056 200 * 0 1 0 0 1 0 0 0 0 0
5327 chr10 56158507 56158706 200 * 0 0 0 0 0 0 0 0 0 1
5328 chr10 56273757 56273956 200 * 0 0 0 0 0 0 0 0 0 1
5329 chr10 56351157 56351356 200 * 0 0 0 0 0 0 0 0 0 1
5330 chr10 56361157 56361556 400 * 1 1 1 1 1 1 1 1 1 1
5331 chr10 56754657 56754856 200 * 0 0 0 0 0 0 0 0 0 1
5332 chr10 57178507 57178706 200 * 0 0 0 0 0 0 0 0 0 1
5333 chr10 57233707 57233906 200 * 0 0 0 0 0 0 0 0 0 1
5334 chr10 57320957 57321156 200 * 0 0 0 0 0 0 0 0 0 1
5335 chr10 57321407 57321606 200 * 0 0 0 0 0 0 0 0 0 1
5336 chr10 57321707 57321906 200 * 0 0 0 0 0 0 0 0 0 1
5337 chr10 58026907 58027106 200 * 0 0 0 0 0 0 0 0 0 1
5338 chr10 58055607 58055806 200 * 0 0 0 0 0 0 0 0 0 1
5339 chr10 58106507 58107106 600 * 0 0 0 0 0 0 0 0 0 1
5340 chr10 58267157 58267556 400 * 1 1 1 1 1 1 1 1 1 1
5341 chr10 58267607 58268006 400 * 1 1 1 1 1 1 1 1 1 1
5342 chr10 58268107 58268306 200 * 1 1 1 1 1 1 1 1 1 1
5343 chr10 58269057 58269456 400 * 1 1 1 1 1 1 1 1 1 1
5344 chr10 58334807 58335206 400 * 1 1 1 1 1 1 1 1 1 1
5345 chr10 58335307 58335506 200 * 1 1 1 1 1 1 1 1 1 1
5346 chr10 58384857 58385656 800 * 1 1 1 1 1 1 1 1 1 1
5347 chr10 58385757 58385956 200 * 1 1 1 1 1 1 1 1 1 1
5348 chr10 58512557 58513356 800 * 1 1 1 1 1 1 1 1 1 1
5349 chr10 58513457 58513656 200 * 1 1 1 1 1 1 1 1 1 1
5350 chr10 59138157 59138356 200 * 0 0 0 0 0 0 0 0 0 1
5351 chr10 59176007 59176456 450 * 1 1 1 1 1 1 1 1 1 1
5352 chr10 59176807 59177006 200 * 1 1 1 1 1 0 1 1 1 1
5353 chr10 59177107 59177306 200 * 1 1 1 1 1 0 1 1 1 1
5354 chr10 59344157 59344356 200 * 0 0 0 0 0 0 0 0 0 1
5355 chr10 59352057 59352256 200 * 0 0 0 0 0 0 0 0 0 1
5356 chr10 59362457 59362856 400 * 1 1 1 1 1 1 1 1 1 1
5357 chr10 59451457 59451656 200 * 0 0 0 0 0 0 0 0 0 1
5358 chr10 59547607 59547806 200 * 0 0 0 0 0 0 0 0 0 1
5359 chr10 59696257 59696456 200 * 0 0 0 0 0 0 0 0 0 1
5360 chr10 59708707 59709106 400 * 1 1 1 1 1 1 1 1 1 1
5361 chr10 59709157 59710006 850 * 1 1 1 1 1 1 1 1 1 1
5362 chr10 59905407 59905606 200 * 1 1 1 1 1 1 1 1 1 1
5363 chr10 59905907 59906906 1000 * 1 1 1 1 1 1 1 1 1 1
5364 chr10 59932307 59932506 200 * 0 0 0 0 0 0 0 0 0 1
5365 chr10 60634657 60634856 200 * 0 0 0 0 0 0 0 0 0 1
5366 chr10 60732757 60733556 800 * 1 1 1 1 1 1 1 1 1 1
5367 chr10 60778257 60778856 600 * 1 1 1 1 1 1 1 1 1 1
5368 chr10 60778907 60779106 200 * 1 1 1 1 1 1 1 1 1 1
5369 chr10 60840857 60841056 200 * 0 0 0 0 0 0 0 0 0 1
5370 chr10 60943457 60944506 1050 * 1 1 1 1 1 1 1 1 1 1
5371 chr10 60944707 60944906 200 * 1 1 1 1 1 0 1 1 1 1
5372 chr10 61000907 61001156 250 * 1 1 1 1 1 0 1 1 1 1
5373 chr10 61001207 61001406 200 * 1 1 1 1 1 1 1 1 1 1
5374 chr10 61001657 61001856 200 * 1 1 1 0 1 0 0 0 0 1
5375 chr10 61161107 61161306 200 * 0 0 0 0 0 0 0 0 0 1
5376 chr10 61452157 61452556 400 * 1 1 1 1 0 0 0 1 1 1
5377 chr10 61452657 61453256 600 * 1 1 1 1 1 1 1 1 1 1
5378 chr10 61468107 61468306 200 * 0 0 0 0 0 0 0 0 0 1
5379 chr10 61663007 61663406 400 * 1 1 1 1 1 0 1 1 1 1
5380 chr10 61867507 61867706 200 * 0 0 0 0 0 0 0 0 0 1
5381 chr10 61867857 61868056 200 * 1 0 0 0 0 0 0 0 0 1
5382 chr10 61897207 61897656 450 * 0 1 1 1 0 0 1 0 1 1
5383 chr10 61903157 61903556 400 * 1 1 1 1 1 1 1 1 1 1
5384 chr10 61903657 61903856 200 * 1 1 1 1 1 1 1 1 1 1
5385 chr10 61909457 61909656 200 * 0 0 0 0 0 0 0 0 0 1
5386 chr10 62092457 62092656 200 * 0 0 0 0 0 0 0 0 0 1
5387 chr10 62188807 62189006 200 * 0 0 0 0 0 0 0 0 0 1
5388 chr10 62268107 62268306 200 * 1 1 1 1 1 1 1 1 1 1
5389 chr10 62268507 62268706 200 * 1 1 1 1 1 1 1 1 1 1
5390 chr10 62281407 62281606 200 * 0 0 0 0 0 0 0 0 0 1
5391 chr10 62373907 62374506 600 * 1 1 1 1 1 1 1 1 1 1
5392 chr10 62608257 62608456 200 * 0 0 0 0 1 0 0 0 0 0
5393 chr10 62802707 62802906 200 * 0 0 0 0 0 0 0 0 0 1
5394 chr10 62804557 62805756 1200 * 1 1 1 1 1 1 1 1 1 1
5395 chr10 62805857 62806056 200 * 0 1 1 1 1 1 0 1 1 1
5396 chr10 62813457 62813656 200 * 0 0 0 0 0 0 0 0 0 1
5397 chr10 62814957 62815356 400 * 1 1 1 1 1 1 1 1 1 1
5398 chr10 62815407 62816006 600 * 1 1 1 1 1 1 1 1 1 1
5399 chr10 62816307 62816906 600 * 1 1 1 1 1 1 1 1 1 1
5400 chr10 62817057 62817456 400 * 1 1 1 1 1 1 1 1 1 1
5401 chr10 62817807 62819056 1250 * 1 1 1 1 1 1 1 1 1 1
5402 chr10 63133057 63133456 400 * 1 1 1 1 1 1 1 1 1 1
5403 chr10 63133557 63133756 200 * 1 1 1 1 1 1 1 1 1 1
5404 chr10 63134857 63135056 200 * 0 0 0 0 0 0 0 0 0 1
5405 chr10 63135707 63135906 200 * 0 0 0 0 0 0 0 0 0 1
5406 chr10 63465057 63466056 1000 * 1 1 1 1 0 1 1 1 1 1
5407 chr10 63521307 63521706 400 * 1 1 1 1 1 1 1 1 1 1
5408 chr10 63521757 63522156 400 * 1 1 1 1 1 1 1 1 1 1
5409 chr10 63532457 63532656 200 * 0 0 0 0 0 0 0 0 0 1
5410 chr10 63629957 63630556 600 * 1 1 1 1 1 1 1 1 1 1
5411 chr10 63630607 63631006 400 * 1 1 1 1 1 1 1 1 1 1
5412 chr10 63973557 63973756 200 * 0 0 0 0 0 0 0 0 0 1
5413 chr10 64041507 64041706 200 * 1 0 0 0 0 0 0 1 1 1
5414 chr10 64041807 64042006 200 * 0 0 0 0 0 0 0 0 0 1
5415 chr10 64170757 64171156 400 * 0 0 0 0 0 0 0 0 0 1
5416 chr10 64196657 64197056 400 * 0 0 0 0 0 0 0 0 0 1
5417 chr10 64197107 64197306 200 * 0 0 0 0 0 0 0 0 0 1
5418 chr10 64924507 64924706 200 * 0 1 0 0 0 0 0 0 0 0
5419 chr10 64979157 64979356 200 * 0 0 0 0 0 0 0 0 0 1
5420 chr10 65053907 65054306 400 * 0 0 0 0 0 0 0 0 0 1
5421 chr10 65054357 65054556 200 * 0 0 0 0 0 0 0 0 0 1
5422 chr10 65429357 65429556 200 * 0 0 0 0 0 0 0 0 0 1
5423 chr10 65811407 65811606 200 * 0 0 0 0 0 0 0 0 0 1
5424 chr10 65812207 65812406 200 * 0 0 0 0 0 0 0 0 0 1
5425 chr10 65831057 65831256 200 * 0 0 0 0 0 0 0 0 0 1
5426 chr10 65989007 65989206 200 * 0 0 0 0 0 0 0 0 0 1
5427 chr10 66487307 66487506 200 * 0 0 0 0 0 0 0 0 0 1
5428 chr10 66928007 66928206 200 * 1 0 1 1 1 0 1 1 0 1
5429 chr10 67045407 67045806 400 * 0 0 0 0 0 0 0 0 0 1
5430 chr10 67230757 67231006 250 * 0 1 1 0 0 0 1 1 0 0
5431 chr10 67387057 67387456 400 * 1 1 0 0 0 0 0 1 0 0
5432 chr10 67524157 67524356 200 * 0 0 0 0 0 0 0 0 0 1
5433 chr10 67551157 67551356 200 * 0 0 0 0 0 0 0 0 0 1
5434 chr10 67763557 67763756 200 * 1 1 1 1 1 1 1 1 1 1
5435 chr10 67763957 67764556 600 * 1 1 1 1 1 1 1 1 1 1
5436 chr10 67819207 67819406 200 * 0 0 0 0 1 0 0 0 0 1
5437 chr10 67849307 67849506 200 * 1 1 1 1 1 1 1 1 1 1
5438 chr10 67849657 67849856 200 * 1 1 1 1 1 1 1 1 1 1
5439 chr10 67850157 67850556 400 * 0 0 0 0 1 0 0 0 0 1
5440 chr10 67884307 67884706 400 * 1 1 1 1 1 1 1 1 1 1
5441 chr10 67885157 67885356 200 * 1 1 1 1 1 1 1 1 1 1
5442 chr10 67886007 67886206 200 * 1 1 1 1 1 1 1 1 1 1
5443 chr10 68074557 68075556 1000 * 1 1 1 1 1 1 1 1 1 1
5444 chr10 68076157 68076356 200 * 0 0 0 0 0 0 0 0 0 1
5445 chr10 68122657 68122856 200 * 0 0 0 0 0 0 0 0 0 1
5446 chr10 68231007 68231806 800 * 1 1 1 1 1 1 1 1 1 1
5447 chr10 68331207 68332006 800 * 1 1 1 1 1 1 1 1 1 1
5448 chr10 68332157 68332356 200 * 1 1 1 1 1 1 1 1 1 1
5449 chr10 68332507 68332706 200 * 1 1 1 1 1 1 1 1 1 1
5450 chr10 68332907 68333106 200 * 1 1 1 1 1 1 1 1 1 1
5451 chr10 68406357 68406956 600 * 1 1 1 1 1 1 1 1 1 1
5452 chr10 68407007 68407606 600 * 1 1 1 1 1 1 1 1 1 1
5453 chr10 68527157 68527756 600 * 1 1 1 1 1 1 1 1 1 1
5454 chr10 68560207 68560406 200 * 1 1 1 1 1 1 1 1 1 1
5455 chr10 68560657 68561056 400 * 1 1 1 1 1 1 1 1 1 1
5456 chr10 68561407 68561606 200 * 1 1 1 1 1 1 0 1 1 1
5457 chr10 68561957 68562156 200 * 0 1 0 0 0 0 0 0 1 1
5458 chr10 68720907 68721106 200 * 1 1 1 1 1 1 1 1 1 1
5459 chr10 68721207 68721406 200 * 1 1 1 1 1 1 1 1 1 1
5460 chr10 68721507 68721906 400 * 1 1 1 1 1 1 1 1 1 1
5461 chr10 68827107 68827706 600 * 1 1 1 1 1 1 1 1 1 1
5462 chr10 68828257 68828456 200 * 1 1 1 1 1 1 1 1 1 1
5463 chr10 68900657 68900856 200 * 1 1 1 1 1 1 1 1 1 1
5464 chr10 68901107 68901306 200 * 1 1 1 1 1 1 1 1 1 1
5465 chr10 68901457 68901656 200 * 1 1 1 1 1 1 1 1 1 1
5466 chr10 68955657 68955856 200 * 1 1 1 1 1 1 1 1 1 1
5467 chr10 68955957 68957156 1200 * 1 1 1 1 1 1 1 1 1 1
5468 chr10 68988557 68989556 1000 * 1 1 1 1 1 1 1 1 1 1
5469 chr10 69124107 69124506 400 * 1 1 1 1 1 1 1 1 1 1
5470 chr10 69124557 69124756 200 * 1 1 1 1 1 1 1 1 1 1
5471 chr10 69180057 69180656 600 * 1 1 1 1 1 1 1 1 1 1
5472 chr10 69318057 69319706 1650 * 1 1 1 1 1 1 1 1 1 1
5473 chr10 69408507 69408706 200 * 1 1 1 1 1 1 1 1 1 1
5474 chr10 69408957 69409156 200 * 1 1 1 1 1 1 1 1 1 1
5475 chr10 69451457 69452256 800 * 1 1 1 1 1 1 1 1 1 1
5476 chr10 69507907 69508106 200 * 1 1 1 1 1 1 1 1 1 1
5477 chr10 69567907 69568106 200 * 0 1 1 0 1 0 0 1 1 1
5478 chr10 69568757 69569356 600 * 1 1 1 1 1 0 1 1 1 1
5479 chr10 69569657 69569856 200 * 0 1 1 0 1 0 1 1 1 1
5480 chr10 69571657 69571856 200 * 1 1 1 0 1 0 1 1 1 1
5481 chr10 69572407 69573156 750 * 1 1 1 1 1 1 1 1 1 1
5482 chr10 69573207 69573606 400 * 1 1 1 1 1 1 1 1 1 1
5483 chr10 69576607 69576806 200 * 1 1 1 1 1 0 1 1 1 1
5484 chr10 69577807 69578206 400 * 1 1 1 1 1 1 1 1 1 1
5485 chr10 69578357 69578806 450 * 1 1 1 1 1 0 1 1 1 1
5486 chr10 69630057 69630656 600 * 1 1 1 1 1 1 1 1 1 1
5487 chr10 69630707 69630906 200 * 0 1 0 0 0 0 0 0 0 1
5488 chr10 69801557 69802156 600 * 1 1 1 1 1 1 1 1 1 1
5489 chr10 69802457 69802856 400 * 1 1 1 1 1 1 1 1 1 1
5490 chr10 70052457 70053056 600 * 1 1 1 1 1 1 1 1 1 1
5491 chr10 70053207 70053806 600 * 1 1 1 1 0 1 1 1 1 1
5492 chr10 70054107 70054306 200 * 0 0 0 0 0 0 0 0 0 1
5493 chr10 70132507 70133106 600 * 1 1 1 0 0 1 1 1 1 1
5494 chr10 70145407 70147006 1600 * 1 1 1 1 1 1 1 1 1 1
5495 chr10 70169907 70170906 1000 * 1 1 1 1 1 1 1 1 1 1
5496 chr10 70232557 70232756 200 * 1 1 1 1 1 1 1 1 1 1
5497 chr10 70232957 70233556 600 * 1 1 1 1 1 1 1 1 1 1
5498 chr10 70254957 70255956 1000 * 0 0 1 0 0 0 0 1 1 1
5499 chr10 70283657 70284106 450 * 1 1 1 1 1 1 1 1 1 1
5500 chr10 70381757 70382256 500 * 1 1 1 1 1 1 1 1 1 1
5501 chr10 70382507 70382906 400 * 1 1 1 1 1 1 1 1 1 1
5502 chr10 70383007 70383206 200 * 0 0 0 0 1 0 0 0 1 1
5503 chr10 70403907 70404906 1000 * 1 1 1 1 1 1 1 1 1 1
5504 chr10 70404957 70405156 200 * 1 1 1 1 1 1 1 1 1 1
5505 chr10 70440257 70441756 1500 * 1 1 1 1 1 1 1 1 1 1
5506 chr10 70458157 70458756 600 * 1 1 1 1 0 1 1 1 1 1
5507 chr10 70478107 70478506 400 * 1 1 1 1 1 1 1 1 1 1
5508 chr10 70478607 70479006 400 * 1 1 1 1 1 1 1 1 1 1
5509 chr10 70630507 70630706 200 * 0 0 0 0 0 0 0 0 0 1
5510 chr10 70672157 70672356 200 * 1 1 1 1 1 1 1 1 1 1
5511 chr10 70672457 70673056 600 * 1 1 1 1 1 1 1 1 1 1
5512 chr10 70815707 70816106 400 * 1 1 1 1 1 1 1 1 1 1
5513 chr10 70816207 70816606 400 * 1 1 1 1 1 1 1 1 1 1
5514 chr10 70887907 70888306 400 * 1 1 1 1 1 1 1 1 1 1
5515 chr10 70888357 70888756 400 * 1 1 1 1 1 1 1 1 1 1
5516 chr10 70925757 70925956 200 * 1 1 1 0 1 1 1 1 1 0
5517 chr10 71209007 71209206 200 * 0 1 1 0 1 1 1 1 1 1
5518 chr10 71212307 71213506 1200 * 1 1 1 1 1 1 1 1 1 1
5519 chr10 71213807 71214006 200 * 0 1 1 1 1 0 1 1 1 1
5520 chr10 71217307 71217806 500 * 1 1 1 1 1 1 1 1 1 1
5521 chr10 71244657 71244856 200 * 0 0 1 0 0 1 0 0 1 0
5522 chr10 71318507 71318706 200 * 0 0 0 0 0 0 0 0 0 1
5523 chr10 71377157 71377656 500 * 1 1 1 1 1 1 1 1 1 1
5524 chr10 71396107 71396456 350 * 1 1 0 0 0 0 0 0 0 1
5525 chr10 71396557 71396756 200 * 1 1 1 1 1 1 1 1 1 1
5526 chr10 71396807 71397206 400 * 1 1 1 1 1 1 1 1 1 1
5527 chr10 71397307 71397706 400 * 1 1 1 1 1 1 1 1 1 1
5528 chr10 71397757 71398156 400 * 1 1 1 1 1 1 1 1 1 1
5529 chr10 71667007 71667206 200 * 1 0 0 0 0 0 0 0 0 0
5530 chr10 71773257 71773856 600 * 1 1 1 1 1 1 1 1 1 1
5531 chr10 71805707 71806156 450 * 0 1 1 0 1 0 0 0 0 1
5532 chr10 71850757 71850956 200 * 1 1 1 1 1 1 1 1 1 1
5533 chr10 71851007 71851406 400 * 1 1 1 1 1 1 1 1 1 1
5534 chr10 71888807 71889206 400 * 1 1 1 1 1 1 1 1 1 1
5535 chr10 71964007 71964206 200 * 1 1 1 1 1 1 1 1 1 1
5536 chr10 71964307 71964706 400 * 1 1 1 1 1 1 1 1 1 1
5537 chr10 71964857 71965056 200 * 1 1 1 1 1 0 1 1 1 1
5538 chr10 72007657 72008056 400 * 0 0 0 0 0 0 0 0 0 1
5539 chr10 72086457 72086706 250 * 0 1 0 0 0 0 0 0 0 1
5540 chr10 72086907 72088306 1400 * 1 1 1 1 1 1 1 1 1 1
5541 chr10 72088507 72088706 200 * 1 1 1 1 0 1 0 0 0 1
5542 chr10 72215107 72215306 200 * 0 0 0 0 0 0 0 0 0 1
5543 chr10 72215807 72216406 600 * 1 1 1 1 1 1 1 1 1 1
5544 chr10 72217057 72217256 200 * 0 0 0 0 0 0 0 0 0 1
5545 chr10 72272857 72273056 200 * 1 1 1 1 1 1 1 1 1 1
5546 chr10 72273357 72273556 200 * 1 1 1 1 1 1 1 1 1 1
5547 chr10 72273857 72274456 600 * 1 1 1 1 1 1 1 1 1 1
5548 chr10 72274557 72274956 400 * 1 1 1 1 1 1 1 1 1 1
5549 chr10 72297157 72297506 350 * 1 0 1 1 1 1 0 1 1 1
5550 chr10 72297557 72297756 200 * 1 1 1 1 1 1 1 1 1 1
5551 chr10 72297807 72298206 400 * 1 1 1 1 1 1 1 1 1 1
5552 chr10 72300657 72300856 200 * 0 0 0 0 0 0 0 0 0 1
5553 chr10 72319557 72320156 600 * 1 1 1 1 1 1 1 1 1 1
5554 chr10 72354257 72354856 600 * 1 1 1 1 1 1 1 1 1 1
5555 chr10 72355007 72355206 200 * 1 1 1 1 1 1 1 1 1 1
5556 chr10 72611007 72611206 200 * 0 0 0 0 0 0 0 0 0 1
5557 chr10 72625607 72625806 200 * 1 1 1 1 1 1 1 1 1 1
5558 chr10 72625857 72626256 400 * 1 1 1 1 1 1 1 1 1 1
5559 chr10 72626807 72627006 200 * 0 0 0 0 1 0 0 0 0 1
5560 chr10 72691957 72692156 200 * 1 1 1 1 1 1 1 1 1 1
5561 chr10 72692457 72692856 400 * 1 1 1 1 1 1 1 1 1 1
5562 chr10 73096007 73096406 400 * 1 1 1 1 1 1 1 1 1 1
5563 chr10 73096557 73097156 600 * 1 1 1 1 1 1 1 1 1 1
5564 chr10 73105107 73105306 200 * 0 0 0 0 0 0 0 0 0 1
5565 chr10 73111257 73111456 200 * 0 0 0 0 1 0 0 0 0 0
5566 chr10 73167807 73168206 400 * 1 1 1 1 1 1 1 1 1 1
5567 chr10 73246807 73247406 600 * 1 1 1 1 1 1 1 1 1 1
5568 chr10 73252257 73253056 800 * 1 1 1 1 1 1 1 1 1 1
5569 chr10 73358307 73358906 600 * 1 1 1 1 1 1 1 1 1 1
5570 chr10 73413507 73413906 400 * 1 1 1 1 1 1 1 1 1 1
5571 chr10 73413957 73414156 200 * 1 1 1 1 1 1 1 1 1 1
5572 chr10 73494307 73494506 200 * 0 0 0 0 0 0 0 0 0 1
5573 chr10 73495157 73495756 600 * 1 1 1 1 1 1 1 1 1 1
5574 chr10 73496007 73496206 200 * 1 1 1 1 1 1 1 1 1 1
5575 chr10 73625257 73625456 200 * 1 1 1 1 1 1 1 1 1 1
5576 chr10 73625607 73626406 800 * 1 1 1 1 1 1 1 1 1 1
5577 chr10 73648057 73648256 200 * 0 0 1 0 0 0 0 1 1 1
5578 chr10 73730107 73730706 600 * 1 1 1 1 1 1 1 1 1 1
5579 chr10 73731607 73731806 200 * 0 0 0 0 0 0 0 0 0 1
5580 chr10 73732707 73732906 200 * 0 0 0 0 0 0 0 0 0 1
5581 chr10 73733207 73733606 400 * 0 0 0 0 0 0 0 0 0 1
5582 chr10 73744157 73744356 200 * 1 1 1 1 1 1 1 1 1 1
5583 chr10 73772107 73772306 200 * 1 1 1 1 1 1 1 1 1 1
5584 chr10 73772457 73773056 600 * 1 1 1 1 1 1 1 1 1 1
5585 chr10 73773207 73773406 200 * 1 1 1 1 1 1 1 1 1 1
5586 chr10 73773557 73773756 200 * 1 0 1 1 1 1 0 1 1 1
5587 chr10 73781807 73782406 600 * 1 1 1 1 1 1 1 1 1 1
5588 chr10 73785357 73785956 600 * 1 1 1 1 1 1 1 1 1 1
5589 chr10 73810807 73811606 800 * 1 1 1 1 1 1 1 1 1 1
5590 chr10 73873107 73873306 200 * 0 0 0 1 1 0 0 0 0 0
5591 chr10 73873807 73874206 400 * 1 1 1 1 1 1 1 1 1 1
5592 chr10 73874307 73874506 200 * 1 1 1 1 1 1 1 1 1 1
5593 chr10 73874657 73875056 400 * 1 1 1 1 1 1 1 1 1 1
5594 chr10 73911307 73911506 200 * 1 1 1 1 1 1 1 1 1 1
5595 chr10 73940257 73940456 200 * 0 0 0 0 0 0 0 0 0 1
5596 chr10 73940607 73940806 200 * 1 1 1 0 1 1 1 1 1 1
5597 chr10 73996907 73997106 200 * 0 0 0 0 0 0 0 0 0 1
5598 chr10 73997657 73997856 200 * 1 1 1 1 1 1 1 1 1 1
5599 chr10 73997957 73998756 800 * 1 1 1 1 1 1 1 1 1 1
5600 chr10 74150507 74150906 400 * 1 1 1 1 1 1 1 1 1 1
5601 chr10 74151007 74151806 800 * 1 1 1 1 1 1 1 1 1 1
5602 chr10 74176357 74177156 800 * 1 1 1 1 1 1 1 1 1 1
5603 chr10 74813307 74813706 400 * 0 0 1 0 0 0 0 0 0 1
5604 chr10 74825057 74826056 1000 * 1 1 1 1 1 1 1 1 1 1
5605 chr10 74826457 74826856 400 * 1 1 1 1 1 1 1 1 1 1
5606 chr10 75043457 75044056 600 * 1 0 0 0 1 0 0 0 0 1
5607 chr10 75111207 75111606 400 * 1 1 1 1 1 1 1 1 1 1
5608 chr10 75111657 75111856 200 * 1 1 1 1 1 1 1 1 1 1
5609 chr10 75210257 75211256 1000 * 1 1 1 1 1 1 1 1 1 1
5610 chr10 75234607 75236306 1700 * 1 1 1 1 1 1 1 1 1 1
5611 chr10 75262007 75262206 200 * 0 0 0 0 0 0 0 0 1 0
5612 chr10 75276107 75276306 200 * 0 0 0 0 0 0 0 0 0 1
5613 chr10 75276557 75276756 200 * 0 0 0 0 0 0 0 0 0 1
5614 chr10 75294657 75294856 200 * 1 1 1 1 1 1 1 1 1 1
5615 chr10 75294907 75295306 400 * 1 1 1 1 1 1 1 1 1 1
5616 chr10 75395557 75395756 200 * 0 1 0 0 0 0 0 0 0 1
5617 chr10 75395857 75396656 800 * 1 1 0 0 0 0 1 0 0 1
5618 chr10 75396807 75397206 400 * 1 1 0 0 0 1 1 0 0 1
5619 chr10 75397257 75397456 200 * 0 1 0 0 0 0 0 0 0 1
5620 chr10 75398757 75400456 1700 * 1 1 1 1 1 1 1 1 1 1
5621 chr10 75401107 75402506 1400 * 1 1 1 1 1 1 1 1 1 1
5622 chr10 75402707 75403106 400 * 1 1 1 1 1 1 1 1 1 1
5623 chr10 75403307 75403706 400 * 1 1 1 1 1 1 1 1 1 1
5624 chr10 75404157 75405006 850 * 1 1 1 1 1 1 1 1 1 1
5625 chr10 75405157 75405356 200 * 0 1 1 0 1 0 0 1 0 1
5626 chr10 75405507 75405706 200 * 0 1 0 0 1 0 0 0 0 1
5627 chr10 75406307 75406706 400 * 0 1 0 0 0 0 0 0 0 1
5628 chr10 75407157 75408756 1600 * 1 1 1 1 1 0 0 1 1 1
5629 chr10 75408957 75409156 200 * 1 1 1 1 1 1 1 1 1 1
5630 chr10 75409457 75409856 400 * 1 1 1 1 1 1 1 1 1 1
5631 chr10 75431507 75431906 400 * 1 1 1 1 1 1 1 1 1 1
5632 chr10 75592457 75592656 200 * 0 0 0 0 0 0 0 0 0 1
5633 chr10 75750907 75751106 200 * 0 0 0 0 0 0 0 0 0 1
5634 chr10 76315407 76315606 200 * 0 0 0 0 0 0 0 0 0 1
5635 chr10 77636857 77637656 800 * 1 1 1 1 0 1 1 1 1 1
5636 chr10 77637957 77638656 700 * 1 1 1 1 1 1 1 1 1 1
5637 chr10 77711107 77711706 600 * 1 1 1 1 1 1 1 1 1 1
5638 chr10 77926057 77926456 400 * 1 1 1 1 1 1 1 1 1 1
5639 chr10 77926507 77926706 200 * 1 1 1 1 1 1 1 1 1 1
5640 chr10 77926857 77927256 400 * 1 1 1 1 1 1 1 1 1 1
5641 chr10 78028607 78028856 250 * 0 0 0 0 1 0 0 0 0 1
5642 chr10 78029307 78029706 400 * 1 1 1 1 1 1 1 1 1 1
5643 chr10 78033607 78034206 600 * 1 1 1 1 1 1 1 1 1 1
5644 chr10 78302957 78303156 200 * 1 1 1 1 1 1 1 1 1 1
5645 chr10 78303457 78303856 400 * 1 1 1 1 1 1 1 1 1 1
5646 chr10 78656807 78657006 200 * 0 0 1 0 0 0 0 0 0 1
5647 chr10 78913707 78913906 200 * 0 1 0 0 0 0 0 0 0 0
5648 chr10 78973407 78973606 200 * 1 1 1 1 1 1 1 1 1 1
5649 chr10 78974007 78974206 200 * 1 1 1 1 1 1 1 1 1 1
5650 chr10 79066907 79067106 200 * 1 1 1 1 1 1 1 1 1 1
5651 chr10 79067307 79067506 200 * 1 1 1 1 1 1 1 1 1 1
5652 chr10 79067707 79067906 200 * 1 1 1 1 1 1 1 1 1 1
5653 chr10 79068007 79068206 200 * 1 1 1 1 1 1 1 1 1 1
5654 chr10 79068607 79069606 1000 * 1 1 1 1 1 1 1 1 1 1
5655 chr10 79069707 79069906 200 * 1 1 1 1 1 1 1 1 1 1
5656 chr10 79070707 79070906 200 * 1 1 1 1 0 1 1 1 1 1
5657 chr10 79094107 79094306 200 * 0 0 1 0 0 0 1 1 1 0
5658 chr10 79221257 79221456 200 * 0 0 1 1 0 0 0 0 1 0
5659 chr10 79242107 79242506 400 * 1 1 1 1 1 1 0 1 1 1
5660 chr10 79242657 79243256 600 * 1 1 1 1 1 1 0 1 1 1
5661 chr10 79243457 79244256 800 * 1 1 1 1 1 0 0 0 0 1
5662 chr10 79261057 79261256 200 * 0 0 1 0 0 0 0 0 0 0
5663 chr10 79274907 79275106 200 * 0 0 1 1 0 0 0 0 0 0
5664 chr10 79347207 79348206 1000 * 1 1 1 1 1 1 1 1 1 1
5665 chr10 79444607 79444806 200 * 1 1 1 0 1 1 1 1 1 1
5666 chr10 79445407 79445806 400 * 1 1 1 1 1 1 1 1 1 1
5667 chr10 79445857 79446056 200 * 1 1 1 1 1 1 1 1 1 1
5668 chr10 79827007 79827206 200 * 1 1 1 1 1 1 1 1 1 1
5669 chr10 79892957 79893156 200 * 0 0 0 0 0 0 0 0 0 1
5670 chr10 79904607 79905206 600 * 1 1 1 1 1 1 1 1 1 1
5671 chr10 79981607 79982206 600 * 1 1 1 1 1 1 1 1 1 1
5672 chr10 79982307 79982506 200 * 1 1 1 1 1 1 1 1 1 1
5673 chr10 79983257 79983856 600 * 0 0 0 1 0 0 0 1 0 1
5674 chr10 80058757 80058956 200 * 0 0 0 0 1 0 0 0 0 0
5675 chr10 80078507 80078906 400 * 1 1 1 1 1 1 1 1 1 1
5676 chr10 80079057 80079456 400 * 1 1 1 1 1 1 1 1 1 1
5677 chr10 80132457 80132856 400 * 1 1 1 1 1 1 1 1 1 1
5678 chr10 80144307 80144506 200 * 1 0 1 1 1 1 1 0 0 1
5679 chr10 80204807 80205006 200 * 1 1 1 1 1 1 1 1 1 1
5680 chr10 80205207 80205406 200 * 1 1 1 1 1 1 1 1 1 1
5681 chr10 80205707 80205906 200 * 1 1 1 1 1 1 1 1 1 1
5682 chr10 80206807 80207206 400 * 0 0 0 0 1 0 0 0 0 1
5683 chr10 80207557 80207756 200 * 0 1 0 0 1 0 0 0 1 1
5684 chr10 80356357 80356856 500 * 1 1 1 1 1 1 1 1 1 1
5685 chr10 80357157 80357356 200 * 1 1 1 1 1 1 1 1 1 1
5686 chr10 80403757 80403956 200 * 0 0 0 0 0 0 0 0 0 1
5687 chr10 80407707 80408156 450 * 1 1 1 1 0 1 1 1 1 1
5688 chr10 80408207 80409006 800 * 1 1 1 1 1 1 1 1 1 1
5689 chr10 80454107 80455106 1000 * 1 1 1 1 1 1 1 1 1 1
5690 chr10 80455157 80455356 200 * 1 1 1 1 1 1 1 1 1 1
5691 chr10 80535707 80536356 650 * 1 0 1 0 1 0 1 1 0 0
5692 chr10 81113807 81114006 200 * 0 0 0 0 0 0 0 0 0 1
5693 chr10 81182307 81182506 200 * 0 0 0 0 0 0 0 0 0 1
5694 chr10 81309457 81309656 200 * 0 0 0 0 0 0 0 0 0 1
5695 chr10 81874157 81874956 800 * 1 1 1 1 1 1 1 1 1 1
5696 chr10 81875257 81876106 850 * 1 1 1 1 1 0 1 1 1 1
5697 chr10 82669607 82669806 200 * 0 0 0 0 0 0 0 0 0 1
5698 chr10 82721357 82721556 200 * 0 0 0 0 0 0 0 0 0 1
5699 chr10 83564907 83565106 200 * 0 0 0 0 0 0 0 0 0 1
5700 chr10 84139307 84139906 600 * 1 1 1 1 1 1 1 1 1 1
5701 chr10 84180807 84181006 200 * 0 0 1 0 0 0 0 0 0 0
5702 chr10 84194457 84194856 400 * 1 1 1 1 1 1 1 1 1 1
5703 chr10 84194907 84195606 700 * 1 1 1 1 0 1 1 1 1 1
5704 chr10 84214107 84214306 200 * 0 0 0 0 1 0 0 0 0 1
5705 chr10 84237207 84237406 200 * 0 1 0 0 1 0 0 0 0 1
5706 chr10 84237507 84237706 200 * 0 0 0 0 0 0 0 0 0 1
5707 chr10 84257107 84257306 200 * 1 1 1 0 1 1 1 1 1 1
5708 chr10 84328507 84329106 600 * 1 1 1 1 1 1 1 1 1 1
5709 chr10 84540507 84541106 600 * 1 1 1 1 1 1 1 1 1 1
5710 chr10 84630407 84630606 200 * 0 0 0 0 0 0 0 0 0 1
5711 chr10 84762557 84762756 200 * 0 0 0 0 1 0 0 0 0 0
5712 chr10 84767457 84767656 200 * 0 0 0 0 0 0 0 0 0 1
5713 chr10 85343657 85343856 200 * 0 0 0 0 0 0 0 0 0 1
5714 chr10 86262757 86263106 350 * 1 1 1 0 1 0 0 0 1 1
5715 chr10 86263157 86263356 200 * 0 0 0 0 0 0 0 0 0 1
5716 chr10 86363057 86364056 1000 * 1 1 1 1 1 1 1 1 1 1
5717 chr10 86364757 86364956 200 * 1 1 1 1 1 1 1 0 1 1
5718 chr10 86365707 86365906 200 * 1 1 1 1 1 1 1 1 1 1
5719 chr10 86366107 86366506 400 * 1 1 1 1 1 1 1 1 1 1
5720 chr10 86366907 86367706 800 * 1 1 1 1 1 1 1 1 1 1
5721 chr10 86376857 86377456 600 * 1 1 1 1 1 1 1 1 1 1
5722 chr10 86388257 86388456 200 * 0 0 0 0 0 0 0 0 0 1
5723 chr10 86389457 86389756 300 * 1 1 1 1 1 1 1 1 1 1
5724 chr10 86399807 86400606 800 * 1 1 1 1 1 1 1 1 1 1
5725 chr10 86400707 86400906 200 * 1 1 1 1 1 1 1 1 1 1
5726 chr10 86401157 86401556 400 * 1 1 1 1 1 1 1 1 1 1
5727 chr10 86520907 86521106 200 * 1 1 1 1 1 1 1 1 1 1
5728 chr10 86521157 86522356 1200 * 1 1 1 1 1 1 1 1 1 1
5729 chr10 86535357 86535956 600 * 0 1 1 0 1 0 1 1 1 1
5730 chr10 86536407 86536606 200 * 1 0 0 0 0 0 0 0 0 1
5731 chr10 86536657 86536856 200 * 1 0 0 0 0 0 0 0 0 1
5732 chr10 86631907 86632556 650 * 1 1 1 1 1 1 1 1 1 1
5733 chr10 86710257 86710456 200 * 0 0 0 0 0 0 0 0 0 1
5734 chr10 86710657 86710856 200 * 0 0 1 0 0 0 0 0 0 1
5735 chr10 86711107 86711306 200 * 1 1 1 1 1 1 1 1 1 1
5736 chr10 86711457 86712256 800 * 1 1 1 1 1 1 1 1 1 1
5737 chr10 86712757 86712956 200 * 0 0 0 0 0 0 0 0 0 1
5738 chr10 86755657 86756456 800 * 1 1 1 1 1 1 1 1 1 1
5739 chr10 86756507 86757106 600 * 1 1 1 1 1 1 1 1 1 1
5740 chr10 86939007 86939206 200 * 0 0 0 0 0 0 0 0 0 1
5741 chr10 86939457 86939656 200 * 1 1 1 1 1 1 1 1 1 1
5742 chr10 86942907 86943306 400 * 0 0 0 0 0 0 0 0 0 1
5743 chr10 86958557 86958756 200 * 0 0 1 1 0 0 0 1 0 0
5744 chr10 86968307 86968906 600 * 1 0 1 0 1 0 1 0 1 1
5745 chr10 86970707 86970906 200 * 1 0 1 0 1 0 0 0 1 1
5746 chr10 86971057 86971706 650 * 1 1 1 1 1 1 1 1 1 1
5747 chr10 87093957 87094156 200 * 1 1 1 1 1 1 1 1 1 1
5748 chr10 87094357 87094956 600 * 1 1 1 1 1 1 1 1 1 1
5749 chr10 87095257 87095856 600 * 1 1 1 1 1 1 1 1 1 1
5750 chr10 87096157 87096356 200 * 0 0 0 0 0 0 0 0 0 1
5751 chr10 87203507 87203906 400 * 1 1 1 1 1 1 1 1 1 1
5752 chr10 87342707 87343306 600 * 1 1 1 1 1 1 1 1 1 1
5753 chr10 87408057 87408256 200 * 0 0 0 0 0 0 0 0 0 1
5754 chr10 87504507 87505706 1200 * 1 1 1 1 1 1 1 1 1 1
5755 chr10 87659507 87660306 800 * 1 1 1 1 1 1 1 1 1 1
5756 chr10 87817657 87817856 200 * 1 1 1 1 1 1 1 1 1 1
5757 chr10 87818057 87818656 600 * 1 1 1 1 1 1 1 1 1 1
5758 chr10 87861857 87862856 1000 * 1 1 1 1 1 1 1 1 1 1
5759 chr10 87863107 87863906 800 * 1 1 1 1 1 1 1 1 1 1
5760 chr10 87864157 87864356 200 * 1 1 1 1 1 1 1 1 1 1
5761 chr10 87992357 87992556 200 * 0 0 0 0 0 0 0 0 0 1
5762 chr10 88582757 88582956 200 * 1 1 1 1 1 1 1 1 1 1
5763 chr10 88583057 88583456 400 * 1 1 1 1 1 1 1 1 1 1
5764 chr10 88674207 88674406 200 * 0 0 0 0 0 0 0 0 0 1
5765 chr10 88728457 88728656 200 * 0 1 0 0 1 0 0 0 0 1
5766 chr10 88880007 88880806 800 * 1 1 1 1 1 1 1 1 1 1
5767 chr10 88990457 88990656 200 * 1 1 1 1 1 1 1 1 1 1
5768 chr10 88991157 88991556 400 * 1 1 1 1 1 1 1 1 1 1
5769 chr10 89161507 89161706 200 * 0 0 0 0 0 0 0 0 0 1
5770 chr10 89206407 89207106 700 * 1 1 1 1 1 1 1 1 1 1
5771 chr10 89207257 89207456 200 * 1 1 1 1 1 1 1 1 1 1
5772 chr10 89207657 89208256 600 * 1 1 1 1 1 1 1 1 1 1
5773 chr10 89208407 89208606 200 * 0 0 0 0 0 0 0 0 0 1
5774 chr10 89250207 89250406 200 * 0 0 0 0 0 0 0 0 0 1
5775 chr10 89251507 89252106 600 * 1 1 1 1 1 1 1 1 1 1
5776 chr10 89414307 89415506 1200 * 1 1 1 1 1 1 1 1 1 1
5777 chr10 89535107 89535706 600 * 1 1 1 1 1 1 1 1 1 1
5778 chr10 89535807 89536206 400 * 1 1 1 1 1 1 1 1 1 1
5779 chr10 89644307 89644506 200 * 1 1 1 1 1 1 1 1 1 1
5780 chr10 89644707 89645306 600 * 1 1 1 1 1 1 1 1 1 1
5781 chr10 89645357 89645556 200 * 1 1 1 1 1 1 1 1 1 1
5782 chr10 89701107 89701906 800 * 1 1 1 1 1 1 1 1 1 1
5783 chr10 89837157 89837656 500 * 1 0 1 1 1 1 1 1 1 1
5784 chr10 89837707 89838106 400 * 1 0 1 1 1 1 1 1 1 1
5785 chr10 90392107 90392306 200 * 0 0 0 0 0 0 0 0 0 1
5786 chr10 90856907 90858406 1500 * 1 1 1 1 1 1 1 1 1 1
5787 chr10 90871807 90872206 400 * 1 1 1 1 1 1 1 1 1 1
5788 chr10 91153307 91153506 200 * 0 0 0 0 0 0 0 0 0 1
5789 chr10 91153557 91153956 400 * 0 0 0 0 0 0 0 0 0 1
5790 chr10 91162507 91162906 400 * 1 1 1 1 1 1 1 1 1 1
5791 chr10 91163307 91164106 800 * 1 1 1 1 1 1 1 1 1 1
5792 chr10 91220507 91221306 800 * 1 1 1 1 1 1 1 1 1 1
5793 chr10 91298707 91298906 200 * 0 1 1 1 0 0 1 1 1 1
5794 chr10 91409457 91409656 200 * 1 1 1 1 1 1 1 1 1 1
5795 chr10 91409707 91410706 1000 * 1 1 1 1 1 1 1 1 1 1
5796 chr10 91632807 91633556 750 * 1 1 1 1 1 1 1 1 1 1
5797 chr10 91798157 91798956 800 * 1 1 1 1 1 1 1 1 1 1
5798 chr10 91887157 91887756 600 * 1 1 1 1 1 1 1 1 1 1
5799 chr10 91908107 91909106 1000 * 1 1 1 1 1 1 1 1 1 1
5800 chr10 91922857 91923056 200 * 0 0 0 0 0 0 0 0 0 1
5801 chr10 91923557 91924156 600 * 1 1 1 1 1 1 1 1 1 1
5802 chr10 92045657 92046256 600 * 0 0 0 0 0 0 0 0 0 1
5803 chr10 92239357 92240456 1100 * 1 1 1 1 1 1 1 1 1 1
5804 chr10 92290207 92290406 200 * 1 1 1 1 1 1 1 1 1 1
5805 chr10 92290607 92290806 200 * 1 1 1 1 1 1 1 1 1 1
5806 chr10 92290857 92291656 800 * 1 1 1 1 1 1 1 1 1 1
5807 chr10 92368507 92368706 200 * 0 0 0 0 0 0 0 0 0 1
5808 chr10 92419857 92420406 550 * 0 0 1 0 1 0 0 0 1 1
5809 chr10 92420457 92421056 600 * 1 0 1 1 1 1 1 1 1 1
5810 chr10 92573057 92574256 1200 * 1 1 1 1 1 1 1 1 1 1
5811 chr10 92574307 92574706 400 * 1 1 1 1 1 1 1 1 1 1
5812 chr10 92591507 92591906 400 * 1 1 1 1 1 1 1 1 1 1
5813 chr10 92592207 92592606 400 * 0 0 0 0 1 1 1 0 0 1
5814 chr10 92592857 92593456 600 * 1 1 1 1 1 1 1 1 1 1
5815 chr10 92688857 92690656 1800 * 1 1 1 1 1 1 1 1 1 1
5816 chr10 92691107 92691306 200 * 1 1 0 0 0 0 1 0 0 1
5817 chr10 92691557 92691956 400 * 1 1 0 0 0 0 1 0 0 1
5818 chr10 92692307 92692806 500 * 1 1 1 0 1 0 1 0 1 1
5819 chr10 92695707 92696206 500 * 0 1 1 1 0 0 0 0 1 1
5820 chr10 92699407 92699906 500 * 1 1 1 1 1 1 1 1 1 1
5821 chr10 92752857 92753056 200 * 0 0 0 0 1 0 0 0 0 0
5822 chr10 92848157 92848356 200 * 1 1 1 1 1 1 1 1 1 1
5823 chr10 92848507 92848706 200 * 1 1 1 1 1 1 1 1 1 1
5824 chr10 92848957 92849156 200 * 1 1 1 1 1 1 1 1 1 1
5825 chr10 93037807 93038006 200 * 0 0 0 0 0 0 0 0 0 1
5826 chr10 93060157 93060756 600 * 0 0 1 0 0 0 0 0 1 1
5827 chr10 93060857 93061256 400 * 0 0 1 0 0 0 0 0 1 1
5828 chr10 93061857 93062456 600 * 1 0 1 0 1 1 1 1 1 1
5829 chr10 93062557 93063556 1000 * 1 1 1 1 1 1 1 1 1 1
5830 chr10 93065707 93066356 650 * 1 0 1 0 1 1 1 1 1 1
5831 chr10 93068257 93069256 1000 * 1 1 1 1 1 1 1 1 1 1
5832 chr10 93071807 93072456 650 * 1 1 1 1 1 1 1 1 1 1
5833 chr10 93073707 93074506 800 * 1 1 1 1 1 1 1 1 1 1
5834 chr10 93074607 93075556 950 * 1 1 1 1 1 1 1 1 1 1
5835 chr10 93080757 93080956 200 * 0 0 0 0 0 0 0 0 0 1
5836 chr10 93220857 93221056 200 * 0 0 0 0 1 0 0 0 0 1
5837 chr10 93221257 93221456 200 * 0 0 0 0 0 0 0 0 0 1
5838 chr10 93438357 93438556 200 * 0 0 0 0 0 0 0 0 0 1
5839 chr10 93482257 93482456 200 * 1 1 1 1 1 1 1 1 1 1
5840 chr10 93496257 93497056 800 * 1 1 1 1 1 1 1 1 1 1
5841 chr10 93566357 93566656 300 * 1 1 1 0 1 1 1 1 1 1
5842 chr10 93566757 93567406 650 * 1 1 1 1 1 0 1 1 1 1
5843 chr10 93567957 93568356 400 * 0 1 1 0 0 0 1 1 1 1
5844 chr10 93600557 93601156 600 * 1 1 1 1 1 1 1 1 1 1
5845 chr10 93601357 93601656 300 * 1 1 1 1 1 1 1 1 1 1
5846 chr10 93702457 93702656 200 * 1 1 1 1 1 1 1 1 1 1
5847 chr10 93845257 93845456 200 * 0 0 0 0 0 0 0 0 0 1
5848 chr10 93893757 93894556 800 * 1 1 1 1 1 1 1 1 1 1
5849 chr10 93993557 93994156 600 * 1 1 1 1 1 1 1 1 1 1
5850 chr10 93994207 93994606 400 * 1 1 1 1 1 1 1 1 1 1
5851 chr10 94362557 94363156 600 * 1 1 1 1 1 1 1 1 1 1
5852 chr10 94363957 94364156 200 * 0 0 0 0 0 0 0 0 0 1
5853 chr10 94402207 94403806 1600 * 1 1 1 1 1 1 1 1 1 1
5854 chr10 94444707 94444906 200 * 0 0 0 0 0 0 0 0 0 1
5855 chr10 94544707 94544906 200 * 0 1 0 1 1 0 0 1 1 0
5856 chr10 94545307 94545506 200 * 1 1 1 1 1 1 1 1 1 1
5857 chr10 94545557 94546156 600 * 1 1 1 1 1 1 1 1 1 1
5858 chr10 95183307 95184106 800 * 1 1 1 1 1 1 1 1 1 1
5859 chr10 95184457 95184656 200 * 0 0 0 0 0 0 0 0 0 1
5860 chr10 95230907 95231106 200 * 1 1 0 0 0 0 0 0 0 1
5861 chr10 95231607 95231806 200 * 0 1 0 0 0 0 0 0 0 0
5862 chr10 95290357 95291356 1000 * 1 1 1 1 1 1 1 1 1 1
5863 chr10 95291407 95291606 200 * 0 0 1 0 0 0 0 0 0 1
5864 chr10 95295207 95295806 600 * 1 0 1 1 1 1 1 1 1 1
5865 chr10 95415557 95415756 200 * 0 0 1 0 0 0 0 0 0 1
5866 chr10 95560507 95560706 200 * 1 1 1 1 1 1 1 1 1 1
5867 chr10 95561057 95561856 800 * 1 1 1 1 1 1 1 1 1 1
5868 chr10 95656007 95657006 1000 * 1 1 1 1 1 1 1 1 1 1
5869 chr10 95693607 95694206 600 * 1 1 1 1 1 1 1 1 1 1
5870 chr10 95857757 95857956 200 * 0 0 0 0 0 0 0 0 0 1
5871 chr10 95907057 95907256 200 * 1 1 1 1 1 1 1 1 1 1
5872 chr10 95907407 95908206 800 * 1 1 1 1 1 1 1 1 1 1
5873 chr10 96043057 96044306 1250 * 1 1 1 1 1 1 1 1 1 1
5874 chr10 96044407 96044606 200 * 1 1 1 1 0 1 0 1 1 1
5875 chr10 96089707 96089906 200 * 1 0 1 1 0 1 1 1 1 1
5876 chr10 96090057 96090456 400 * 1 0 1 1 0 1 1 1 1 1
5877 chr10 96129757 96130756 1000 * 1 1 1 1 1 1 1 1 1 1
5878 chr10 96369907 96370306 400 * 0 0 0 0 0 0 0 0 0 1
5879 chr10 96375257 96375456 200 * 1 1 1 1 1 1 1 1 1 1
5880 chr10 96384507 96384706 200 * 0 0 1 0 0 0 0 0 0 0
5881 chr10 96396257 96396456 200 * 0 0 1 0 0 0 0 0 0 0
5882 chr10 96512407 96514256 1850 * 1 1 1 1 1 1 1 1 1 1
5883 chr10 96586307 96587306 1000 * 1 1 1 1 1 1 1 1 1 1
5884 chr10 96719907 96720156 250 * 1 1 0 0 0 1 1 0 1 1
5885 chr10 96720257 96720656 400 * 1 1 1 1 1 1 1 1 1 1
5886 chr10 96750407 96750606 200 * 0 0 0 0 0 0 0 0 0 1
5887 chr10 96831857 96832456 600 * 1 1 1 1 1 1 1 1 1 1
5888 chr10 96832657 96833256 600 * 1 1 1 1 1 1 1 1 1 1
5889 chr10 96833407 96833606 200 * 1 1 1 1 1 1 1 1 1 1
5890 chr10 97037307 97037506 200 * 0 0 0 0 1 0 0 0 0 0
5891 chr10 97140957 97141156 200 * 0 0 1 0 0 0 0 0 0 0
5892 chr10 97149157 97149356 200 * 0 0 0 0 0 0 0 0 0 1
5893 chr10 97185157 97186056 900 * 1 1 1 1 1 1 1 1 1 1
5894 chr10 97196207 97196606 400 * 1 1 1 1 1 1 1 1 1 1
5895 chr10 97292107 97292906 800 * 1 1 1 1 1 1 1 1 1 1
5896 chr10 97318757 97318956 200 * 1 1 1 1 1 1 1 1 1 1
5897 chr10 97319007 97320606 1600 * 1 1 1 1 1 1 1 1 1 1
5898 chr10 97320957 97321356 400 * 1 1 1 1 0 1 1 1 1 1
5899 chr10 97333507 97335106 1600 * 1 1 1 1 1 1 1 1 1 1
5900 chr10 97400257 97400506 250 * 0 0 0 0 1 0 0 1 0 1
5901 chr10 97401157 97401356 200 * 1 1 1 1 1 1 1 1 1 1
5902 chr10 97426007 97427006 1000 * 1 1 1 1 1 1 1 1 1 1
5903 chr10 97427057 97427256 200 * 0 1 1 1 1 1 0 1 1 1
5904 chr10 97445657 97446656 1000 * 1 1 1 1 1 1 1 1 1 1
5905 chr10 97497707 97497906 200 * 1 1 1 1 1 1 1 1 1 1
5906 chr10 97498057 97498256 200 * 1 1 1 1 1 1 1 1 1 1
5907 chr10 97498807 97499406 600 * 1 1 1 1 1 1 1 1 1 1
5908 chr10 97499457 97499856 400 * 1 1 1 1 1 1 1 1 1 1
5909 chr10 97499907 97500106 200 * 0 1 1 1 0 0 1 1 1 1
5910 chr10 97632957 97633356 400 * 1 1 1 1 1 1 1 1 1 1
5911 chr10 97633457 97633656 200 * 1 1 1 1 1 1 1 1 1 1
5912 chr10 97640407 97641206 800 * 1 1 1 1 1 1 1 1 1 1
5913 chr10 97641407 97641606 200 * 1 1 1 1 1 1 1 1 1 1
5914 chr10 97686857 97687656 800 * 1 1 1 1 1 1 1 1 1 1
5915 chr10 97713807 97714206 400 * 1 1 1 1 1 1 1 1 1 1
5916 chr10 97714257 97715056 800 * 1 1 1 1 1 1 1 1 1 1
5917 chr10 97736857 97737656 800 * 1 1 1 1 1 1 1 1 1 1
5918 chr10 97771207 97771806 600 * 1 1 1 1 1 1 1 1 1 1
5919 chr10 97849607 97849806 200 * 1 1 1 1 1 1 1 1 1 1
5920 chr10 97849857 97850256 400 * 1 1 1 1 1 1 1 1 1 1
5921 chr10 97974807 97975406 600 * 1 1 0 1 0 0 1 1 1 1
5922 chr10 98029707 98030106 400 * 1 1 1 1 0 1 1 1 1 1
5923 chr10 98030307 98030706 400 * 1 1 1 1 0 1 1 1 1 1
5924 chr10 98030857 98031456 600 * 1 1 1 1 0 1 1 1 1 1
5925 chr10 98038457 98038656 200 * 1 1 1 0 1 1 1 0 1 0
5926 chr10 98134407 98135206 800 * 1 1 1 1 1 1 1 1 1 1
5927 chr10 98268007 98268406 400 * 1 1 1 1 1 1 1 1 1 1
5928 chr10 98268557 98268756 200 * 1 1 1 0 1 1 1 1 1 1
5929 chr10 98446157 98446356 200 * 1 0 1 1 0 1 1 1 1 1
5930 chr10 98446407 98446606 200 * 1 1 1 1 1 1 1 1 1 1
5931 chr10 98446707 98447106 400 * 1 1 1 1 1 1 1 1 1 1
5932 chr10 98467657 98468056 400 * 1 1 1 1 1 1 1 1 1 1
5933 chr10 99232257 99232456 200 * 1 1 1 0 0 0 1 1 1 1
5934 chr10 99232757 99233056 300 * 1 1 1 1 0 0 1 1 1 1
5935 chr10 99233657 99233856 200 * 1 1 1 1 0 0 1 0 0 1
5936 chr10 99233957 99234406 450 * 1 1 1 1 1 1 1 1 1 1
5937 chr10 99236207 99236856 650 * 1 1 1 1 1 0 1 1 1 1
5938 chr10 99316057 99316256 200 * 0 0 0 0 0 0 0 0 0 1
5939 chr10 99316357 99316556 200 * 0 0 0 0 0 0 0 0 0 1
5940 chr10 99329207 99330806 1600 * 1 1 1 1 1 1 1 1 1 1
5941 chr10 99429057 99429256 200 * 0 0 0 0 0 0 0 0 0 1
5942 chr10 99430457 99431456 1000 * 1 1 1 1 1 1 1 1 1 1
5943 chr10 99520157 99520756 600 * 1 1 1 1 1 1 1 1 1 1
5944 chr10 99521307 99521756 450 * 0 1 1 1 1 0 0 0 1 1
5945 chr10 99521907 99522306 400 * 0 1 1 1 0 0 0 0 1 1
5946 chr10 99527107 99527556 450 * 0 1 0 1 0 0 0 0 1 1
5947 chr10 99527707 99527906 200 * 0 1 0 1 0 0 0 0 1 1
5948 chr10 99528057 99528256 200 * 1 1 1 1 1 0 0 0 0 1
5949 chr10 99529857 99530206 350 * 0 1 1 0 1 0 1 1 1 1
5950 chr10 99530457 99530706 250 * 0 1 1 0 0 0 1 1 0 1
5951 chr10 99530757 99531356 600 * 1 1 1 1 1 1 1 1 1 1
5952 chr10 99531957 99532156 200 * 0 0 0 0 0 0 0 0 0 1
5953 chr10 99532907 99533106 200 * 1 1 1 1 1 1 1 1 1 1
5954 chr10 99533257 99533456 200 * 1 1 1 1 1 0 1 1 1 1
5955 chr10 99533957 99534306 350 * 0 1 0 0 0 0 1 0 1 1
5956 chr10 99534707 99535356 650 * 1 1 1 1 1 1 1 1 1 1
5957 chr10 99535407 99536256 850 * 1 1 1 1 1 1 1 1 1 1
5958 chr10 99536857 99537456 600 * 1 1 1 1 1 1 1 1 1 1
5959 chr10 99537707 99537906 200 * 0 1 0 0 0 0 0 0 1 1
5960 chr10 99540657 99541056 400 * 1 1 1 1 1 1 1 1 1 1
5961 chr10 99619857 99620256 400 * 1 1 1 1 1 1 1 1 1 1
5962 chr10 99620307 99621706 1400 * 1 1 1 1 1 1 1 1 1 1
5963 chr10 99658557 99658956 400 * 1 1 1 1 1 1 1 1 1 1
5964 chr10 99659057 99659856 800 * 1 1 1 1 1 1 1 1 1 1
5965 chr10 99731807 99732806 1000 * 1 1 1 1 1 1 1 1 1 1
5966 chr10 100009407 100010206 800 * 1 1 1 1 1 1 1 1 1 1
5967 chr10 100012007 100012206 200 * 0 0 0 0 0 0 0 0 0 1
5968 chr10 100065107 100065456 350 * 0 0 0 0 1 0 0 0 0 1
5969 chr10 100081307 100081506 200 * 0 0 0 0 0 0 0 0 0 1
5970 chr10 100115057 100115356 300 * 0 0 1 1 1 0 0 0 1 1
5971 chr10 100185707 100186306 600 * 1 1 1 1 1 1 1 1 1 1
5972 chr10 100186957 100187156 200 * 0 0 0 0 0 0 0 0 0 1
5973 chr10 100228457 100228656 200 * 0 0 0 0 1 0 0 0 0 1
5974 chr10 100228857 100229056 200 * 1 1 1 1 1 1 1 1 1 1
5975 chr10 100229407 100229806 400 * 1 1 1 1 1 1 1 1 1 1
5976 chr10 100229857 100230056 200 * 0 0 0 0 1 0 0 0 0 1
5977 chr10 100266557 100267106 550 * 0 0 1 1 1 1 1 1 1 1
5978 chr10 100267457 100267656 200 * 1 1 1 1 1 1 1 1 1 1
5979 chr10 100269957 100270156 200 * 0 0 0 0 0 0 0 0 0 1
5980 chr10 100270607 100270806 200 * 0 0 0 0 1 0 0 0 0 1
5981 chr10 100286307 100286906 600 * 1 1 1 1 1 1 1 1 1 1
5982 chr10 100346307 100346706 400 * 1 1 1 1 1 1 1 1 1 1
5983 chr10 100346957 100347756 800 * 1 1 1 1 1 1 1 1 1 1
5984 chr10 100373207 100373406 200 * 1 1 1 1 1 1 1 1 1 1
5985 chr10 100373557 100373756 200 * 1 1 1 1 1 1 1 1 1 1
5986 chr10 100482157 100482756 600 * 1 1 1 1 1 1 1 1 1 1
5987 chr10 100519257 100520056 800 * 1 1 1 1 1 0 1 1 1 1
5988 chr10 100529357 100529956 600 * 1 1 1 1 1 1 1 1 1 1
5989 chr10 100535907 100536106 200 * 1 1 1 1 1 1 1 1 1 1
5990 chr10 100561957 100562606 650 * 1 1 1 1 1 1 1 1 1 1
5991 chr10 100653957 100654356 400 * 1 1 1 1 1 1 1 1 1 1
5992 chr10 100655157 100655356 200 * 1 1 1 1 1 1 1 1 1 1
5993 chr10 100655607 100656006 400 * 1 1 1 1 1 1 1 1 1 1
5994 chr10 100656157 100656356 200 * 1 1 1 1 0 0 0 1 1 1
5995 chr10 100659357 100659906 550 * 1 1 1 1 0 0 1 1 1 1
5996 chr10 100670857 100671256 400 * 1 1 1 1 1 1 1 1 1 1
5997 chr10 100680757 100680956 200 * 1 1 1 1 1 1 1 1 1 1
5998 chr10 100681057 100681256 200 * 1 1 1 1 1 0 1 1 1 1
5999 chr10 100687557 100687756 200 * 1 0 1 0 1 1 1 1 1 0
6000 chr10 100710207 100710406 200 * 1 1 1 1 1 0 1 1 1 1
6001 chr10 100713457 100713856 400 * 1 1 1 1 1 1 1 1 1 1
6002 chr10 100714057 100714256 200 * 1 1 1 1 0 0 1 0 1 1
6003 chr10 100715407 100715906 500 * 1 1 1 1 0 1 1 0 1 1
6004 chr10 100723907 100724156 250 * 1 1 1 1 1 1 1 1 1 1
6005 chr10 100724307 100724706 400 * 1 1 1 1 1 1 1 1 1 1
6006 chr10 100729157 100729356 200 * 1 1 1 1 1 1 1 1 1 1
6007 chr10 100729507 100729906 400 * 1 1 1 1 1 1 1 1 1 1
6008 chr10 100730007 100730206 200 * 1 1 1 1 1 1 1 1 1 1
6009 chr10 100730707 100731306 600 * 1 1 1 1 1 1 1 1 1 1
6010 chr10 100735257 100735656 400 * 1 1 1 1 1 1 1 0 1 1
6011 chr10 100737707 100737906 200 * 1 1 1 1 1 1 1 1 1 1
6012 chr10 100739107 100739906 800 * 1 1 1 1 1 1 1 1 1 1
6013 chr10 100740057 100740256 200 * 0 1 1 1 1 1 1 0 1 1
6014 chr10 100744357 100744756 400 * 1 1 1 1 1 1 1 1 1 1
6015 chr10 100744907 100745506 600 * 1 1 1 1 1 1 1 1 1 1
6016 chr10 100745807 100746506 700 * 1 1 1 1 1 1 1 1 1 1
6017 chr10 100747607 100748206 600 * 1 1 1 1 1 1 1 1 1 1
6018 chr10 100748407 100748606 200 * 1 1 1 1 0 1 1 0 1 1
6019 chr10 100748707 100748906 200 * 1 1 1 1 0 1 1 0 1 1
6020 chr10 100749157 100749356 200 * 1 1 1 1 0 0 1 0 1 1
6021 chr10 100749507 100749706 200 * 1 1 1 1 0 0 1 0 1 1
6022 chr10 100749757 100749956 200 * 0 1 1 1 0 0 1 0 1 1
6023 chr10 100750657 100750856 200 * 0 0 1 0 0 0 1 0 0 0
6024 chr10 100826257 100826456 200 * 1 1 1 1 1 1 1 0 1 1
6025 chr10 100826557 100827406 850 * 1 1 1 1 1 1 1 1 1 1
6026 chr10 100827507 100827706 200 * 1 1 1 1 1 1 1 1 1 1
6027 chr10 100827807 100828006 200 * 1 1 1 1 1 1 1 1 1 1
6028 chr10 100828157 100828356 200 * 1 1 1 1 1 1 1 0 1 1
6029 chr10 100828407 100828606 200 * 1 1 1 1 1 1 1 0 1 1
6030 chr10 100829257 100829856 600 * 1 1 1 1 1 1 1 0 1 1
6031 chr10 100830257 100830656 400 * 1 1 1 1 1 0 1 0 1 1
6032 chr10 100882707 100882906 200 * 0 0 0 0 0 0 0 0 1 0
6033 chr10 100912507 100912706 200 * 1 1 1 1 1 1 1 1 1 1
6034 chr10 100912907 100913506 600 * 1 1 1 1 1 1 1 1 1 1
6035 chr10 100969107 100969306 200 * 1 1 1 0 0 1 1 1 1 1
6036 chr10 100969457 100969656 200 * 1 1 1 1 1 1 1 1 1 1
6037 chr10 100969707 100969906 200 * 1 1 1 1 1 1 1 1 1 1
6038 chr10 100986757 100987756 1000 * 1 1 1 1 1 1 1 1 1 1
6039 chr10 100997207 100997806 600 * 1 1 1 1 1 1 1 1 1 1
6040 chr10 100999007 100999406 400 * 1 1 1 1 1 1 1 1 1 1
6041 chr10 100999457 100999856 400 * 1 1 1 1 1 1 1 1 1 1
6042 chr10 101018907 101019306 400 * 1 1 1 1 1 1 1 1 1 1
6043 chr10 101029907 101030106 200 * 0 0 0 0 0 0 0 0 0 1
6044 chr10 101030157 101030356 200 * 0 0 0 0 0 0 0 0 0 1
6045 chr10 101031007 101031406 400 * 1 1 1 1 1 1 1 1 1 1
6046 chr10 101032207 101032456 250 * 1 1 1 1 1 1 1 1 1 1
6047 chr10 101042757 101043156 400 * 1 1 1 1 1 1 1 1 1 1
6048 chr10 101047657 101047856 200 * 0 0 0 1 0 0 0 0 0 1
6049 chr10 101047957 101048556 600 * 1 1 1 1 1 0 1 1 1 1
6050 chr10 101049657 101049856 200 * 0 0 0 0 0 0 0 0 0 1
6051 chr10 101050157 101050556 400 * 1 1 1 1 1 1 1 1 1 1
6052 chr10 101060857 101061656 800 * 1 1 1 1 1 1 1 1 1 1
6053 chr10 101061757 101062156 400 * 0 1 0 0 0 0 0 0 0 1
6054 chr10 101062407 101063206 800 * 1 1 1 1 1 1 1 1 1 1
6055 chr10 101066157 101066806 650 * 1 1 1 1 1 1 1 1 1 1
6056 chr10 101066857 101067456 600 * 1 1 1 1 1 1 1 1 1 1
6057 chr10 101067557 101067756 200 * 1 1 1 1 1 1 1 1 1 1
6058 chr10 101121257 101121656 400 * 1 1 1 1 0 1 1 1 1 1
6059 chr10 101121707 101121906 200 * 1 1 0 1 0 1 0 1 1 1
6060 chr10 101123207 101123606 400 * 1 1 1 1 1 1 0 1 1 1
6061 chr10 101131507 101132306 800 * 1 1 1 1 1 1 1 1 1 1
6062 chr10 101133757 101134406 650 * 1 1 1 1 1 0 1 1 1 1
6063 chr10 101134457 101134656 200 * 1 1 1 1 0 1 1 1 1 1
6064 chr10 101134707 101134906 200 * 1 1 1 1 1 1 1 1 1 1
6065 chr10 101135157 101135356 200 * 1 1 1 1 0 0 1 0 1 1
6066 chr10 101136507 101136906 400 * 1 1 0 1 0 0 1 0 1 1
6067 chr10 101139357 101139856 500 * 1 1 0 1 0 1 1 0 1 1
6068 chr10 101140007 101140806 800 * 1 1 0 1 1 1 1 1 1 1
6069 chr10 101142357 101142556 200 * 1 1 1 1 1 1 1 1 1 1
6070 chr10 101142657 101142856 200 * 0 0 0 0 0 0 0 0 0 1
6071 chr10 101145957 101147006 1050 * 1 1 1 1 0 1 1 1 1 1
6072 chr10 101213657 101214056 400 * 1 1 1 1 1 1 1 1 1 1
6073 chr10 101214307 101214506 200 * 0 0 0 0 0 0 0 0 0 1
6074 chr10 101214707 101214906 200 * 1 1 1 1 1 1 1 1 1 1
6075 chr10 101215457 101215656 200 * 1 1 1 1 1 0 1 0 1 1
6076 chr10 101215707 101215906 200 * 0 1 1 1 0 0 1 1 1 1
6077 chr10 101216207 101217206 1000 * 1 1 1 1 1 1 1 1 1 1
6078 chr10 101217307 101217906 600 * 1 1 1 1 1 1 1 1 1 1
6079 chr10 101217957 101218206 250 * 1 1 1 1 1 0 1 1 1 1
6080 chr10 101218957 101219206 250 * 1 1 1 1 1 1 1 1 1 0
6081 chr10 101222707 101222906 200 * 1 1 1 1 1 1 1 1 1 1
6082 chr10 101223207 101223406 200 * 1 1 1 1 1 0 1 1 1 1
6083 chr10 101223507 101223906 400 * 1 1 1 1 0 0 1 0 1 1
6084 chr10 101224007 101224206 200 * 0 1 1 1 0 0 1 1 1 1
6085 chr10 101224357 101224556 200 * 1 1 1 1 0 0 1 1 1 1
6086 chr10 101224657 101225106 450 * 1 1 1 1 1 1 1 1 1 1
6087 chr10 101225257 101225456 200 * 1 1 1 1 1 1 1 1 1 1
6088 chr10 101226857 101227706 850 * 1 1 1 1 1 0 1 1 1 1
6089 chr10 101228357 101229356 1000 * 1 1 1 1 1 1 1 1 1 1
6090 chr10 101229657 101229856 200 * 1 1 1 1 0 1 1 1 1 1
6091 chr10 101230157 101230556 400 * 1 1 1 1 1 1 1 1 1 1
6092 chr10 101236207 101236956 750 * 1 1 1 1 0 1 1 1 1 1
6093 chr10 101237207 101237406 200 * 0 1 1 1 0 0 0 0 1 1
6094 chr10 101237457 101237656 200 * 0 1 1 1 0 0 1 0 1 1
6095 chr10 101238807 101239006 200 * 1 1 1 1 1 1 1 0 1 1
6096 chr10 101284157 101284556 400 * 1 1 1 1 1 1 1 1 1 1
6097 chr10 101291257 101291506 250 * 0 1 1 0 1 0 0 1 1 1
6098 chr10 101291607 101291806 200 * 1 1 1 1 1 1 1 1 1 1
6099 chr10 101292457 101292656 200 * 1 1 1 1 1 1 1 1 1 1
6100 chr10 101292757 101292956 200 * 1 1 1 1 1 1 1 1 1 1
6101 chr10 101310457 101310856 400 * 0 0 1 0 1 0 1 1 1 1
6102 chr10 101344807 101345006 200 * 0 0 0 0 0 0 0 0 0 1
6103 chr10 101353707 101354706 1000 * 1 1 1 1 1 1 1 1 1 1
6104 chr10 101566357 101566906 550 * 1 1 1 1 1 1 1 1 1 1
6105 chr10 101569457 101569656 200 * 1 1 1 0 0 1 1 1 1 1
6106 chr10 101570007 101570406 400 * 1 1 1 1 1 1 1 1 1 1
6107 chr10 101587857 101588056 200 * 1 1 1 1 1 1 1 1 1 1
6108 chr10 101588207 101588406 200 * 1 1 1 1 1 1 1 1 1 1
6109 chr10 101694157 101694556 400 * 1 1 1 1 1 1 1 1 1 1
6110 chr10 101694757 101695356 600 * 1 1 1 1 1 1 1 1 1 1
6111 chr10 101697657 101697856 200 * 0 0 0 0 0 0 0 0 0 1
6112 chr10 101740307 101740506 200 * 0 0 0 0 0 0 0 0 0 1
6113 chr10 101740757 101740956 200 * 0 0 0 0 0 0 0 0 0 1
6114 chr10 101774607 101774856 250 * 1 1 1 0 0 0 1 0 1 1
6115 chr10 101775257 101775456 200 * 1 1 1 0 0 1 1 1 1 1
6116 chr10 101775507 101776106 600 * 1 1 1 1 0 1 1 1 1 1
6117 chr10 101776357 101776756 400 * 1 1 1 1 0 1 1 1 1 1
6118 chr10 101778907 101779706 800 * 1 1 1 0 0 1 1 1 1 1
6119 chr10 101779807 101780006 200 * 1 1 1 0 1 1 1 1 1 1
6120 chr10 101782857 101783056 200 * 1 1 1 1 1 1 1 1 1 1
6121 chr10 101783157 101783556 400 * 1 1 1 1 1 1 1 1 1 1
6122 chr10 101815307 101815506 200 * 0 0 0 1 0 0 0 0 0 1
6123 chr10 101815957 101816156 200 * 1 1 1 1 1 1 1 1 1 1
6124 chr10 101817757 101818156 400 * 1 1 1 1 1 1 1 1 1 1
6125 chr10 101818307 101818506 200 * 1 1 1 1 1 1 1 1 1 1
6126 chr10 101818607 101818806 200 * 1 1 1 1 1 1 1 1 1 1
6127 chr10 101829007 101829206 200 * 0 0 0 0 0 0 0 0 0 1
6128 chr10 101829407 101829656 250 * 1 1 0 0 0 0 0 1 1 1
6129 chr10 101829907 101830106 200 * 1 1 1 0 0 1 0 1 1 1
6130 chr10 101830507 101830706 200 * 1 1 1 1 1 1 1 1 1 1
6131 chr10 101830807 101831006 200 * 1 1 1 1 1 1 1 1 1 1
6132 chr10 101839657 101840056 400 * 1 1 1 1 1 1 1 1 1 1
6133 chr10 101840657 101841056 400 * 1 1 1 1 1 1 1 1 1 1
6134 chr10 101841157 101841556 400 * 1 1 1 1 1 1 1 1 1 1
6135 chr10 101843357 101843956 600 * 1 1 1 1 1 0 1 1 1 1
6136 chr10 102055657 102056456 800 * 1 1 1 1 1 1 1 1 1 1
6137 chr10 102065057 102065456 400 * 1 1 1 1 1 1 1 1 1 1
6138 chr10 102065607 102066006 400 * 1 1 1 1 1 1 1 1 1 1
6139 chr10 102114507 102114706 200 * 1 1 1 1 1 1 1 1 1 1
6140 chr10 102114757 102114956 200 * 1 1 1 1 1 1 1 1 1 1
6141 chr10 102119857 102120256 400 * 1 1 1 1 1 1 1 1 1 1
6142 chr10 102120357 102120956 600 * 1 1 1 1 1 1 1 1 1 1
6143 chr10 102132707 102133306 600 * 1 1 1 1 1 1 1 1 1 1
6144 chr10 102151907 102152806 900 * 1 1 1 1 1 1 1 1 1 1
6145 chr10 102169657 102169856 200 * 0 1 1 1 1 1 1 1 1 1
6146 chr10 102170107 102170306 200 * 0 0 0 0 0 0 0 0 0 1
6147 chr10 102173657 102173856 200 * 0 0 0 0 0 0 0 0 0 1
6148 chr10 102226007 102226406 400 * 1 1 1 1 1 1 1 1 1 1
6149 chr10 102230657 102231856 1200 * 1 1 1 1 1 1 1 1 1 1
6150 chr10 102231907 102232106 200 * 1 0 0 0 1 1 1 0 0 1
6151 chr10 102240457 102241106 650 * 1 1 0 1 1 0 0 0 1 1
6152 chr10 102241257 102242056 800 * 1 1 1 1 1 1 1 1 1 1
6153 chr10 102245307 102245506 200 * 1 1 1 1 1 1 1 1 1 1
6154 chr10 102245557 102245956 400 * 1 1 1 1 1 1 1 1 1 1
6155 chr10 102393907 102394906 1000 * 1 1 1 1 1 1 1 1 1 1
6156 chr10 102395457 102395656 200 * 1 1 1 1 1 1 1 1 1 1
6157 chr10 102399357 102399956 600 * 1 1 1 1 1 1 1 1 1 1
6158 chr10 102408807 102409406 600 * 1 1 1 1 1 1 1 1 1 1
6159 chr10 102410457 102410656 200 * 1 1 1 1 1 1 1 1 1 1
6160 chr10 102419007 102419206 200 * 1 1 1 1 1 0 1 1 1 1
6161 chr10 102419607 102419806 200 * 1 1 1 1 1 1 1 1 1 1
6162 chr10 102420657 102422256 1600 * 1 1 1 1 1 1 1 1 1 1
6163 chr10 102422657 102423056 400 * 1 1 1 1 1 1 1 1 1 1
6164 chr10 102432157 102432756 600 * 1 1 1 1 1 1 1 1 1 1
6165 chr10 102439757 102439956 200 * 0 0 0 0 1 0 0 0 0 0
6166 chr10 102449807 102450006 200 * 1 1 1 1 1 1 1 1 1 1
6167 chr10 102450257 102450456 200 * 1 1 1 1 1 1 1 1 1 1
6168 chr10 102450557 102451156 600 * 1 1 1 1 1 1 1 1 1 1
6169 chr10 102461107 102461506 400 * 1 1 1 1 1 1 1 1 1 1
6170 chr10 102463207 102463456 250 * 0 0 1 1 1 0 0 0 1 1
6171 chr10 102501607 102501806 200 * 1 1 1 1 1 1 1 1 1 1
6172 chr10 102502357 102502756 400 * 1 1 1 1 1 1 1 1 1 1
6173 chr10 102503807 102504206 400 * 1 1 1 1 1 1 1 1 1 1
6174 chr10 102641957 102642156 200 * 1 1 1 1 1 1 1 1 1 1
6175 chr10 102642507 102642906 400 * 1 1 1 1 1 1 1 1 1 1
6176 chr10 102643007 102643206 200 * 1 1 1 1 1 1 1 1 1 1
6177 chr10 102643307 102643506 200 * 1 1 1 1 1 1 1 1 1 1
6178 chr10 102643557 102643756 200 * 1 1 1 1 1 1 1 1 1 1
6179 chr10 102643957 102644556 600 * 1 1 1 1 1 1 1 1 1 1
6180 chr10 102644607 102645206 600 * 1 1 1 1 1 1 1 1 1 1
6181 chr10 102645657 102645856 200 * 1 1 1 1 1 1 1 1 1 1
6182 chr10 102656707 102656906 200 * 0 0 0 0 0 0 0 0 0 1
6183 chr10 102657207 102657406 200 * 0 0 0 0 0 0 0 0 0 1
6184 chr10 102713607 102714206 600 * 1 1 1 1 1 1 1 1 1 1
6185 chr10 102714257 102715256 1000 * 1 1 1 1 1 1 1 1 1 1
6186 chr10 102854107 102854506 400 * 1 1 1 1 1 1 1 1 1 1
6187 chr10 102854557 102854756 200 * 1 1 1 1 1 1 1 1 1 1
6188 chr10 102869257 102869856 600 * 1 1 1 1 1 1 1 1 1 1
6189 chr10 102870807 102871006 200 * 0 0 0 0 0 0 0 0 0 1
6190 chr10 102916957 102917206 250 * 1 0 0 0 1 0 1 1 1 1
6191 chr10 102917457 102919856 2400 * 1 1 1 1 1 1 1 1 1 1
6192 chr10 103192257 103193056 800 * 1 1 1 1 1 1 1 1 1 1
6193 chr10 103193207 103193406 200 * 1 1 1 1 1 1 1 1 1 1
6194 chr10 103276757 103278356 1600 * 1 1 1 1 1 1 1 1 1 1
6195 chr10 103281757 103281956 200 * 1 1 1 1 1 1 1 1 1 1
6196 chr10 103349607 103349806 200 * 0 0 0 0 0 0 0 0 0 1
6197 chr10 103350407 103351406 1000 * 1 1 1 1 1 1 1 1 1 1
6198 chr10 103367057 103367256 200 * 0 0 0 0 0 0 0 0 0 1
6199 chr10 103367807 103368606 800 * 1 1 1 1 1 1 1 1 1 1
6200 chr10 103395957 103396756 800 * 1 1 1 1 1 1 1 1 1 1
6201 chr10 103397507 103397706 200 * 0 0 0 0 0 0 0 0 0 1
6202 chr10 103452307 103452506 200 * 1 0 1 1 1 1 1 1 1 1
6203 chr10 103473107 103473706 600 * 0 0 0 0 0 0 0 0 0 1
6204 chr10 103493307 103493806 500 * 1 1 1 1 1 1 1 1 1 1
6205 chr10 103493907 103494106 200 * 1 1 1 1 1 1 1 1 1 1
6206 chr10 103494157 103494556 400 * 1 1 1 1 1 1 1 1 1 1
6207 chr10 103555157 103555356 200 * 1 1 1 1 1 1 1 1 1 1
6208 chr10 103584307 103585306 1000 * 1 0 1 1 0 0 0 1 1 1
6209 chr10 103660907 103661906 1000 * 0 1 1 0 0 0 1 0 1 1
6210 chr10 103668757 103668956 200 * 0 0 0 0 1 0 0 0 1 0
6211 chr10 103692457 103693006 550 * 1 1 1 1 1 1 0 1 1 1
6212 chr10 103693057 103693456 400 * 1 1 1 1 1 1 0 1 1 1
6213 chr10 103855057 103856056 1000 * 1 1 1 1 1 1 1 1 1 1
6214 chr10 103917657 103918656 1000 * 1 1 1 1 1 1 1 1 1 1
6215 chr10 103966807 103967606 800 * 1 1 1 1 1 1 1 1 1 1
6216 chr10 104121007 104121206 200 * 1 1 1 1 1 1 1 1 1 1
6217 chr10 104121257 104121456 200 * 1 1 1 1 1 1 1 1 1 1
6218 chr10 104121607 104122206 600 * 1 1 1 1 1 1 1 1 1 1
6219 chr10 104232007 104232406 400 * 1 1 1 1 1 1 1 1 1 1
6220 chr10 104232607 104232806 200 * 1 1 1 1 1 1 1 1 1 1
6221 chr10 104245107 104245306 200 * 0 0 0 0 0 0 0 0 0 1
6222 chr10 104254457 104254656 200 * 1 1 1 1 1 1 1 1 1 1
6223 chr10 104254757 104255356 600 * 1 1 1 1 1 1 1 1 1 1
6224 chr10 104268607 104269406 800 * 1 1 1 1 1 1 1 1 1 1
6225 chr10 104274857 104275056 200 * 1 1 1 0 1 1 1 1 1 1
6226 chr10 104291357 104291756 400 * 1 1 1 1 1 1 1 1 1 1
6227 chr10 104314607 104314806 200 * 0 0 0 0 1 0 0 0 0 0
6228 chr10 104337807 104338406 600 * 1 1 1 1 1 1 1 1 1 1
6229 chr10 104338557 104338756 200 * 1 1 1 1 1 1 1 1 1 1
6230 chr10 104339007 104339206 200 * 1 1 1 1 1 1 1 1 1 1
6231 chr10 104353557 104353956 400 * 1 1 1 1 1 1 1 1 1 1
6232 chr10 104439807 104440206 400 * 0 0 0 0 0 0 0 0 0 1
6233 chr10 104630857 104631056 200 * 0 0 0 0 0 0 0 0 0 1
6234 chr10 104638957 104639156 200 * 1 1 1 1 1 0 1 1 1 1
6235 chr10 104639707 104639906 200 * 1 1 1 1 0 0 1 1 1 1
6236 chr10 104640057 104640956 900 * 1 1 1 1 1 1 1 1 1 1
6237 chr10 104641157 104641956 800 * 1 1 1 1 1 0 1 1 1 1
6238 chr10 104642507 104643056 550 * 1 1 1 1 1 0 1 1 1 1
6239 chr10 104680957 104681156 200 * 0 1 1 1 0 0 1 1 1 1
6240 chr10 105255057 105255256 200 * 0 0 0 0 0 0 0 0 0 1
6241 chr10 105819907 105820106 200 * 0 0 0 0 0 0 0 0 0 1
6242 chr10 106750407 106750606 200 * 0 0 0 0 0 0 0 0 0 1
6243 chr10 107163957 107164356 400 * 0 1 1 1 0 0 1 1 1 1
6244 chr10 107164457 107164656 200 * 1 1 1 1 1 0 1 1 1 1
6245 chr10 107164807 107165006 200 * 1 1 1 1 1 0 1 1 1 1
6246 chr10 107545757 107545956 200 * 0 0 0 0 0 0 0 0 0 1
6247 chr10 107914657 107915256 600 * 1 1 1 1 1 0 1 1 1 1
6248 chr10 107927957 107928156 200 * 0 0 0 0 0 0 0 0 0 1
6249 chr10 108466007 108466506 500 * 1 1 1 1 0 0 1 1 1 1
6250 chr10 108566507 108566706 200 * 0 0 0 0 0 0 0 0 0 1
6251 chr10 108911807 108912206 400 * 1 1 1 1 1 1 1 1 1 1
6252 chr10 108912307 108912506 200 * 1 1 1 1 1 0 1 1 1 1
6253 chr10 109456657 109457456 800 * 1 1 1 1 0 0 1 1 1 1
6254 chr10 109700157 109700356 200 * 0 0 0 0 0 0 0 0 0 1
6255 chr10 109922907 109923306 400 * 1 1 1 1 1 1 1 1 1 1
6256 chr10 109923557 109923756 200 * 1 1 1 1 1 1 1 1 1 1
6257 chr10 110007057 110007256 200 * 0 1 1 1 0 1 1 0 1 1
6258 chr10 110007307 110007606 300 * 1 1 1 1 1 1 1 1 1 1
6259 chr10 110007707 110007906 200 * 1 1 1 1 1 1 1 1 1 1
6260 chr10 110008057 110008256 200 * 1 1 1 1 1 1 1 1 1 1
6261 chr10 110008407 110008606 200 * 1 1 1 1 1 1 1 1 1 1
6262 chr10 110177157 110177356 200 * 0 0 0 0 0 0 0 0 0 1
6263 chr10 110206007 110206206 200 * 0 0 0 0 1 0 0 0 0 1
6264 chr10 110207407 110208006 600 * 1 1 1 1 1 1 1 1 1 1
6265 chr10 110208057 110208456 400 * 1 1 1 1 1 1 1 1 1 1
6266 chr10 110209107 110209306 200 * 1 1 1 1 1 1 1 1 1 1
6267 chr10 110209457 110209656 200 * 1 1 1 1 1 1 1 1 1 1
6268 chr10 110210007 110211006 1000 * 1 1 1 1 1 1 1 1 1 1
6269 chr10 110211257 110211456 200 * 1 1 1 1 1 1 1 1 1 1
6270 chr10 110221807 110222006 200 * 1 1 1 1 1 1 1 1 1 0
6271 chr10 110225707 110226306 600 * 1 1 1 1 1 1 1 1 1 1
6272 chr10 110227007 110227206 200 * 1 1 1 1 1 1 1 1 1 1
6273 chr10 110227257 110227456 200 * 1 1 1 1 1 1 1 1 1 1
6274 chr10 110304257 110305056 800 * 1 1 1 1 1 1 1 1 1 1
6275 chr10 110305907 110306106 200 * 0 0 0 0 0 0 0 0 0 1
6276 chr10 110393007 110393206 200 * 0 0 1 1 0 0 0 0 0 0
6277 chr10 110497357 110498556 1200 * 1 1 1 1 1 1 1 1 1 1
6278 chr10 110498607 110499006 400 * 1 1 1 1 1 1 1 1 1 1
6279 chr10 110530207 110530606 400 * 0 1 1 1 1 0 1 0 1 1
6280 chr10 110567157 110567956 800 * 1 1 1 1 1 1 1 1 1 1
6281 chr10 110568257 110568456 200 * 1 1 1 1 1 1 1 1 1 1
6282 chr10 110643157 110643706 550 * 1 1 1 1 1 1 1 1 1 1
6283 chr10 110643857 110644656 800 * 1 1 1 1 1 1 1 1 1 1
6284 chr10 110672057 110672706 650 * 1 1 1 1 1 1 1 1 1 1
6285 chr10 110685007 110685206 200 * 0 0 0 0 0 0 0 0 0 1
6286 chr10 110767407 110767606 200 * 0 0 0 0 0 0 0 0 0 1
6287 chr10 110871557 110871956 400 * 1 1 1 1 1 1 1 1 1 1
6288 chr10 110872357 110872756 400 * 1 1 1 1 1 1 1 1 1 1
6289 chr10 110918507 110918906 400 * 1 1 1 1 1 1 1 1 1 1
6290 chr10 110919157 110919356 200 * 1 1 1 1 1 1 1 1 1 1
6291 chr10 110919557 110920156 600 * 1 1 1 1 1 1 1 1 1 1
6292 chr10 111076157 111076556 400 * 1 1 1 1 1 1 1 1 1 1
6293 chr10 111076607 111077606 1000 * 1 1 1 1 1 1 1 1 1 1
6294 chr10 111077657 111079306 1650 * 1 1 1 1 1 1 1 1 1 1
6295 chr10 111079357 111079556 200 * 0 0 0 0 0 0 0 0 0 1
6296 chr10 111104857 111105056 200 * 0 0 0 0 0 0 0 0 0 1
6297 chr10 111395407 111395606 200 * 0 0 0 0 0 0 0 0 0 1
6298 chr10 112062407 112062806 400 * 0 0 0 0 1 0 0 0 0 0
6299 chr10 112183357 112183956 600 * 1 1 1 1 1 1 1 1 1 1
6300 chr10 112446707 112447706 1000 * 1 1 1 1 1 1 1 1 1 1
6301 chr10 112550957 112551156 200 * 0 0 0 0 0 0 0 0 0 1
6302 chr10 112572657 112572856 200 * 0 0 0 0 0 0 0 0 0 1
6303 chr10 112610607 112610806 200 * 0 0 0 0 0 0 0 0 0 1
6304 chr10 112950057 112950256 200 * 1 1 1 1 1 1 1 1 1 1
6305 chr10 112950707 112950906 200 * 1 1 1 1 1 1 1 1 1 1
6306 chr10 112951157 112951556 400 * 1 1 1 1 1 1 1 1 1 1
6307 chr10 112952007 112952406 400 * 1 1 1 1 1 1 1 1 1 1
6308 chr10 112952757 112952956 200 * 1 1 1 0 1 0 1 1 1 1
6309 chr10 113117807 113118006 200 * 0 0 0 0 0 0 0 0 0 1
6310 chr10 113126607 113127006 400 * 1 1 1 1 0 1 1 1 1 1
6311 chr10 113351657 113351856 200 * 0 0 0 0 0 0 0 0 1 0
6312 chr10 113431907 113432106 200 * 0 0 1 0 0 0 0 0 0 0
6313 chr10 113679107 113679306 200 * 1 1 1 1 1 1 1 1 1 1
6314 chr10 113679357 113679756 400 * 1 1 1 1 1 1 1 1 1 1
6315 chr10 113679807 113680006 200 * 1 1 1 1 1 1 1 1 1 1
6316 chr10 113854457 113855256 800 * 1 1 1 1 1 1 1 1 1 1
6317 chr10 113855607 113855806 200 * 0 0 0 0 1 0 0 0 0 1
6318 chr10 114043507 114043706 200 * 1 1 1 1 1 1 1 1 1 1
6319 chr10 114044057 114044856 800 * 1 1 1 1 1 0 1 1 1 1
6320 chr10 114044907 114045756 850 * 1 1 1 1 1 1 1 1 1 1
6321 chr10 114050207 114050406 200 * 0 0 0 0 1 0 0 0 0 0
6322 chr10 114100807 114101406 600 * 1 1 1 1 0 1 1 1 1 1
6323 chr10 114173607 114173806 200 * 1 1 1 1 1 1 1 1 1 1
6324 chr10 114174057 114174456 400 * 1 1 1 1 1 1 1 1 1 1
6325 chr10 114174557 114174756 200 * 1 1 1 1 1 1 1 1 1 1
6326 chr10 114179107 114179506 400 * 0 0 0 0 0 0 0 0 0 1
6327 chr10 114239157 114239956 800 * 1 1 1 1 0 1 1 1 1 1
6328 chr10 114403557 114404956 1400 * 1 1 1 1 1 1 1 1 1 1
6329 chr10 114405057 114405256 200 * 0 1 1 0 0 0 0 0 0 1
6330 chr10 114526707 114526906 200 * 1 1 1 1 1 1 1 0 1 1
6331 chr10 114547607 114547806 200 * 0 0 0 0 0 0 0 0 0 1
6332 chr10 114631657 114632356 700 * 1 1 1 1 1 1 1 1 1 1
6333 chr10 114767657 114768656 1000 * 1 1 1 1 1 1 1 1 1 1
6334 chr10 114821457 114822706 1250 * 1 1 1 1 1 1 1 1 1 1
6335 chr10 114938107 114938506 400 * 1 1 1 1 1 1 1 1 1 1
6336 chr10 115092407 115092806 400 * 1 1 1 1 1 1 1 1 1 1
6337 chr10 115093057 115094256 1200 * 1 1 1 1 1 1 1 1 1 1
6338 chr10 116271007 116271306 300 * 1 1 1 1 0 0 0 0 1 1
6339 chr10 116272407 116273206 800 * 1 1 1 1 0 1 1 1 1 1
6340 chr10 116273257 116273656 400 * 1 1 1 1 1 1 1 1 1 1
6341 chr10 116273857 116274656 800 * 1 1 1 1 1 1 1 1 1 1
6342 chr10 116393357 116393756 400 * 0 0 0 0 0 0 0 0 0 1
6343 chr10 116488757 116488956 200 * 0 0 0 0 0 0 0 0 0 1
6344 chr10 116609007 116609656 650 * 1 1 1 1 1 0 1 1 1 1
6345 chr10 116610057 116610456 400 * 0 0 0 0 1 0 0 0 0 1
6346 chr10 116627407 116627856 450 * 1 1 1 1 0 0 1 1 1 1
6347 chr10 116669957 116670156 200 * 0 1 1 1 1 0 1 1 1 1
6348 chr10 116708107 116708306 200 * 0 0 0 1 0 0 0 0 0 0
6349 chr10 116741207 116741656 450 * 1 1 1 1 1 1 1 1 1 1
6350 chr10 116742007 116742206 200 * 1 1 1 1 1 1 1 1 1 1
6351 chr10 116742307 116742706 400 * 1 1 1 1 1 1 1 1 1 1
6352 chr10 116742757 116743156 400 * 1 1 1 1 1 1 1 1 1 1
6353 chr10 116788157 116788356 200 * 1 1 1 1 1 1 1 1 1 1
6354 chr10 116802957 116803156 200 * 0 0 0 0 0 0 0 0 0 1
6355 chr10 116804207 116804406 200 * 0 0 0 0 0 0 0 0 0 1
6356 chr10 116849007 116850006 1000 * 1 1 1 1 1 1 1 1 1 1
6357 chr10 117004607 117005006 400 * 1 1 1 1 1 1 1 1 1 1
6358 chr10 117005057 117005256 200 * 1 1 1 1 1 1 1 1 1 1
6359 chr10 117005307 117005506 200 * 1 1 1 1 1 1 1 1 1 1
6360 chr10 117084707 117084906 200 * 0 0 0 0 1 0 0 0 0 0
6361 chr10 117104457 117104656 200 * 0 0 0 0 0 0 0 0 0 1
6362 chr10 117126157 117126356 200 * 0 0 0 0 0 0 0 0 0 1
6363 chr10 117131557 117131756 200 * 1 1 1 0 0 1 1 1 1 1
6364 chr10 117132007 117132256 250 * 1 1 1 0 0 0 1 0 1 1
6365 chr10 117132657 117133056 400 * 1 1 1 0 1 0 1 1 1 1
6366 chr10 117133457 117133656 200 * 1 1 1 0 0 1 1 1 1 1
6367 chr10 117134057 117135056 1000 * 1 1 1 1 1 1 1 1 1 1
6368 chr10 117136357 117136756 400 * 0 1 0 0 0 0 0 0 0 1
6369 chr10 117137157 117138556 1400 * 1 1 1 1 1 1 1 1 1 1
6370 chr10 117139907 117140356 450 * 1 1 1 0 0 0 1 1 1 1
6371 chr10 117140557 117140756 200 * 0 1 1 0 0 0 1 1 1 1
6372 chr10 117141107 117141306 200 * 0 1 0 0 0 0 0 0 1 1
6373 chr10 117162857 117163706 850 * 1 1 1 1 1 1 1 1 1 1
6374 chr10 117163857 117164106 250 * 1 1 1 0 0 0 1 0 1 1
6375 chr10 117165107 117165306 200 * 1 1 1 0 0 1 1 1 1 1
6376 chr10 117165407 117166006 600 * 1 1 1 1 1 1 1 1 1 1
6377 chr10 117166907 117167106 200 * 0 0 1 0 0 0 0 1 1 1
6378 chr10 117167457 117168206 750 * 1 1 1 1 1 1 1 1 1 1
6379 chr10 117175157 117175806 650 * 1 1 1 1 1 1 1 1 1 1
6380 chr10 117216207 117216406 200 * 0 0 0 0 0 0 0 0 0 1
6381 chr10 117216457 117217456 1000 * 1 1 1 1 1 1 1 1 1 1
6382 chr10 117240757 117241406 650 * 1 1 1 1 1 1 1 1 1 1
6383 chr10 117241507 117242156 650 * 1 1 1 1 1 1 1 1 1 1
6384 chr10 117374107 117375306 1200 * 1 1 1 1 1 1 1 1 1 1
6385 chr10 117375357 117376156 800 * 1 1 1 1 1 1 1 1 1 1
6386 chr10 117496657 117496856 200 * 1 1 1 1 1 1 1 1 1 1
6387 chr10 117532607 117532806 200 * 1 1 0 0 0 1 1 1 0 1
6388 chr10 117534607 117535006 400 * 1 1 0 1 0 0 1 1 0 1
6389 chr10 117535057 117535656 600 * 1 1 0 1 1 1 1 1 1 1
6390 chr10 117536257 117536456 200 * 0 1 0 0 0 0 1 0 0 1
6391 chr10 117536757 117537156 400 * 1 1 0 0 1 0 1 1 0 1
6392 chr10 117537507 117538106 600 * 1 1 1 1 1 1 1 1 1 1
6393 chr10 117541357 117541656 300 * 0 1 1 0 1 0 1 1 1 1
6394 chr10 117541707 117542706 1000 * 1 1 1 1 1 1 1 1 1 1
6395 chr10 117543107 117544306 1200 * 1 1 1 1 1 1 1 1 1 1
6396 chr10 117544857 117545556 700 * 1 1 1 1 1 1 1 1 1 1
6397 chr10 117545657 117545856 200 * 0 1 0 0 0 0 1 0 0 1
6398 chr10 117546557 117546756 200 * 0 1 0 0 0 0 1 0 0 1
6399 chr10 117551607 117551956 350 * 1 1 0 0 0 0 1 1 0 1
6400 chr10 117552007 117552656 650 * 1 1 1 1 1 1 1 1 0 1
6401 chr10 117553107 117553906 800 * 1 1 1 1 1 1 1 1 1 1
6402 chr10 117734907 117735556 650 * 1 0 1 1 0 0 1 1 1 1
6403 chr10 118046557 118047156 600 * 1 1 1 1 1 1 1 1 1 1
6404 chr10 118342007 118342406 400 * 1 1 1 1 1 1 1 1 1 1
6405 chr10 118367857 118368056 200 * 0 0 0 0 0 0 0 0 0 1
6406 chr10 118594107 118594306 200 * 0 0 0 0 0 0 0 0 0 1
6407 chr10 118594457 118595706 1250 * 0 1 1 1 1 0 1 1 1 1
6408 chr10 118595807 118596406 600 * 0 1 1 1 1 0 1 1 1 1
6409 chr10 118596507 118596706 200 * 1 1 1 0 0 0 0 1 1 1
6410 chr10 118599757 118599956 200 * 0 0 0 0 0 0 0 0 0 1
6411 chr10 118754157 118755756 1600 * 1 1 1 1 1 1 1 1 1 1
6412 chr10 118760357 118760556 200 * 0 0 0 0 0 0 0 0 0 1
6413 chr10 118783057 118783256 200 * 0 0 0 0 0 0 0 0 0 1
6414 chr10 118790957 118791156 200 * 0 0 0 0 0 0 0 0 0 1
6415 chr10 119028807 119029556 750 * 1 1 1 1 1 1 1 1 1 1
6416 chr10 119029757 119029956 200 * 1 1 1 1 1 1 1 1 1 1
6417 chr10 119030057 119030256 200 * 1 1 1 1 1 1 1 1 1 1
6418 chr10 119030357 119030956 600 * 1 1 1 1 1 1 1 1 1 1
6419 chr10 119080207 119080806 600 * 1 1 1 1 1 1 1 1 1 1
6420 chr10 119080857 119081256 400 * 1 1 1 1 1 1 1 1 1 1
6421 chr10 119103957 119104156 200 * 1 1 1 1 1 1 1 1 1 1
6422 chr10 119104307 119104906 600 * 1 1 1 1 1 1 1 1 1 1
6423 chr10 119165207 119166006 800 * 1 1 1 1 1 1 1 1 1 1
6424 chr10 119178107 119178306 200 * 1 1 1 1 1 1 1 1 1 1
6425 chr10 119178407 119178806 400 * 1 1 1 1 1 1 1 1 1 1
6426 chr10 119206507 119206756 250 * 1 1 1 1 1 1 1 1 1 1
6427 chr10 119206807 119207606 800 * 1 1 1 1 1 1 1 1 1 1
6428 chr10 119207707 119208106 400 * 1 1 1 1 1 1 1 1 1 1
6429 chr10 119208207 119208406 200 * 1 1 1 1 1 1 1 1 1 1
6430 chr10 119271057 119271256 200 * 0 0 0 0 0 1 0 0 1 0
6431 chr10 119378407 119378606 200 * 0 0 0 0 0 0 0 0 0 1
6432 chr10 119409857 119410056 200 * 0 0 0 0 0 0 0 0 1 0
6433 chr10 119412307 119412506 200 * 0 0 0 0 0 0 0 0 1 0
6434 chr10 119428907 119429106 200 * 0 0 1 0 0 0 0 0 1 0
6435 chr10 119512057 119512256 200 * 0 0 0 0 1 0 0 0 0 1
6436 chr10 119541807 119542156 350 * 1 1 0 0 0 1 0 0 0 1
6437 chr10 119542407 119542606 200 * 1 1 1 1 1 1 1 1 1 1
6438 chr10 119542707 119542906 200 * 1 1 1 1 1 1 1 1 1 1
6439 chr10 119543107 119543706 600 * 1 1 1 1 1 1 1 1 1 1
6440 chr10 119596207 119596406 200 * 1 1 1 1 1 1 1 1 1 1
6441 chr10 119596607 119597406 800 * 1 1 1 1 1 1 1 1 1 1
6442 chr10 119650957 119651956 1000 * 1 1 1 1 1 1 1 1 1 1
6443 chr10 119652007 119652206 200 * 1 1 1 0 1 1 1 1 1 1
6444 chr10 119725407 119726406 1000 * 1 1 1 1 1 1 1 1 1 1
6445 chr10 119818007 119818206 200 * 0 0 0 0 0 0 0 0 0 1
6446 chr10 119818307 119818506 200 * 0 0 0 0 0 0 0 0 0 1
6447 chr10 119818607 119818806 200 * 0 0 0 0 0 0 0 0 0 1
6448 chr10 119872007 119873206 1200 * 1 1 1 1 1 1 1 1 1 1
6449 chr10 119873307 119873506 200 * 1 1 1 1 1 1 1 1 1 1
6450 chr10 119892357 119892956 600 * 1 1 1 1 1 1 1 1 1 1
6451 chr10 119958807 119959206 400 * 0 0 0 0 0 0 0 0 0 1
6452 chr10 120011357 120011956 600 * 0 0 0 0 0 0 0 0 1 1
6453 chr10 120357307 120357506 200 * 0 0 0 0 0 0 0 0 0 1
6454 chr10 120456657 120457856 1200 * 1 1 1 1 1 1 1 1 1 1
6455 chr10 120528057 120528256 200 * 0 0 0 0 1 0 0 0 0 1
6456 chr10 120851107 120851506 400 * 1 1 1 1 1 1 1 1 1 1
6457 chr10 120923957 120924156 200 * 0 0 0 0 0 0 0 0 0 1
6458 chr10 120942007 120942206 200 * 0 0 0 0 0 0 0 0 0 1
6459 chr10 120942857 120943056 200 * 1 1 1 1 1 1 1 1 1 1
6460 chr10 120948907 120949906 1000 * 1 1 0 1 1 1 1 1 1 1
6461 chr10 120950057 120950256 200 * 1 1 1 1 1 0 1 1 1 1
6462 chr10 120979307 120979956 650 * 1 1 1 1 1 1 1 1 1 1
6463 chr10 121597007 121597406 400 * 1 1 1 1 1 1 1 1 1 1
6464 chr10 121597457 121598306 850 * 1 1 1 1 1 1 1 1 1 1
6465 chr10 121598457 121598856 400 * 1 1 1 1 1 1 1 1 1 1
6466 chr10 121608107 121608306 200 * 0 0 1 0 0 0 0 0 0 0
6467 chr10 121608607 121609206 600 * 1 1 1 1 1 1 1 1 1 1
6468 chr10 121682707 121682906 200 * 0 0 0 0 0 0 0 0 0 1
6469 chr10 121927307 121927906 600 * 1 1 1 1 1 1 1 1 1 1
6470 chr10 121928007 121928206 200 * 1 1 1 1 1 1 1 1 1 1
6471 chr10 121928257 121928656 400 * 1 1 1 1 1 1 1 1 1 1
6472 chr10 121974357 121974556 200 * 1 1 1 1 1 1 1 1 1 1
6473 chr10 121974607 121975406 800 * 1 1 1 1 1 1 1 1 1 1
6474 chr10 122019557 122019756 200 * 0 0 1 0 1 0 0 0 0 1
6475 chr10 122112757 122113956 1200 * 1 1 1 1 1 1 1 1 1 1
6476 chr10 122149757 122149956 200 * 0 0 0 0 0 0 0 0 0 1
6477 chr10 122163057 122164056 1000 * 1 1 1 1 0 0 1 1 1 1
6478 chr10 122164257 122164456 200 * 1 1 0 1 0 0 0 0 0 1
6479 chr10 122374257 122374706 450 * 1 1 1 1 1 1 1 1 1 1
6480 chr10 122374907 122375506 600 * 1 1 1 1 1 1 1 1 1 1
6481 chr10 122460757 122460956 200 * 0 0 1 1 0 0 0 0 1 1
6482 chr10 122461007 122461606 600 * 1 1 1 1 1 1 1 1 1 1
6483 chr10 122461657 122462456 800 * 1 1 1 1 1 1 1 1 1 1
6484 chr10 122462507 122462706 200 * 1 1 1 1 1 1 1 1 1 1
6485 chr10 122462907 122463106 200 * 0 0 1 1 0 0 0 1 1 1
6486 chr10 122491507 122491706 200 * 0 0 1 0 0 0 0 0 1 0
6487 chr10 122643057 122643456 400 * 0 0 0 0 0 0 0 0 0 1
6488 chr10 122818557 122818956 400 * 0 0 0 0 0 0 0 0 0 1
6489 chr10 122879207 122880356 1150 * 1 0 1 1 1 1 1 1 1 1
6490 chr10 122953057 122953256 200 * 0 0 0 0 0 0 0 0 0 1
6491 chr10 122953807 122954806 1000 * 1 1 1 1 1 1 1 1 1 1
6492 chr10 122980207 122980806 600 * 1 1 1 1 1 1 1 1 1 1
6493 chr10 123008107 123009306 1200 * 1 1 1 1 1 1 1 1 1 1
6494 chr10 123009507 123009706 200 * 1 0 1 1 1 1 1 1 1 1
6495 chr10 123118057 123118256 200 * 1 0 1 0 0 0 0 0 1 1
6496 chr10 123132657 123133156 500 * 1 1 1 1 1 1 1 1 1 1
6497 chr10 123133407 123133806 400 * 1 1 1 1 1 1 1 1 1 1
6498 chr10 123134607 123135206 600 * 1 1 1 1 1 0 1 1 1 1
6499 chr10 123135457 123135856 400 * 1 1 1 1 1 1 1 1 1 1
6500 chr10 123135907 123137906 2000 * 1 1 1 1 1 1 1 1 1 1
6501 chr10 123139457 123139856 400 * 1 1 1 1 1 1 1 1 1 1
6502 chr10 123140057 123140506 450 * 1 1 1 1 1 1 1 1 1 1
6503 chr10 123142607 123143406 800 * 1 1 1 1 1 1 1 1 1 1
6504 chr10 123143757 123143956 200 * 0 1 0 1 0 0 0 0 0 1
6505 chr10 123145257 123145456 200 * 1 1 1 1 1 1 1 1 1 1
6506 chr10 123146307 123146506 200 * 1 1 1 1 0 1 1 1 1 1
6507 chr10 123147807 123148206 400 * 1 1 1 1 1 1 1 1 1 1
6508 chr10 123148307 123149006 700 * 1 1 1 1 1 1 1 1 1 1
6509 chr10 123149457 123150256 800 * 1 1 1 1 1 1 1 1 1 1
6510 chr10 123150657 123151556 900 * 1 1 1 1 1 1 1 1 1 1
6511 chr10 123154007 123155206 1200 * 1 1 1 1 1 1 1 1 1 1
6512 chr10 123282557 123282756 200 * 0 0 0 0 0 0 0 0 0 1
6513 chr10 123283557 123283756 200 * 0 0 0 0 0 0 0 0 0 1
6514 chr10 123583707 123583906 200 * 0 1 1 1 1 1 1 1 1 1
6515 chr10 123665907 123666706 800 * 0 1 1 1 0 0 1 1 1 1
6516 chr10 123891257 123891706 450 * 0 1 1 0 0 0 1 1 1 1
6517 chr10 123972557 123973356 800 * 1 1 1 1 1 1 1 1 1 1
6518 chr10 123991557 123992556 1000 * 1 0 1 1 0 1 1 1 1 1
6519 chr10 123995557 123995756 200 * 1 1 1 0 1 1 1 1 1 1
6520 chr10 124010007 124010206 200 * 0 0 0 0 0 0 0 0 0 1
6521 chr10 124010907 124011106 200 * 0 0 0 0 0 0 0 0 0 1
6522 chr10 124088157 124088356 200 * 0 0 1 0 0 0 0 0 0 0
6523 chr10 124091707 124092356 650 * 1 1 1 1 1 1 1 1 1 1
6524 chr10 124092607 124093206 600 * 1 1 1 1 1 1 1 1 1 1
6525 chr10 124093357 124093756 400 * 1 1 1 1 1 1 1 1 1 1
6526 chr10 124093907 124094506 600 * 1 1 1 1 1 1 1 1 1 1
6527 chr10 124381057 124381256 200 * 1 0 0 0 0 0 0 0 0 0
6528 chr10 124388807 124389506 700 * 1 1 1 1 1 1 1 1 1 1
6529 chr10 124417857 124418056 200 * 0 1 1 1 1 0 0 1 1 1
6530 chr10 124418157 124419156 1000 * 1 1 1 1 1 1 1 1 1 1
6531 chr10 124419207 124419406 200 * 0 1 1 1 1 1 1 1 1 1
6532 chr10 124447357 124447956 600 * 1 1 1 1 0 1 1 1 1 1
6533 chr10 124449107 124449306 200 * 1 1 1 1 1 1 1 1 1 1
6534 chr10 124449407 124450206 800 * 1 1 1 1 1 1 1 1 1 1
6535 chr10 124461757 124462356 600 * 1 1 1 1 1 1 1 1 1 1
6536 chr10 124530207 124530406 200 * 1 0 1 1 1 1 1 1 1 0
6537 chr10 124534607 124534806 200 * 1 0 0 0 0 0 0 0 0 0
6538 chr10 124568357 124568556 200 * 0 0 0 0 0 0 0 0 0 1
6539 chr10 124589657 124589856 200 * 0 0 1 0 0 0 0 0 1 0
6540 chr10 124601457 124601656 200 * 1 0 0 0 0 0 0 0 0 0
6541 chr10 124619757 124620006 250 * 1 0 1 0 0 0 0 0 1 0
6542 chr10 124742657 124743606 950 * 1 1 1 1 1 1 1 1 1 1
6543 chr10 124743807 124744206 400 * 1 1 1 1 1 1 1 1 1 1
6544 chr10 124744307 124744706 400 * 1 1 1 1 1 1 1 1 1 1
6545 chr10 124791357 124791556 200 * 1 1 1 1 1 1 1 1 1 1
6546 chr10 124791607 124792006 400 * 1 1 1 1 1 1 1 1 1 1
6547 chr10 124792057 124792256 200 * 1 1 1 1 1 1 1 1 1 1
6548 chr10 124792457 124792856 400 * 1 1 0 0 1 1 1 0 1 1
6549 chr10 124801457 124802506 1050 * 1 1 1 1 1 1 1 1 1 1
6550 chr10 124916457 124916856 400 * 1 1 1 1 1 1 1 1 1 1
6551 chr10 124917207 124917606 400 * 1 1 1 1 1 1 1 1 1 1
6552 chr10 124918157 124918356 200 * 0 0 1 1 1 0 1 1 1 1
6553 chr10 124919307 124919506 200 * 0 0 0 0 0 0 0 0 0 1
6554 chr10 125151257 125151656 400 * 0 0 0 0 0 0 0 0 0 1
6555 chr10 125151757 125152006 250 * 1 1 1 0 0 0 1 0 0 1
6556 chr10 125158707 125159106 400 * 1 1 1 1 1 1 1 1 1 1
6557 chr10 125159407 125160606 1200 * 1 1 1 1 1 1 1 1 1 1
6558 chr10 125160857 125162056 1200 * 1 1 1 1 1 1 1 1 1 1
6559 chr10 125162157 125162356 200 * 0 1 1 0 0 0 0 0 0 1
6560 chr10 125162407 125162806 400 * 0 1 1 0 0 0 0 0 0 1
6561 chr10 125228507 125228706 200 * 0 0 0 0 0 0 0 0 0 1
6562 chr10 125370657 125370856 200 * 0 1 0 0 1 0 0 0 0 1
6563 chr10 125718857 125719856 1000 * 1 1 1 1 1 1 1 1 1 1
6564 chr10 125720057 125720256 200 * 1 1 1 1 1 1 1 1 1 1
6565 chr10 125773857 125774456 600 * 0 0 0 0 1 0 0 0 0 1
6566 chr10 125774607 125774806 200 * 0 0 0 0 0 0 0 0 0 1
6567 chr10 125775557 125775756 200 * 0 0 0 0 0 0 0 0 0 1
6568 chr10 125822607 125823256 650 * 1 1 1 1 1 1 1 1 1 1
6569 chr10 125823357 125823756 400 * 1 1 1 1 1 1 1 1 1 1
6570 chr10 125861257 125861456 200 * 0 0 0 0 0 0 0 0 0 1
6571 chr10 125893407 125893606 200 * 0 0 0 0 0 0 0 0 0 1
6572 chr10 125895657 125897056 1400 * 0 1 1 1 1 1 1 1 1 1
6573 chr10 126225357 126225556 200 * 0 0 1 0 0 0 0 0 0 0
6574 chr10 126332657 126332856 200 * 0 0 1 0 0 0 0 0 0 0
6575 chr10 126387007 126387206 200 * 1 1 1 1 1 1 1 1 1 1
6576 chr10 126387657 126389056 1400 * 1 1 1 1 1 1 1 1 1 1
6577 chr10 126504707 126504906 200 * 0 0 0 0 0 0 0 0 0 1
6578 chr10 126586257 126586456 200 * 0 0 0 0 0 0 0 0 0 1
6579 chr10 126855707 126855906 200 * 0 0 0 0 0 0 0 0 0 1
6580 chr10 126882107 126882356 250 * 0 1 0 0 1 0 0 0 1 0
6581 chr10 126905357 126905556 200 * 1 1 1 1 1 0 1 1 1 1
6582 chr10 126906157 126906556 400 * 0 1 1 0 1 0 0 0 1 1
6583 chr10 127195157 127196756 1600 * 1 1 1 1 0 1 1 1 1 1
6584 chr10 127196857 127197056 200 * 0 1 1 1 0 0 0 0 1 1
6585 chr10 127736257 127737756 1500 * 1 1 1 1 1 0 1 1 1 1
6586 chr10 127737807 127738006 200 * 0 1 1 1 0 0 1 1 1 1
6587 chr10 127738457 127739056 600 * 0 1 1 1 1 0 1 0 1 1
6588 chr10 127906907 127907106 200 * 1 1 1 1 1 1 1 1 1 1
6589 chr10 127907357 127907956 600 * 1 1 1 1 1 1 1 1 1 1
6590 chr10 127935157 127935356 200 * 0 0 0 0 1 0 0 0 0 1
6591 chr10 128011307 128011506 200 * 1 1 1 1 1 1 1 1 1 1
6592 chr10 128069607 128069806 200 * 0 0 1 1 0 0 0 0 0 0
6593 chr10 128125457 128125656 200 * 1 1 1 1 1 1 1 0 1 1
6594 chr10 128125757 128126356 600 * 1 1 1 1 1 1 1 1 1 1
6595 chr10 128126807 128127006 200 * 1 1 1 0 1 1 0 1 1 1
6596 chr10 128149407 128150056 650 * 0 1 1 1 1 0 1 1 1 1
6597 chr10 128150107 128150506 400 * 1 1 1 1 1 1 1 1 1 1
6598 chr10 128210157 128210356 200 * 1 1 1 1 1 1 1 1 1 1
6599 chr10 128210407 128211406 1000 * 1 1 1 1 1 1 1 1 1 1
6600 chr10 128211907 128212156 250 * 1 1 1 1 1 1 1 1 1 1
6601 chr10 128267257 128267456 200 * 0 0 0 0 0 0 0 0 0 1
6602 chr10 128286657 128286856 200 * 1 1 1 1 1 0 1 1 1 1
6603 chr10 128326357 128326556 200 * 0 0 0 0 0 0 0 0 0 1
6604 chr10 128429857 128430056 200 * 0 0 0 0 0 0 0 0 0 1
6605 chr10 128470007 128470206 200 * 0 0 0 0 0 0 0 0 0 1
6606 chr10 128470607 128470806 200 * 0 0 0 0 0 0 0 0 0 1
6607 chr10 128476057 128476256 200 * 0 0 0 0 1 0 0 0 0 0
6608 chr10 128500257 128500456 200 * 0 0 0 0 0 0 0 0 0 1
6609 chr10 128500557 128500956 400 * 0 0 0 0 0 0 0 0 0 1
6610 chr10 128502057 128502256 200 * 0 0 0 0 0 0 0 0 0 1
6611 chr10 128540307 128540756 450 * 1 1 1 1 0 0 0 1 1 1
6612 chr10 128541257 128541456 200 * 1 1 1 1 1 1 1 1 1 1
6613 chr10 128623757 128623956 200 * 0 0 0 0 0 0 0 0 0 1
6614 chr10 128709957 128710556 600 * 0 0 1 0 0 0 0 0 0 1
6615 chr10 128823457 128823656 200 * 0 0 0 0 0 0 0 0 0 1
6616 chr10 128928357 128928556 200 * 0 0 0 0 0 0 0 0 0 1
6617 chr10 128958907 128959106 200 * 0 0 0 0 0 0 0 0 0 1
6618 chr10 128959207 128959406 200 * 0 0 0 0 0 0 0 0 0 1
6619 chr10 129030657 129030856 200 * 0 0 0 0 0 0 0 0 0 1
6620 chr10 129045857 129046056 200 * 0 0 0 0 0 0 0 0 0 1
6621 chr10 129046157 129046356 200 * 0 0 0 0 0 0 0 0 0 1
6622 chr10 129046457 129046656 200 * 0 0 0 0 0 0 0 0 0 1
6623 chr10 129048607 129048806 200 * 0 0 1 0 0 0 0 0 0 0
6624 chr10 129071557 129071756 200 * 0 0 0 0 0 0 0 0 0 1
6625 chr10 129207307 129207506 200 * 0 0 1 0 0 0 0 0 0 1
6626 chr10 129236457 129236656 200 * 0 0 0 0 0 0 0 0 0 1
6627 chr10 129277907 129278106 200 * 0 0 0 0 0 0 0 0 0 1
6628 chr10 129394807 129395006 200 * 0 0 0 0 0 0 0 0 0 1
6629 chr10 129419507 129419756 250 * 0 0 0 0 1 0 0 0 0 1
6630 chr10 129466607 129467456 850 * 1 1 1 1 1 1 1 1 1 1
6631 chr10 129614357 129614556 200 * 0 0 0 0 0 0 0 0 1 0
6632 chr10 129707907 129708106 200 * 0 0 1 0 0 0 0 0 1 0
6633 chr10 129849107 129849306 200 * 0 0 0 0 0 0 0 0 0 1
6634 chr10 129849457 129849656 200 * 0 0 0 0 0 0 0 0 0 1
6635 chr10 129871057 129871256 200 * 0 0 1 0 0 0 0 0 0 0
6636 chr10 129889307 129889506 200 * 0 1 0 0 1 0 0 0 0 0
6637 chr10 129892857 129893056 200 * 0 0 0 0 1 0 0 0 0 0
6638 chr10 129898707 129899106 400 * 0 0 0 0 0 0 0 1 1 0
6639 chr10 129946057 129946256 200 * 0 0 0 0 0 0 0 0 1 0
6640 chr10 129950107 129950306 200 * 0 0 1 0 0 0 0 0 0 1
6641 chr10 129958557 129959956 1400 * 1 1 1 1 1 1 1 1 1 1
6642 chr10 129962857 129963106 250 * 1 1 1 1 1 0 1 1 1 1
6643 chr10 129963307 129964356 1050 * 1 1 1 1 1 1 1 1 1 1
6644 chr10 129964407 129964606 200 * 1 1 1 1 1 1 1 1 1 1
6645 chr10 129964757 129965406 650 * 1 1 1 1 1 0 1 1 1 1
6646 chr10 129966607 129966806 200 * 0 1 1 1 0 0 1 1 1 1
6647 chr10 129967057 129967656 600 * 1 1 1 1 1 0 1 1 1 1
6648 chr10 129968057 129968256 200 * 1 1 1 1 0 0 1 1 1 1
6649 chr10 129968407 129968906 500 * 1 1 1 1 1 0 1 1 1 1
6650 chr10 129969107 129969906 800 * 1 1 1 1 1 1 1 1 1 1
6651 chr10 129970507 129970906 400 * 1 1 1 1 1 0 1 1 1 1
6652 chr10 129971157 129971556 400 * 1 1 1 1 1 1 1 1 1 1
6653 chr10 129971707 129972106 400 * 1 1 1 1 1 1 1 1 1 1
6654 chr10 129972307 129972906 600 * 1 1 1 1 1 0 1 1 1 1
6655 chr10 130014707 130014906 200 * 0 0 0 0 0 0 0 0 0 1
6656 chr10 130045257 130045456 200 * 0 0 0 0 1 0 0 0 0 1
6657 chr10 130045607 130045806 200 * 0 0 0 0 0 0 0 0 0 1
6658 chr10 130046107 130046306 200 * 0 0 0 0 0 0 0 0 0 1
6659 chr10 130046657 130046856 200 * 0 0 0 0 1 0 0 0 0 1
6660 chr10 130105807 130106006 200 * 0 0 0 0 0 0 0 0 0 1
6661 chr10 130110207 130111006 800 * 1 1 1 1 1 1 1 1 1 1
6662 chr10 130111107 130111706 600 * 1 1 1 1 1 1 1 1 1 1
6663 chr10 130128957 130129306 350 * 0 0 1 0 0 0 0 0 1 0
6664 chr10 130136257 130137056 800 * 1 1 1 1 1 1 1 1 1 1
6665 chr10 130137857 130138056 200 * 0 0 0 0 0 0 0 0 0 1
6666 chr10 130189257 130189456 200 * 0 0 0 0 0 0 0 0 0 1
6667 chr10 130189807 130191056 1250 * 1 1 1 1 1 1 1 1 1 1
6668 chr10 130191457 130191656 200 * 0 0 0 0 0 0 0 0 0 1
6669 chr10 130213307 130213506 200 * 0 0 0 0 0 0 0 0 0 1
6670 chr10 130300807 130301006 200 * 0 0 0 0 0 0 0 1 0 1
6671 chr10 130359407 130359606 200 * 0 0 0 0 1 0 0 0 0 0
6672 chr10 130567557 130567756 200 * 0 0 0 0 0 0 0 0 0 1
6673 chr10 130809857 130810056 200 * 0 0 0 0 0 0 0 0 0 1
6674 chr10 130810757 130810956 200 * 0 0 0 0 0 0 0 0 0 1
6675 chr10 130834057 130834256 200 * 0 0 0 0 0 0 0 0 0 1
6676 chr10 130834657 130834856 200 * 0 0 0 0 0 0 0 0 0 1
6677 chr10 131088557 131088756 200 * 0 0 0 0 0 0 0 0 0 1
6678 chr10 131089207 131089406 200 * 0 0 0 0 0 0 0 0 0 1
6679 chr10 131310807 131311856 1050 * 1 1 1 1 1 0 1 1 1 1
6680 chr10 131311907 131312106 200 * 1 1 1 1 1 0 1 1 1 1
6681 chr10 131403157 131403506 350 * 0 0 0 0 0 0 0 0 1 1
6682 chr10 131419857 131420056 200 * 0 0 0 0 0 0 0 0 0 1
6683 chr10 131453157 131453356 200 * 0 0 0 0 0 0 0 0 1 1
6684 chr10 131453557 131453756 200 * 0 0 0 0 0 0 0 0 1 1
6685 chr10 131617057 131617256 200 * 0 0 0 0 1 0 0 0 0 1
6686 chr10 131617557 131617756 200 * 0 0 0 0 0 0 0 0 0 1
6687 chr10 131625057 131625256 200 * 0 0 0 0 0 0 0 0 0 1
6688 chr10 131625457 131625656 200 * 0 0 0 0 0 0 0 0 0 1
6689 chr10 131625957 131626156 200 * 0 0 0 0 0 0 0 0 0 1
6690 chr10 131675907 131676106 200 * 0 0 0 0 0 0 0 0 0 1
6691 chr10 131726557 131726756 200 * 0 1 1 0 1 0 0 1 1 0
6692 chr10 131749007 131749206 200 * 0 0 0 0 1 0 0 0 1 0
6693 chr10 131749507 131749706 200 * 0 0 1 0 1 0 0 0 0 0
6694 chr10 131766107 131766306 200 * 1 0 0 0 0 0 0 0 0 0
6695 chr10 131962107 131962306 200 * 0 0 0 1 0 0 0 0 0 0
6696 chr10 131969807 131970006 200 * 0 0 1 0 0 0 0 0 0 0
6697 chr10 131979807 131980056 250 * 0 0 1 1 1 0 1 0 1 1
6698 chr10 131980857 131981156 300 * 1 1 1 1 1 0 1 1 1 1
6699 chr10 131981307 131982306 1000 * 1 1 1 1 1 1 1 1 1 1
6700 chr10 131982507 131983106 600 * 1 0 1 1 1 0 0 1 1 1
6701 chr10 132023057 132023456 400 * 1 1 1 1 1 1 1 1 1 0
6702 chr10 132023657 132023906 250 * 0 0 0 1 1 0 0 0 1 0
6703 chr10 132036007 132037306 1300 * 1 1 1 1 1 1 1 1 1 1
6704 chr10 132044957 132045156 200 * 0 0 0 0 0 0 0 0 0 1
6705 chr10 132065507 132065706 200 * 1 1 1 1 0 1 1 1 1 1
6706 chr10 132163257 132163456 200 * 0 1 0 0 0 0 0 0 0 0
6707 chr10 132181757 132181956 200 * 0 0 0 0 1 0 0 0 0 0
6708 chr10 132185307 132185706 400 * 0 0 0 0 1 0 0 0 1 1
6709 chr10 132185757 132186806 1050 * 1 1 1 1 0 0 1 1 1 1
6710 chr10 132187457 132187656 200 * 1 1 1 1 0 0 1 1 1 1
6711 chr10 132187807 132188006 200 * 1 1 1 1 0 0 1 1 1 1
6712 chr10 132189107 132189306 200 * 0 0 0 0 1 0 0 0 0 0
6713 chr10 132223107 132223306 200 * 1 0 1 1 1 1 1 1 1 0
6714 chr10 132230257 132230456 200 * 1 0 0 0 0 0 0 0 0 0
6715 chr10 132272157 132272356 200 * 0 0 0 0 0 0 0 0 1 0
6716 chr10 132272507 132272706 200 * 0 0 0 1 1 0 0 0 1 0
6717 chr10 132281957 132282156 200 * 0 0 1 0 1 0 0 0 0 0
6718 chr10 132283207 132283406 200 * 0 0 1 0 1 0 0 0 1 0
6719 chr10 132306907 132308056 1150 * 1 1 1 1 1 1 1 1 1 1
6720 chr10 132308157 132308356 200 * 1 1 1 1 1 1 1 1 1 1
6721 chr10 132308607 132309206 600 * 1 1 1 1 1 1 1 1 1 1
6722 chr10 132331957 132332556 600 * 1 1 1 1 1 1 1 1 1 1
6723 chr10 132352607 132352856 250 * 0 0 0 0 1 1 0 0 1 0
6724 chr10 132387957 132388206 250 * 1 1 1 1 1 1 1 1 1 1
6725 chr10 132389057 132389256 200 * 0 0 0 0 0 0 0 0 1 0
6726 chr10 132395807 132396206 400 * 1 1 1 1 1 1 1 1 1 1
6727 chr10 132396357 132396556 200 * 1 1 1 1 1 1 1 1 1 1
6728 chr10 132396807 132397606 800 * 1 1 1 1 1 1 1 1 1 1
6729 chr10 132397657 132397856 200 * 1 1 1 1 1 1 1 1 1 1
6730 chr10 132398257 132398456 200 * 0 0 1 1 0 0 0 1 0 0
6731 chr10 132408557 132408756 200 * 0 0 1 0 1 0 0 1 0 0
6732 chr10 132411607 132411806 200 * 0 0 1 0 1 0 0 1 1 0
6733 chr10 132417907 132418106 200 * 1 0 0 0 0 0 0 0 0 0
6734 chr10 132447757 132447956 200 * 1 0 1 0 1 0 0 0 0 0
6735 chr10 132453207 132453406 200 * 1 1 1 1 1 1 1 1 1 1
6736 chr10 132502757 132502956 200 * 0 0 0 0 1 0 0 0 0 0
6737 chr10 132536757 132537156 400 * 1 1 1 1 1 1 1 1 1 1
6738 chr10 132537307 132537706 400 * 1 1 1 1 1 1 1 1 1 1
6739 chr10 132537907 132538306 400 * 1 1 1 1 1 1 1 1 1 1
6740 chr10 132586357 132586556 200 * 1 0 0 0 0 0 0 0 0 0
6741 chr10 132606557 132606956 400 * 0 0 0 0 0 0 0 0 1 0
6742 chr10 132644107 132644306 200 * 0 0 1 0 0 0 0 0 0 0
6743 chr10 132654757 132654956 200 * 0 1 0 1 1 0 0 0 1 0
6744 chr10 132690857 132691056 200 * 0 0 0 0 0 0 0 0 0 1
6745 chr10 132691207 132691606 400 * 0 0 0 0 0 0 0 0 0 1
6746 chr10 132691657 132692056 400 * 0 0 0 0 0 0 0 0 0 1
6747 chr10 132713907 132714506 600 * 0 0 0 0 0 0 0 0 0 1
6748 chr10 132723007 132723206 200 * 0 0 0 0 0 0 0 0 0 1
6749 chr10 132723307 132723506 200 * 0 0 0 0 0 0 0 0 0 1
6750 chr10 132756757 132756956 200 * 0 0 0 0 1 0 0 0 0 0
6751 chr10 132783207 132783406 200 * 0 0 0 0 0 0 0 0 0 1
6752 chr10 132783957 132785556 1600 * 1 1 1 1 1 0 1 1 1 1
6753 chr10 132785607 132785806 200 * 1 1 1 1 1 0 1 1 1 1
6754 chr10 132786307 132787156 850 * 1 1 1 1 0 1 1 1 1 1
6755 chr10 132787307 132787856 550 * 1 1 1 1 1 1 1 1 1 1
6756 chr10 132787957 132788356 400 * 1 1 1 1 1 1 1 1 1 1
6757 chr10 132788457 132788706 250 * 1 1 1 1 1 1 1 1 1 1
6758 chr10 132789007 132789206 200 * 1 1 1 0 0 1 1 1 1 1
6759 chr10 132790907 132791106 200 * 0 0 1 0 1 0 0 0 0 0
6760 chr10 132793857 132794256 400 * 0 0 0 0 1 0 0 0 1 0
6761 chr10 132808357 132808556 200 * 0 0 1 0 0 0 0 0 0 0
6762 chr10 132810407 132810606 200 * 0 0 0 0 1 0 0 0 0 0
6763 chr10 132812057 132812256 200 * 0 0 0 0 1 0 0 0 0 0
6764 chr10 132817707 132817906 200 * 0 0 0 0 1 0 0 0 0 0
6765 chr10 132836957 132837156 200 * 1 1 1 0 1 1 1 1 1 0
6766 chr10 132847857 132848106 250 * 0 0 0 0 1 0 0 0 1 0
6767 chr10 132849057 132849256 200 * 0 0 0 0 0 0 0 0 0 1
6768 chr10 132879307 132879806 500 * 1 0 1 0 1 0 0 0 1 0
6769 chr10 132883457 132883656 200 * 0 0 0 0 1 0 0 0 0 0
6770 chr10 132886357 132886556 200 * 0 0 0 0 1 0 0 0 0 0
6771 chr10 132889657 132889856 200 * 0 0 0 0 1 0 0 0 0 0
6772 chr10 132913307 132913656 350 * 0 1 0 0 1 0 0 0 0 0
6773 chr10 132915557 132915756 200 * 1 0 0 0 0 0 0 0 0 0
6774 chr10 132942057 132942706 650 * 1 1 1 1 1 1 1 1 1 1
6775 chr10 132942857 132943056 200 * 1 1 1 1 1 0 1 1 1 1
6776 chr10 132959957 132960156 200 * 0 0 0 0 1 0 0 0 0 0
6777 chr10 132977907 132978106 200 * 0 0 0 0 1 0 0 0 0 0
6778 chr10 132981857 132982056 200 * 0 0 1 0 0 0 0 0 0 0
6779 chr10 132982307 132982506 200 * 0 0 0 0 1 0 0 0 0 0
6780 chr10 132988257 132988456 200 * 0 0 0 1 0 0 0 0 0 0
6781 chr10 132994357 132994606 250 * 0 0 1 0 1 0 0 0 1 0
6782 chr10 133009657 133009856 200 * 0 0 0 0 1 0 0 0 0 0
6783 chr10 133030357 133030556 200 * 0 0 0 0 0 0 0 0 0 1
6784 chr10 133031157 133031356 200 * 0 0 0 0 0 0 0 0 0 1
6785 chr10 133038107 133038306 200 * 0 0 0 0 0 0 0 0 1 0
6786 chr10 133042857 133043056 200 * 0 0 0 0 1 0 0 0 0 0
6787 chr10 133070957 133071156 200 * 0 0 0 0 1 0 0 0 0 0
6788 chr10 133072307 133072506 200 * 0 0 0 0 1 0 0 0 0 0
6789 chr10 133072757 133072956 200 * 0 0 0 1 0 0 0 0 0 0
6790 chr10 133083157 133083556 400 * 0 0 0 1 1 0 0 0 0 0
6791 chr10 133087607 133088256 650 * 1 1 1 1 1 1 1 1 1 1
6792 chr10 133088757 133088956 200 * 1 1 1 1 0 0 1 1 1 1
6793 chr10 133089357 133089556 200 * 0 0 0 1 0 0 0 0 0 0
6794 chr10 133089607 133089806 200 * 0 0 0 1 0 0 0 0 0 0
6795 chr10 133096857 133097056 200 * 0 0 1 0 0 0 0 0 0 0
6796 chr10 133100357 133100556 200 * 0 0 1 0 0 0 0 0 0 0
6797 chr10 133100857 133101106 250 * 0 0 1 0 1 0 0 0 1 0
6798 chr10 133124557 133125006 450 * 1 1 0 0 1 1 0 1 1 0
6799 chr10 133126807 133127006 200 * 0 0 0 0 0 0 0 0 0 1
6800 chr10 133128207 133129006 800 * 0 0 0 0 0 0 0 0 0 1
6801 chr10 133144007 133144206 200 * 1 1 1 1 1 1 1 1 1 0
6802 chr10 133159557 133159756 200 * 0 0 0 0 1 0 0 0 1 1
6803 chr10 133160057 133160256 200 * 1 1 1 1 1 1 1 1 1 1
6804 chr10 133161307 133161506 200 * 1 0 1 1 1 1 0 1 1 1
6805 chr10 133186107 133186306 200 * 0 0 0 0 1 0 0 0 0 0
6806 chr10 133200107 133200306 200 * 0 0 0 0 1 0 0 0 0 0
6807 chr10 133207657 133207856 200 * 0 0 1 0 0 0 0 0 0 0
6808 chr10 133216857 133217056 200 * 0 0 0 0 1 0 0 0 0 0
6809 chr10 133219807 133220256 450 * 1 1 1 0 1 0 1 1 1 1
6810 chr10 133224657 133225056 400 * 0 0 0 0 0 0 0 0 1 0
6811 chr10 133226407 133226606 200 * 0 0 0 0 1 0 0 0 0 0
6812 chr10 133229357 133230956 1600 * 1 1 1 1 1 1 1 1 1 1
6813 chr10 133231107 133231756 650 * 1 1 1 1 0 0 1 1 1 1
6814 chr10 133236157 133237506 1350 * 1 1 1 1 1 1 1 1 1 1
6815 chr10 133237657 133237856 200 * 0 1 1 1 1 1 1 0 0 1
6816 chr10 133238307 133238506 200 * 0 1 1 0 0 0 0 0 0 1
6817 chr10 133247707 133247906 200 * 0 0 0 0 0 0 0 0 1 0
6818 chr10 133257507 133257806 300 * 1 1 1 0 1 1 1 1 1 0
6819 chr10 133261257 133261606 350 * 1 0 1 1 1 1 1 1 1 1
6820 chr10 133261807 133262206 400 * 1 1 1 1 1 1 1 1 1 1
6821 chr10 133276407 133277006 600 * 1 1 1 1 1 1 0 1 1 1
6822 chr10 133308157 133308356 200 * 1 1 1 1 1 1 1 1 1 1
6823 chr10 133308407 133308606 200 * 1 1 1 1 1 1 1 1 1 1
6824 chr10 133308657 133309656 1000 * 1 1 1 1 1 1 1 1 1 1
6825 chr10 133318557 133319106 550 * 1 1 1 1 1 1 1 1 1 1
6826 chr10 133325257 133326106 850 * 1 1 1 1 1 1 1 1 1 1
6827 chr10 133326807 133327006 200 * 0 0 1 0 0 0 0 0 0 0
6828 chr10 133334657 133335206 550 * 1 1 1 1 1 1 1 1 1 1
6829 chr10 133335657 133336456 800 * 1 0 1 1 1 1 1 1 1 1
6830 chr10 133336607 133337156 550 * 1 1 1 1 1 1 1 1 1 1
6831 chr10 133340307 133340506 200 * 0 0 0 0 1 0 0 0 0 0
6832 chr10 133357107 133358306 1200 * 1 1 1 1 1 1 1 1 1 1
6833 chr10 133360357 133360556 200 * 0 0 0 0 1 0 0 0 0 0
6834 chr10 133365157 133365356 200 * 0 0 0 0 1 0 0 0 0 0
6835 chr10 133373207 133373406 200 * 1 1 1 1 1 1 1 1 1 1
6836 chr10 133378057 133379106 1050 * 1 1 1 1 1 1 1 1 1 1
6837 chr10 133379157 133379756 600 * 1 1 1 1 1 1 1 1 1 1
6838 chr10 133393957 133394356 400 * 1 1 1 1 1 1 1 1 1 1
6839 chr10 133395107 133395306 200 * 0 0 0 0 0 0 0 0 0 1
6840 chr10 133423107 133423556 450 * 1 1 1 1 0 1 1 1 1 1
6841 chr10 133446007 133446206 200 * 0 0 0 0 0 0 0 0 0 1
6842 chr10 133459407 133460006 600 * 0 0 0 0 0 0 0 0 0 1
6843 chr10 133465107 133465306 200 * 0 0 0 0 0 0 0 0 0 1
6844 chr10 133465357 133465606 250 * 0 0 0 0 0 0 0 0 1 1
6845 chr10 133520157 133520556 400 * 1 0 1 1 1 1 1 1 1 1
6846 chr10 133527657 133529056 1400 * 1 0 1 1 0 0 1 1 1 1
6847 chr10 133529557 133529756 200 * 1 0 0 1 0 0 1 1 1 1
6848 chr10 133565457 133566256 800 * 0 0 0 0 0 0 0 0 0 1
6849 chr10 133568207 133568406 200 * 0 0 0 0 0 0 0 0 0 1
6850 chr10 133786557 133786756 200 * 0 0 0 0 0 0 0 0 0 1
6851 chr11 189459 189658 200 * 0 0 0 0 1 0 0 0 0 0
6852 chr11 206909 207108 200 * 1 1 1 1 1 1 1 1 1 1
6853 chr11 207409 207608 200 * 1 1 1 1 1 1 1 1 1 1
6854 chr11 207809 208008 200 * 1 1 1 1 1 1 1 1 1 1
6855 chr11 208509 209308 800 * 1 1 1 1 1 1 1 1 1 1
6856 chr11 234859 235058 200 * 0 0 0 0 0 0 0 0 0 1
6857 chr11 235859 236258 400 * 1 1 1 1 1 1 1 1 1 1
6858 chr11 236409 236608 200 * 1 1 1 1 1 1 1 1 1 1
6859 chr11 236659 237458 800 * 1 1 1 1 1 1 1 1 1 1
6860 chr11 279059 280458 1400 * 1 0 1 1 1 1 1 1 1 1
6861 chr11 280559 281758 1200 * 1 0 1 1 1 1 0 1 1 1
6862 chr11 288159 288408 250 * 1 0 1 0 1 1 0 0 1 1
6863 chr11 288559 288958 400 * 1 1 1 1 1 1 1 1 1 1
6864 chr11 289059 289258 200 * 1 1 1 1 1 1 1 1 1 1
6865 chr11 303909 304508 600 * 0 0 0 0 0 0 0 0 0 1
6866 chr11 315759 316158 400 * 0 1 0 1 0 0 1 0 1 1
6867 chr11 316259 316658 400 * 0 1 0 1 0 0 1 0 1 1
6868 chr11 320509 320708 200 * 0 1 1 0 1 0 1 1 1 0
6869 chr11 351059 351258 200 * 0 0 1 0 1 0 0 0 0 0
6870 chr11 355709 356208 500 * 1 1 1 1 1 1 1 1 1 1
6871 chr11 369609 370008 400 * 1 1 1 1 1 1 1 1 1 1
6872 chr11 370259 370458 200 * 0 1 0 1 0 0 0 0 0 1
6873 chr11 375809 376008 200 * 0 0 0 0 0 0 0 0 0 1
6874 chr11 376559 377358 800 * 0 0 0 0 0 0 0 0 0 1
6875 chr11 379659 380058 400 * 0 0 0 0 1 0 0 0 0 1
6876 chr11 391309 391508 200 * 0 0 1 0 0 0 0 0 0 0
6877 chr11 391559 391758 200 * 0 0 1 0 0 0 0 0 0 0
6878 chr11 394159 394558 400 * 0 1 1 0 1 0 0 0 0 0
6879 chr11 394759 394958 200 * 0 0 1 0 0 0 0 0 0 0
6880 chr11 396659 396858 200 * 1 0 1 0 0 0 0 0 0 0
6881 chr11 400059 400258 200 * 0 0 0 0 0 0 0 0 0 1
6882 chr11 403059 403258 200 * 0 0 0 0 0 0 0 0 0 1
6883 chr11 405809 406008 200 * 0 0 0 0 0 0 0 0 0 1
6884 chr11 406459 407258 800 * 1 1 1 1 1 1 1 1 1 1
6885 chr11 407359 407558 200 * 1 1 0 0 1 1 0 0 1 1
6886 chr11 416659 417658 1000 * 1 1 1 1 1 1 1 1 1 1
6887 chr11 420309 420508 200 * 0 0 0 0 1 0 0 0 1 1
6888 chr11 429959 430158 200 * 0 0 0 0 1 0 0 0 0 0
6889 chr11 447909 448308 400 * 1 1 1 1 1 1 1 1 1 1
6890 chr11 449309 450808 1500 * 1 1 1 1 1 1 1 1 1 1
6891 chr11 450909 451108 200 * 1 1 1 1 1 1 1 1 1 1
6892 chr11 504059 504258 200 * 1 0 1 0 0 0 0 0 1 1
6893 chr11 504359 504558 200 * 1 0 1 1 0 1 0 1 1 1
6894 chr11 504809 505008 200 * 0 0 1 0 0 0 0 1 1 1
6895 chr11 506009 508058 2050 * 1 1 1 1 1 1 1 1 1 1
6896 chr11 518559 519158 600 * 1 1 1 1 1 1 1 1 1 1
6897 chr11 534559 534958 400 * 1 1 1 1 1 1 1 1 1 1
6898 chr11 535559 535958 400 * 1 1 1 1 1 1 1 1 1 1
6899 chr11 536009 536208 200 * 1 1 1 1 1 1 1 1 1 1
6900 chr11 536559 537808 1250 * 1 1 1 1 1 1 1 1 1 1
6901 chr11 555259 555458 200 * 1 1 1 1 1 1 1 1 1 1
6902 chr11 555509 556508 1000 * 1 1 1 1 1 1 1 1 1 1
6903 chr11 560259 560608 350 * 1 1 1 1 1 1 1 1 1 1
6904 chr11 560809 561608 800 * 1 1 1 1 1 1 1 1 1 1
6905 chr11 567859 569558 1700 * 1 1 1 1 1 1 1 1 1 1
6906 chr11 575059 575958 900 * 1 1 1 1 1 1 1 1 1 1
6907 chr11 576309 576708 400 * 1 1 1 1 1 1 1 1 1 1
6908 chr11 576809 577008 200 * 1 1 1 1 1 1 1 1 1 1
6909 chr11 611659 611858 200 * 0 0 1 0 0 0 0 0 0 0
6910 chr11 614659 616208 1550 * 1 1 1 0 0 1 1 0 1 1
6911 chr11 626659 626858 200 * 0 0 0 0 0 0 0 0 0 1
6912 chr11 626909 627308 400 * 1 1 1 1 0 1 0 1 1 1
6913 chr11 627609 628008 400 * 0 0 0 0 0 0 0 0 0 1
6914 chr11 628159 628758 600 * 0 0 0 0 0 0 0 0 0 1
6915 chr11 636659 637658 1000 * 1 1 1 1 1 1 1 1 1 1
6916 chr11 638259 638458 200 * 0 1 0 0 0 0 0 0 0 0
6917 chr11 639509 639708 200 * 1 1 1 1 0 0 0 0 1 1
6918 chr11 639759 639958 200 * 1 1 1 1 0 0 0 0 0 1
6919 chr11 640309 640708 400 * 1 1 0 0 0 0 0 0 0 1
6920 chr11 692909 693108 200 * 0 0 1 0 0 0 0 0 0 0
6921 chr11 694659 695058 400 * 1 1 1 1 1 1 1 1 1 1
6922 chr11 695209 696408 1200 * 1 1 1 1 1 1 1 1 1 1
6923 chr11 702959 703158 200 * 0 0 1 0 0 0 0 0 0 0
6924 chr11 705659 705858 200 * 0 0 1 0 0 0 0 0 0 1
6925 chr11 706009 706208 200 * 1 1 1 1 1 1 1 1 1 1
6926 chr11 706259 706658 400 * 1 1 1 1 1 1 1 1 1 1
6927 chr11 720409 720958 550 * 1 1 0 1 0 1 0 1 1 1
6928 chr11 721009 721408 400 * 1 0 0 0 0 0 0 1 1 1
6929 chr11 721759 721958 200 * 1 0 0 0 0 1 0 0 0 0
6930 chr11 722059 722258 200 * 1 0 0 0 0 1 0 0 0 0
6931 chr11 725609 726008 400 * 1 1 1 1 0 1 0 1 1 1
6932 chr11 726209 726608 400 * 1 1 1 1 0 1 1 1 1 1
6933 chr11 734609 734808 200 * 0 0 0 0 0 0 0 0 0 1
6934 chr11 746109 746308 200 * 0 0 0 0 0 0 0 0 0 1
6935 chr11 746709 746908 200 * 1 1 1 1 0 1 1 1 1 1
6936 chr11 747009 748008 1000 * 1 1 1 1 1 1 1 1 1 1
6937 chr11 748109 748308 200 * 1 1 1 1 0 1 1 0 0 1
6938 chr11 776659 776858 200 * 1 1 1 1 1 1 1 1 1 1
6939 chr11 776909 777108 200 * 1 1 1 1 1 1 1 1 1 1
6940 chr11 777209 777808 600 * 1 1 1 1 1 1 1 1 1 1
6941 chr11 783609 783808 200 * 0 1 1 1 0 0 0 0 0 0
6942 chr11 789759 789958 200 * 1 0 1 1 1 1 0 1 1 1
6943 chr11 795959 796158 200 * 1 0 1 0 1 1 1 1 1 0
6944 chr11 797659 797858 200 * 1 1 1 1 1 1 1 1 1 1
6945 chr11 798009 798408 400 * 1 1 1 1 1 1 1 1 1 1
6946 chr11 798459 798658 200 * 1 0 1 1 1 1 1 1 1 1
6947 chr11 804309 804508 200 * 0 0 1 0 0 0 0 0 0 0
6948 chr11 805309 805708 400 * 1 1 1 1 1 1 1 1 1 1
6949 chr11 809159 810558 1400 * 1 1 1 1 1 1 1 1 1 1
6950 chr11 818859 819058 200 * 0 0 1 0 1 0 1 1 1 1
6951 chr11 819509 820508 1000 * 1 1 1 1 1 1 1 1 1 1
6952 chr11 824109 824308 200 * 0 0 0 0 0 0 0 0 0 1
6953 chr11 826859 827658 800 * 1 1 1 1 1 1 1 1 1 1
6954 chr11 829359 830758 1400 * 1 1 1 1 1 1 1 0 1 1
6955 chr11 833309 833508 200 * 1 1 1 1 1 1 1 1 1 1
6956 chr11 841559 842208 650 * 1 1 1 1 1 1 1 1 1 1
6957 chr11 842309 843508 1200 * 1 1 1 1 1 1 1 1 1 1
6958 chr11 849259 849458 200 * 1 1 1 1 1 1 0 1 1 1
6959 chr11 849709 850308 600 * 1 1 1 1 1 1 0 1 1 1
6960 chr11 850509 850708 200 * 0 1 0 1 0 0 0 0 0 1
6961 chr11 850859 851058 200 * 0 1 0 1 0 0 0 0 0 1
6962 chr11 856809 857008 200 * 0 0 0 1 0 0 0 0 0 0
6963 chr11 859509 859708 200 * 0 0 0 0 0 0 0 0 1 0
6964 chr11 910109 910708 600 * 1 1 1 1 1 1 1 1 1 1
6965 chr11 911259 911658 400 * 1 1 1 1 1 1 1 1 1 1
6966 chr11 925209 925608 400 * 0 0 0 0 0 0 0 0 1 1
6967 chr11 925659 926258 600 * 1 1 1 1 1 1 1 1 1 1
6968 chr11 926309 926508 200 * 1 1 1 1 1 1 1 1 1 1
6969 chr11 998059 998258 200 * 0 0 0 1 0 0 0 0 0 0
6970 chr11 1005959 1006258 300 * 0 0 1 1 0 0 0 0 1 0
6971 chr11 1028209 1028408 200 * 0 0 0 0 1 0 0 0 0 0
6972 chr11 1051109 1051308 200 * 1 0 1 1 1 1 1 1 1 0
6973 chr11 1083659 1083858 200 * 0 0 1 0 0 0 0 0 0 0
6974 chr11 1084509 1084708 200 * 0 0 1 0 0 0 0 0 0 0
6975 chr11 1085109 1085308 200 * 0 0 0 0 1 0 0 0 0 0
6976 chr11 1108509 1108708 200 * 0 0 1 0 1 0 0 0 0 0
6977 chr11 1113809 1114008 200 * 0 0 0 0 0 0 0 0 0 1
6978 chr11 1199559 1199858 300 * 0 0 1 0 1 0 0 0 0 0
6979 chr11 1200159 1200608 450 * 0 0 1 0 1 0 0 0 0 0
6980 chr11 1202959 1203158 200 * 1 1 1 1 1 1 1 1 1 0
6981 chr11 1207609 1207808 200 * 0 0 1 0 0 0 0 0 0 0
6982 chr11 1223609 1223858 250 * 0 0 1 1 0 0 0 0 0 0
6983 chr11 1229559 1229758 200 * 0 0 0 0 1 0 0 0 0 0
6984 chr11 1232959 1233208 250 * 0 0 1 0 1 0 0 0 0 0
6985 chr11 1238809 1239158 350 * 0 0 1 0 1 0 0 0 0 0
6986 chr11 1255159 1255358 200 * 0 0 0 0 1 0 0 0 0 0
6987 chr11 1262559 1262758 200 * 1 1 1 1 1 1 1 1 1 0
6988 chr11 1271909 1272308 400 * 0 0 0 0 0 0 0 0 0 1
6989 chr11 1272459 1272658 200 * 0 0 0 0 0 0 0 0 0 1
6990 chr11 1273009 1273208 200 * 0 0 0 0 0 0 0 0 0 1
6991 chr11 1309009 1310008 1000 * 1 1 1 1 1 1 1 1 1 1
6992 chr11 1310109 1310508 400 * 0 0 1 1 0 0 1 1 1 1
6993 chr11 1336359 1336758 400 * 1 1 1 1 1 1 1 1 1 1
6994 chr11 1337159 1337758 600 * 1 1 1 1 1 0 0 1 1 1
6995 chr11 1382409 1382608 200 * 0 0 0 0 1 0 0 0 0 0
6996 chr11 1383009 1383208 200 * 1 1 1 1 1 1 1 1 1 1
6997 chr11 1388509 1388708 200 * 0 0 0 0 0 0 0 0 0 1
6998 chr11 1388759 1389058 300 * 1 1 1 1 1 1 0 1 1 1
6999 chr11 1389409 1390008 600 * 1 1 1 1 1 1 1 1 1 1
7000 chr11 1390159 1390558 400 * 1 1 1 1 1 1 1 1 1 1
7001 chr11 1401159 1401358 200 * 0 0 0 1 0 0 0 0 0 0
7002 chr11 1404709 1404908 200 * 0 0 0 1 0 0 0 0 0 0
7003 chr11 1445809 1446008 200 * 0 0 0 0 1 0 0 0 0 0
7004 chr11 1447859 1448258 400 * 0 0 1 0 1 0 0 0 0 0
7005 chr11 1448909 1449108 200 * 1 0 0 1 0 0 0 0 0 0
7006 chr11 1515509 1515708 200 * 1 1 1 1 1 1 1 1 1 0
7007 chr11 1521859 1522058 200 * 1 0 0 0 0 0 0 0 0 0
7008 chr11 1546259 1546458 200 * 1 1 1 0 1 0 0 1 1 1
7009 chr11 1546609 1547608 1000 * 1 1 1 1 1 1 1 1 1 1
7010 chr11 1548109 1548308 200 * 1 1 1 1 1 1 1 1 1 1
7011 chr11 1556409 1556808 400 * 1 1 0 0 0 0 0 0 0 1
7012 chr11 1556909 1557308 400 * 0 0 0 0 0 0 0 0 0 1
7013 chr11 1558109 1558308 200 * 0 0 1 0 1 0 0 0 0 0
7014 chr11 1571659 1573058 1400 * 1 1 1 1 1 1 1 1 1 1
7015 chr11 1574459 1574858 400 * 1 1 1 1 1 1 1 1 1 1
7016 chr11 1628259 1628458 200 * 0 0 0 0 0 0 0 0 0 1
7017 chr11 1628809 1629008 200 * 1 1 0 0 1 1 1 1 1 1
7018 chr11 1652309 1652708 400 * 0 0 0 0 0 0 0 0 0 1
7019 chr11 1652759 1652958 200 * 1 1 1 1 1 1 1 1 1 1
7020 chr11 1693209 1693408 200 * 1 1 1 1 1 1 1 1 1 1
7021 chr11 1694009 1694208 200 * 1 1 1 1 1 1 1 1 1 1
7022 chr11 1747609 1748008 400 * 0 0 0 0 1 0 0 0 0 1
7023 chr11 1748059 1748458 400 * 0 0 1 1 1 0 0 0 1 1
7024 chr11 1748659 1749358 700 * 1 1 1 1 1 1 1 1 1 1
7025 chr11 1763459 1764258 800 * 1 1 1 1 1 1 1 1 1 1
7026 chr11 1771259 1771458 200 * 0 0 1 0 0 0 0 0 0 0
7027 chr11 1825009 1825208 200 * 0 1 0 0 1 0 0 0 0 0
7028 chr11 1853059 1853258 200 * 1 0 0 0 0 0 0 0 0 0
7029 chr11 1870759 1871158 400 * 0 0 1 0 1 0 0 0 0 0
7030 chr11 1881809 1882108 300 * 1 0 1 0 0 0 0 0 0 0
7031 chr11 1889159 1889508 350 * 1 0 1 0 0 0 0 0 0 0
7032 chr11 1891059 1891258 200 * 1 0 0 0 0 0 0 0 0 0
7033 chr11 1927609 1927808 200 * 0 0 0 0 1 0 0 0 0 0
7034 chr11 1947209 1947608 400 * 1 1 1 1 1 1 1 1 1 1
7035 chr11 1964759 1964958 200 * 0 0 0 0 1 0 0 0 0 0
7036 chr11 1969559 1970058 500 * 0 0 0 0 1 0 0 0 1 0
7037 chr11 1990909 1991108 200 * 1 0 1 0 0 1 0 0 0 0
7038 chr11 1995159 1995358 200 * 0 0 1 0 0 0 0 0 0 0
7039 chr11 1998359 1998558 200 * 1 0 0 0 0 0 0 0 0 0
7040 chr11 2097009 2097208 200 * 0 0 1 0 0 0 0 0 1 0
7041 chr11 2097459 2097658 200 * 0 1 1 0 0 0 0 0 1 0
7042 chr11 2137859 2138258 400 * 1 1 1 1 1 1 1 1 1 1
7043 chr11 2138609 2138808 200 * 1 1 1 1 1 1 0 1 1 1
7044 chr11 2139009 2139208 200 * 1 1 1 1 1 1 0 1 1 1
7045 chr11 2139609 2141008 1400 * 1 1 1 1 1 1 0 1 1 1
7046 chr11 2141159 2141358 200 * 1 1 1 1 0 0 0 1 0 1
7047 chr11 2143759 2143958 200 * 1 1 1 1 1 1 0 1 1 1
7048 chr11 2144059 2144458 400 * 1 1 1 1 1 1 0 1 1 1
7049 chr11 2144509 2144708 200 * 1 0 1 1 0 1 0 1 1 1
7050 chr11 2166509 2166908 400 * 0 0 1 0 1 0 1 0 1 1
7051 chr11 2266109 2266308 200 * 1 0 0 0 0 0 0 0 0 0
7052 chr11 2268909 2270508 1600 * 1 1 1 1 1 1 1 1 1 1
7053 chr11 2270659 2270858 200 * 1 0 1 1 1 1 1 1 1 1
7054 chr11 2270909 2271708 800 * 1 0 1 1 1 1 1 1 1 1
7055 chr11 2271809 2272008 200 * 0 0 0 0 1 0 0 0 0 1
7056 chr11 2301409 2301608 200 * 1 0 0 0 0 0 0 0 0 0
7057 chr11 2376909 2378058 1150 * 1 1 1 1 1 1 1 1 1 1
7058 chr11 2380859 2381058 200 * 0 0 0 0 0 0 1 0 0 0
7059 chr11 2385309 2385508 200 * 1 0 0 0 0 0 0 0 0 0
7060 chr11 2400059 2401458 1400 * 1 1 1 1 1 1 1 1 1 1
7061 chr11 2416109 2416308 200 * 0 0 0 0 1 0 0 0 0 0
7062 chr11 2416759 2416958 200 * 0 0 1 0 0 0 0 0 0 0
7063 chr11 2419759 2419958 200 * 1 1 0 0 1 1 1 1 1 0
7064 chr11 2420659 2421108 450 * 1 1 1 1 1 1 1 1 1 0
7065 chr11 2445109 2445508 400 * 1 1 1 1 1 1 1 1 1 1
7066 chr11 2526909 2527108 200 * 1 0 0 0 1 1 0 0 0 0
7067 chr11 2532859 2533258 400 * 1 1 1 1 1 1 1 1 1 1
7068 chr11 2533309 2533508 200 * 0 0 0 0 0 0 0 0 0 1
7069 chr11 2533859 2534058 200 * 1 1 1 0 1 0 0 0 0 1
7070 chr11 2563159 2563358 200 * 0 0 0 0 1 0 0 0 0 0
7071 chr11 2699009 2700008 1000 * 0 0 0 0 0 0 0 0 0 1
7072 chr11 2700159 2700358 200 * 0 0 0 0 0 0 0 0 0 1
7073 chr11 2700659 2700858 200 * 0 0 0 0 0 0 0 0 0 1
7074 chr11 2778809 2779008 200 * 0 0 1 1 0 0 1 1 1 0
7075 chr11 2791109 2791308 200 * 0 0 0 0 0 0 0 0 0 1
7076 chr11 2791759 2792158 400 * 1 0 1 1 0 0 1 0 1 1
7077 chr11 2807309 2807508 200 * 0 0 1 0 0 0 0 0 1 0
7078 chr11 2817109 2817308 200 * 0 0 1 0 0 0 0 0 0 0
7079 chr11 2826259 2826458 200 * 1 0 1 0 0 0 0 0 1 0
7080 chr11 2862459 2862858 400 * 1 1 1 1 0 1 1 0 1 1
7081 chr11 2863509 2863708 200 * 0 0 0 0 0 0 0 0 0 1
7082 chr11 2868209 2868408 200 * 0 1 0 0 0 0 0 0 0 0
7083 chr11 2869059 2870208 1150 * 1 1 1 1 0 0 1 0 1 1
7084 chr11 2870409 2870608 200 * 0 0 0 0 0 0 0 0 0 1
7085 chr11 2883709 2884358 650 * 1 1 1 1 1 1 1 1 1 1
7086 chr11 2884509 2884908 400 * 1 1 1 1 1 1 1 1 1 1
7087 chr11 2884959 2885758 800 * 1 1 1 1 1 1 1 1 1 1
7088 chr11 2886209 2886408 200 * 1 1 1 1 1 1 0 0 1 1
7089 chr11 2888359 2888558 200 * 1 1 1 1 1 1 1 1 1 0
7090 chr11 2892609 2892808 200 * 1 1 1 1 1 1 0 0 1 0
7091 chr11 2901959 2902558 600 * 1 1 1 1 1 1 1 1 1 1
7092 chr11 2909409 2909608 200 * 0 0 0 0 0 0 0 0 1 1
7093 chr11 2928459 2929458 1000 * 1 1 1 1 1 1 1 1 1 1
7094 chr11 2929509 2930308 800 * 1 1 1 1 1 1 1 1 1 1
7095 chr11 2945459 2945658 200 * 0 1 1 1 1 0 1 0 1 1
7096 chr11 2991659 2992858 1200 * 1 1 1 1 1 1 1 1 1 1
7097 chr11 3056759 3057758 1000 * 1 1 1 1 1 1 1 1 1 1
7098 chr11 3091709 3091958 250 * 1 1 1 1 1 1 1 1 1 0
7099 chr11 3123409 3123608 200 * 0 0 1 1 0 0 0 0 0 0
7100 chr11 3160209 3160608 400 * 1 1 1 1 1 1 1 1 1 1
7101 chr11 3165059 3165458 400 * 1 1 1 1 1 1 1 1 1 1
7102 chr11 3169209 3169458 250 * 1 0 1 1 1 1 0 1 1 0
7103 chr11 3202959 3203158 200 * 0 0 1 0 0 0 1 1 1 1
7104 chr11 3203559 3203958 400 * 1 1 1 1 1 1 1 1 1 1
7105 chr11 3218209 3218608 400 * 0 0 0 0 0 0 0 0 0 1
7106 chr11 3221759 3221958 200 * 0 0 1 0 1 0 0 0 0 0
7107 chr11 3233009 3233208 200 * 0 0 0 0 0 0 0 0 0 1
7108 chr11 3346209 3346408 200 * 0 0 0 0 0 0 0 0 0 1
7109 chr11 3379059 3379258 200 * 1 1 1 1 1 1 1 1 1 1
7110 chr11 3421959 3422408 450 * 1 1 1 1 1 1 1 1 1 1
7111 chr11 3422809 3423608 800 * 1 1 1 1 1 1 1 1 1 1
7112 chr11 3580759 3580958 200 * 1 1 1 1 1 1 1 1 1 1
7113 chr11 3581159 3581358 200 * 1 1 1 1 1 1 1 1 1 1
7114 chr11 3642009 3642408 400 * 1 1 1 1 1 1 1 1 1 1
7115 chr11 3667059 3667458 400 * 0 0 0 0 0 0 0 0 0 1
7116 chr11 3667509 3667908 400 * 0 0 0 0 0 0 0 0 0 1
7117 chr11 3797109 3797308 200 * 1 1 1 1 1 1 1 1 1 1
7118 chr11 3797509 3798108 600 * 1 1 1 1 1 1 1 1 1 1
7119 chr11 3798309 3798508 200 * 0 0 0 0 0 0 0 0 0 1
7120 chr11 3808359 3808558 200 * 1 1 1 1 1 1 1 1 1 1
7121 chr11 3808609 3808808 200 * 1 1 1 1 1 1 1 1 1 1
7122 chr11 3840559 3840758 200 * 1 1 1 1 1 1 1 1 1 1
7123 chr11 3841409 3841808 400 * 1 1 1 1 1 1 1 1 1 1
7124 chr11 3854909 3855508 600 * 1 1 1 1 1 1 1 1 1 1
7125 chr11 3855809 3856208 400 * 1 1 1 1 1 1 1 1 1 1
7126 chr11 3989309 3989508 200 * 0 0 0 0 0 0 0 0 0 1
7127 chr11 4094359 4095158 800 * 1 1 1 1 1 1 1 1 1 1
7128 chr11 4187109 4187908 800 * 1 1 1 1 1 1 1 1 1 1
7129 chr11 4212059 4212308 250 * 0 1 0 0 0 0 0 1 1 1
7130 chr11 4607759 4608358 600 * 1 1 1 1 1 1 1 1 1 1
7131 chr11 5144309 5144508 200 * 0 0 0 0 0 0 0 0 0 1
7132 chr11 5156409 5156608 200 * 0 0 0 0 0 0 0 0 0 1
7133 chr11 5596609 5596808 200 * 0 1 1 1 1 1 1 1 1 1
7134 chr11 5938209 5938408 200 * 0 0 0 0 1 0 0 0 0 0
7135 chr11 5938559 5938758 200 * 0 0 0 0 1 0 0 0 0 0
7136 chr11 6234409 6235008 600 * 1 1 1 1 1 1 1 1 1 1
7137 chr11 6235609 6235808 200 * 0 0 0 0 1 0 0 0 0 1
7138 chr11 6240059 6240458 400 * 0 0 0 0 0 0 0 0 0 1
7139 chr11 6259159 6259358 200 * 1 1 1 1 1 1 1 1 1 1
7140 chr11 6259659 6260058 400 * 1 1 1 1 1 1 1 1 1 1
7141 chr11 6270009 6270408 400 * 0 0 0 0 0 0 0 0 0 1
7142 chr11 6270609 6270808 200 * 0 0 0 0 0 0 0 0 0 1
7143 chr11 6270909 6271508 600 * 0 0 0 0 0 0 0 0 0 1
7144 chr11 6319159 6319558 400 * 0 1 1 0 0 0 0 0 1 1
7145 chr11 6319959 6321008 1050 * 1 1 1 0 1 1 1 1 1 1
7146 chr11 6390059 6390658 600 * 1 1 1 1 1 1 1 1 1 1
7147 chr11 6418759 6418958 200 * 1 1 1 1 1 1 1 1 1 1
7148 chr11 6419159 6419558 400 * 1 1 1 1 1 1 1 1 1 1
7149 chr11 6456459 6456858 400 * 0 0 0 0 0 0 0 0 0 1
7150 chr11 6473509 6473908 400 * 1 1 1 1 1 1 1 1 1 1
7151 chr11 6474059 6474258 200 * 1 1 1 1 1 1 1 1 1 1
7152 chr11 6481209 6481808 600 * 1 1 1 1 1 1 1 1 1 1
7153 chr11 6497209 6497408 200 * 0 0 0 0 0 0 0 0 1 1
7154 chr11 6497459 6497658 200 * 0 0 0 0 0 0 0 0 0 1
7155 chr11 6570609 6571458 850 * 0 0 0 1 0 0 0 0 0 1
7156 chr11 6603209 6604008 800 * 1 1 1 1 1 1 1 1 1 1
7157 chr11 6604159 6604358 200 * 1 1 1 1 1 1 1 1 1 1
7158 chr11 6611559 6612658 1100 * 1 1 1 1 1 1 1 1 1 1
7159 chr11 6629609 6630558 950 * 0 1 0 0 1 0 0 0 0 1
7160 chr11 6630609 6630808 200 * 0 1 0 0 0 0 0 0 0 1
7161 chr11 6655159 6655358 200 * 0 1 0 1 0 0 0 1 1 1
7162 chr11 6655559 6655758 200 * 1 1 1 1 1 1 0 1 1 1
7163 chr11 6655859 6656058 200 * 1 1 1 1 1 1 1 1 1 1
7164 chr11 6682959 6683758 800 * 1 1 1 1 1 1 1 1 1 1
7165 chr11 6926359 6926958 600 * 1 1 1 1 1 1 1 1 1 1
7166 chr11 7019809 7020008 200 * 1 1 1 1 1 0 1 1 1 1
7167 chr11 7020209 7020808 600 * 1 1 1 1 1 1 1 1 1 1
7168 chr11 7077059 7077258 200 * 0 0 0 0 0 0 0 0 0 1
7169 chr11 7088809 7090208 1400 * 0 0 0 0 0 0 0 0 0 1
7170 chr11 7251459 7251858 400 * 1 1 1 1 1 0 1 1 1 1
7171 chr11 7251909 7252708 800 * 1 1 1 1 1 1 1 1 1 1
7172 chr11 7252759 7252958 200 * 0 1 1 0 1 0 1 1 1 1
7173 chr11 7513259 7513458 200 * 1 1 1 1 1 1 1 1 1 1
7174 chr11 7513609 7514208 600 * 1 1 1 1 1 1 1 1 1 1
7175 chr11 7514259 7514658 400 * 1 1 1 1 1 1 1 1 1 1
7176 chr11 7673359 7674508 1150 * 1 1 1 1 0 1 1 1 1 1
7177 chr11 7986859 7987058 200 * 1 1 1 1 1 1 1 1 1 1
7178 chr11 7987259 7987458 200 * 1 1 1 1 1 1 1 1 1 1
7179 chr11 8018859 8019458 600 * 1 1 1 1 1 1 1 1 1 1
7180 chr11 8019659 8020058 400 * 1 1 1 1 1 1 1 1 1 1
7181 chr11 8033109 8033408 300 * 1 1 1 1 1 1 1 1 1 1
7182 chr11 8080059 8080258 200 * 0 0 0 0 0 0 0 0 0 1
7183 chr11 8080959 8081358 400 * 1 1 1 1 1 1 1 1 1 1
7184 chr11 8168409 8168608 200 * 1 1 1 1 1 1 1 1 1 1
7185 chr11 8168659 8169308 650 * 1 1 1 1 1 1 1 1 1 1
7186 chr11 8206359 8206608 250 * 1 0 0 0 1 0 0 0 1 1
7187 chr11 8262459 8263458 1000 * 1 1 1 1 1 1 1 1 1 1
7188 chr11 8263909 8264108 200 * 1 1 1 1 1 1 1 1 1 1
7189 chr11 8267959 8268808 850 * 1 1 1 1 1 1 1 1 1 1
7190 chr11 8269259 8269458 200 * 0 0 0 0 0 0 0 0 0 1
7191 chr11 8357159 8357358 200 * 0 0 0 0 1 0 0 0 1 0
7192 chr11 8593759 8594158 400 * 1 1 1 1 1 1 1 1 1 1
7193 chr11 8594209 8594408 200 * 1 1 1 1 1 1 1 1 1 1
7194 chr11 8682359 8683158 800 * 1 1 1 1 1 1 1 1 1 1
7195 chr11 8683709 8683958 250 * 1 1 1 1 1 1 1 1 1 1
7196 chr11 8688709 8689308 600 * 1 1 1 1 1 1 1 1 1 1
7197 chr11 8810559 8810758 200 * 1 1 1 1 0 1 1 1 1 1
7198 chr11 8870509 8870908 400 * 1 1 1 1 1 1 1 1 1 1
7199 chr11 8910309 8910508 200 * 1 1 1 1 1 1 1 1 1 1
7200 chr11 8911009 8911208 200 * 1 1 1 1 1 1 1 1 1 1
7201 chr11 8911259 8911858 600 * 1 1 1 1 1 1 1 1 1 1
7202 chr11 8963809 8964808 1000 * 1 1 1 1 1 1 1 1 1 1
7203 chr11 9003459 9004908 1450 * 1 1 1 1 1 1 1 1 1 1
7204 chr11 9090959 9091558 600 * 1 1 1 1 0 1 1 1 1 1
7205 chr11 9091659 9092058 400 * 1 1 1 1 0 1 1 1 1 1
7206 chr11 9264659 9265058 400 * 1 1 1 1 1 1 1 1 1 1
7207 chr11 9265259 9265658 400 * 1 1 1 1 1 1 1 1 1 1
7208 chr11 9279309 9279508 200 * 0 0 0 0 0 0 0 0 0 1
7209 chr11 9313959 9314958 1000 * 1 1 1 1 1 1 1 1 1 1
7210 chr11 9364159 9364758 600 * 1 1 1 1 1 1 1 1 1 1
7211 chr11 9382059 9382258 200 * 0 0 0 0 0 0 0 0 0 1
7212 chr11 9384059 9384258 200 * 0 0 0 0 1 0 0 0 0 1
7213 chr11 9384409 9385208 800 * 1 1 1 1 1 1 1 1 1 1
7214 chr11 9456459 9456658 200 * 0 0 0 0 0 0 0 0 0 1
7215 chr11 9460159 9460358 200 * 1 1 1 1 1 1 1 1 1 1
7216 chr11 9460459 9461258 800 * 1 1 1 1 1 1 1 1 1 1
7217 chr11 9572209 9572458 250 * 0 0 1 0 1 0 0 0 0 1
7218 chr11 9572709 9572958 250 * 1 1 1 1 1 1 1 1 1 1
7219 chr11 9573059 9573858 800 * 1 1 1 1 1 1 1 1 1 1
7220 chr11 9573959 9574958 1000 * 1 1 1 1 1 1 1 1 1 1
7221 chr11 9613409 9613808 400 * 1 1 1 1 1 1 1 1 1 1
7222 chr11 9613859 9614058 200 * 1 1 1 1 1 1 1 1 1 1
7223 chr11 9614309 9614508 200 * 1 1 1 1 1 1 1 1 1 1
7224 chr11 9663859 9664458 600 * 1 1 1 1 1 1 1 1 1 1
7225 chr11 9664759 9664958 200 * 1 1 1 1 1 1 0 1 1 1
7226 chr11 9758009 9758408 400 * 1 1 1 1 1 1 1 1 1 1
7227 chr11 9758459 9759058 600 * 1 1 1 1 1 1 1 1 1 1
7228 chr11 9759109 9759308 200 * 0 0 0 0 1 0 0 0 0 1
7229 chr11 10293609 10293808 200 * 1 1 1 1 1 1 1 1 1 1
7230 chr11 10293909 10294308 400 * 1 1 1 1 1 1 1 1 1 1
7231 chr11 10294609 10295008 400 * 1 1 1 1 1 1 1 1 1 1
7232 chr11 10302209 10302408 200 * 0 1 0 0 0 0 0 0 0 1
7233 chr11 10302659 10303258 600 * 1 1 1 1 1 1 1 1 1 1
7234 chr11 10303309 10303508 200 * 1 1 1 1 1 1 1 1 0 1
7235 chr11 10303859 10304058 200 * 1 1 1 0 1 1 1 0 0 1
7236 chr11 10304409 10304808 400 * 1 1 1 1 1 1 1 1 1 1
7237 chr11 10305359 10306558 1200 * 1 1 1 1 1 1 1 1 1 1
7238 chr11 10307309 10308308 1000 * 1 1 1 1 1 1 1 1 1 1
7239 chr11 10450409 10451008 600 * 1 1 1 1 1 1 1 1 1 1
7240 chr11 10451109 10451358 250 * 1 1 1 1 1 1 1 1 0 1
7241 chr11 10540559 10541358 800 * 1 1 1 1 0 1 1 1 1 1
7242 chr11 10729159 10729358 200 * 0 1 0 0 0 0 0 0 0 1
7243 chr11 10750459 10750708 250 * 0 0 0 1 1 0 0 0 1 1
7244 chr11 10750859 10751658 800 * 1 1 1 1 1 1 1 1 1 1
7245 chr11 10807659 10809458 1800 * 1 1 1 1 1 1 1 1 1 1
7246 chr11 10857459 10858858 1400 * 1 1 1 1 1 1 1 1 1 1
7247 chr11 10904159 10904358 200 * 0 0 0 0 0 0 0 0 0 1
7248 chr11 10930609 10931208 600 * 1 1 1 1 1 1 1 1 1 1
7249 chr11 11114909 11115108 200 * 0 0 0 0 0 0 0 0 0 1
7250 chr11 11620759 11621358 600 * 1 1 1 1 1 1 1 1 1 1
7251 chr11 11621509 11622308 800 * 1 1 1 1 1 1 1 1 1 1
7252 chr11 11811359 11811558 200 * 0 0 0 0 1 0 0 0 0 1
7253 chr11 11841409 11841808 400 * 1 1 1 1 1 1 1 1 1 1
7254 chr11 11841859 11842458 600 * 1 1 1 1 1 1 1 1 1 1
7255 chr11 12008109 12009008 900 * 1 1 1 1 1 1 1 1 1 1
7256 chr11 12009059 12009258 200 * 1 1 1 1 1 0 1 1 1 1
7257 chr11 12110159 12110358 200 * 1 1 1 1 1 1 1 1 1 1
7258 chr11 12110659 12111058 400 * 1 1 1 1 1 1 1 1 1 1
7259 chr11 12111259 12111458 200 * 0 1 1 1 1 0 1 0 0 1
7260 chr11 12377159 12378358 1200 * 1 1 1 1 1 1 1 1 1 1
7261 chr11 12673809 12675008 1200 * 1 1 1 1 1 1 1 1 1 1
7262 chr11 12675109 12675508 400 * 1 1 1 1 1 1 1 1 1 1
7263 chr11 13008609 13011108 2500 * 1 1 1 1 1 1 1 1 1 1
7264 chr11 13276809 13277008 200 * 1 1 1 1 1 1 1 1 1 1
7265 chr11 13277259 13278058 800 * 1 1 1 1 1 1 1 1 1 1
7266 chr11 13278359 13279158 800 * 1 1 1 1 1 1 1 1 1 1
7267 chr11 13462759 13463758 1000 * 1 1 1 1 1 1 1 1 1 1
7268 chr11 13668109 13669308 1200 * 1 1 1 1 1 1 1 1 1 1
7269 chr11 13962409 13963508 1100 * 1 1 1 1 1 1 1 1 1 1
7270 chr11 13963809 13964308 500 * 1 1 1 1 0 0 1 1 0 1
7271 chr11 13964359 13964908 550 * 1 1 1 1 1 1 1 1 0 1
7272 chr11 14091459 14091658 200 * 0 0 0 0 0 0 0 0 0 1
7273 chr11 14358109 14359308 1200 * 1 1 1 1 1 1 1 1 1 1
7274 chr11 14380959 14381558 600 * 1 1 1 1 1 1 1 1 1 1
7275 chr11 14499659 14499858 200 * 1 1 1 1 1 1 1 1 1 1
7276 chr11 14520209 14520808 600 * 1 1 1 1 1 1 1 1 1 1
7277 chr11 14536159 14536358 200 * 0 0 0 0 0 0 0 0 0 1
7278 chr11 14536609 14536808 200 * 0 0 0 0 0 0 0 0 0 1
7279 chr11 14643409 14644658 1250 * 1 1 1 1 1 1 1 1 1 1
7280 chr11 14644759 14645158 400 * 1 1 1 1 1 1 1 1 1 1
7281 chr11 14889859 14890058 200 * 0 0 0 0 0 0 0 0 0 1
7282 chr11 14891059 14891258 200 * 1 1 1 1 0 1 1 1 1 1
7283 chr11 14891309 14892558 1250 * 1 1 1 1 1 1 1 1 1 1
7284 chr11 14904809 14905508 700 * 1 1 1 1 1 1 1 1 1 1
7285 chr11 14905609 14905808 200 * 1 0 0 0 0 1 0 0 0 1
7286 chr11 14905909 14906108 200 * 1 0 0 0 0 0 0 0 0 1
7287 chr11 14971809 14972508 700 * 0 1 1 1 1 1 1 1 1 1
7288 chr11 14973509 14974508 1000 * 1 1 1 1 1 1 1 1 1 1
7289 chr11 15072259 15072458 200 * 0 0 0 0 0 0 0 0 0 1
7290 chr11 15073309 15073708 400 * 1 1 1 1 1 1 1 1 1 1
7291 chr11 15073809 15074208 400 * 1 1 1 1 0 1 1 1 1 1
7292 chr11 15114509 15114808 300 * 1 1 1 1 0 1 1 1 1 1
7293 chr11 15560759 15560958 200 * 0 0 0 0 0 0 0 0 0 1
7294 chr11 15561159 15561358 200 * 0 0 0 0 0 0 0 0 0 1
7295 chr11 15650009 15650408 400 * 1 1 1 1 1 1 1 1 1 1
7296 chr11 15651109 15651308 200 * 0 0 0 0 0 0 0 0 0 1
7297 chr11 15938409 15938608 200 * 0 0 0 0 0 0 0 0 0 1
7298 chr11 15941209 15941608 400 * 1 1 0 0 1 0 0 1 0 1
[truncated: 2,470,965 more chars]
